# Supplementary material for: NAD+ augmentation by nicotinamide riboside engages SLIT2/ROBO1 signaling to attenuate Th17 inflammation in psoriasis
Source: JCI Insight. 2026 Apr 28;11(12):e203826. doi: 10.1172/jci.insight.203826 (PMC13313537; doi:10.1172/jci.insight.203826)
Supplement: Supplemental data sets 1-4 [file jciinsight-11-203826-s179.xlsx]

## Sheet: Dataset1_NR_vs_Baseline_TCR
Supplemental Dataset 1. Differentially expressed genes in TCR-activated CD4+ T cells following in vivo NR supplementation.
Ensembl ID	External_Gene_Name	logFC	AveExpr	t	P.Value	Adj.P.Value	B
ENSG00000182963.10	GJC1	-2.916	-5.36636	-4.60448	6.19672e-05	0.443851	-1.26495
ENSG00000149294.16	NCAM1	-3.01841	-4.94546	-4.24607	0.000173426	0.443851	-1.71648
ENSG00000264608.1	AC005726.3	-2.58951	-1.8113	-4.18473	0.000206515	0.443851	-1.27806
ENSG00000174177.13	CTU2	0.723343	3.10553	4.18052	0.000209004	0.443851	0.621953
ENSG00000258057.5	BCDIN3D-AS1	-2.83275	-2.08213	-4.17636	0.000211487	0.443851	-1.48964
ENSG00000236069.2	AL136987.1	-2.78789	-6.04952	-4.08165	0.000276612	0.443851	-1.89344
ENSG00000211670.2	IGLV3-9	-4.11811	-2.61601	-4.08114	0.000277009	0.443851	-1.95104
ENSG00000227394.1	AC007386.1	-2.93617	-3.78796	-4.04281	0.000308681	0.443851	-1.85751
ENSG00000167522.16	ANKRD11	0.445231	7.81254	4.01887	0.000330229	0.443851	-0.139777
ENSG00000236762.1	RPL19P16	1.76342	-2.23603	4.01004	0.000338546	0.443851	-1.17208
ENSG00000272914.1	AL359532.1	-3.04372	-2.98173	-3.9786	0.000369853	0.443851	-1.98096
ENSG00000278530.4	CHMP1B2P	-2.27217	-2.42435	-3.94278	0.000408976	0.443851	-1.64496
ENSG00000272672.1	AL391497.1	-2.4858	-5.75788	-3.94083	0.000411218	0.443851	-2.0024
ENSG00000215595.1	C20orf202	-2.33912	-2.837	-3.91403	0.00044328	0.443851	-1.70498
ENSG00000117525.14	F3	-2.59623	-5.17764	-3.85047	0.000529375	0.443851	-1.74147
ENSG00000137875.4	BCL2L10	-3.33324	-4.51487	-3.84725	0.000534145	0.443851	-2.05481
ENSG00000272030.1	AL162258.2	-1.29879	-1.2322	-3.8326	0.000556392	0.443851	-0.987689
ENSG00000174370.9	C11orf45	-2.84738	-2.00569	-3.83109	0.000558725	0.443851	-2.31735
ENSG00000100142.15	POLR2F	0.421586	3.68165	3.8197	0.000576712	0.443851	-0.306673
ENSG00000178385.15	PLEKHM3	-0.520559	4.53689	-3.81907	0.000577724	0.443851	-0.32489
ENSG00000196182.10	STK40	0.467374	5.81744	3.81298	0.000587601	0.443851	-0.567051
ENSG00000270100.1	AC012065.4	2.33848	-1.43052	3.78039	0.000643227	0.443851	-1.88909
ENSG00000158528.12	PPP1R9A	-3.34579	-2.82382	-3.77244	0.000657559	0.443851	-1.96728
ENSG00000165802.22	NSMF	0.48855	5.12782	3.7575	0.00068535	0.443851	-0.591543
ENSG00000183833.16	MAATS1	-2.24362	-2.91738	-3.7443	0.000710839	0.443851	-1.64926
ENSG00000228663.1	PSMD10P1	-2.59862	-2.08985	-3.71282	0.000775401	0.443851	-2.09823
ENSG00000278727.1	AC000403.1	-2.3604	-2.37498	-3.67964	0.000849596	0.443851	-2.00554
ENSG00000168546.11	GFRA2	-2.0888	-2.69262	-3.66448	0.000885765	0.443851	-1.98061
ENSG00000182389.19	CACNB4	-2.70276	-2.19206	-3.65864	0.000900089	0.443851	-2.07544
ENSG00000205078.5	SYCE1L	2.34361	-2.55176	3.65388	0.000911939	0.443851	-2.08713
ENSG00000272917.1	AC010186.4	-3.34848	-5.10316	-3.65275	0.000914755	0.443851	-2.51005
ENSG00000130307.11	USHBP1	-2.71422	-4.44387	-3.63144	0.000969806	0.443851	-2.67444
ENSG00000162407.9	PLPP3	-3.04434	-5.66408	-3.625	0.000987087	0.443851	-2.57733
ENSG00000197580.11	BCO2	-1.29845	-0.0180314	-3.58277	0.00110786	0.443851	-1.11233
ENSG00000155621.15	C9orf85	-0.506842	2.72546	-3.56564	0.00116083	0.443851	-0.861751
ENSG00000163689.20	C3orf67	-2.45439	-2.70274	-3.55299	0.0012015	0.443851	-2.28741
ENSG00000171049.9	FPR2	-2.67969	-4.69512	-3.52133	0.00130943	0.443851	-2.14703
ENSG00000279349.1	AC092692.1	-2.92816	-4.45774	-3.51998	0.00131423	0.443851	-2.49957
ENSG00000104320.13	NBN	-0.34743	5.62841	-3.51874	0.00131866	0.443851	-1.28007
ENSG00000158467.16	AHCYL2	-0.360789	4.59361	-3.51518	0.00133147	0.443851	-1.11888
ENSG00000198574.6	SH2D1B	-0.926112	0.430475	-3.51446	0.00133407	0.443851	-0.973447
ENSG00000198517.10	MAFK	0.680986	4.39433	3.50475	0.00136964	0.443851	-1.25317
ENSG00000112182.15	BACH2	0.311507	7.74609	3.49703	0.00139859	0.443851	-1.56355
ENSG00000104980.8	TIMM44	0.530727	4.45753	3.49233	0.00141647	0.443851	-1.27292
ENSG00000227766.1	AL671277.1	1.2858	-0.105378	3.48899	0.00142933	0.443851	-1.24553
ENSG00000204103.4	MAFB	-3.59833	-4.72256	-3.48669	0.00143825	0.443851	-2.70461
ENSG00000243449.6	C4orf48	2.03509	-2.69228	3.48512	0.00144439	0.443851	-1.89391
ENSG00000236946.2	HNRNPA1P70	-2.59913	-1.18977	-3.47711	0.001476	0.443851	-2.20406
ENSG00000141994.16	DUS3L	0.76004	3.90013	3.4761	0.00148001	0.443851	-1.22202
ENSG00000159840.16	ZYX	0.551469	6.61398	3.46898	0.00150877	0.443851	-1.49165
ENSG00000136694.8	IL36A	-1.90092	-2.10104	-3.46712	0.00151634	0.443851	-2.26202
ENSG00000149781.12	FERMT3	0.719097	6.08427	3.4668	0.00151768	0.443851	-1.42104
ENSG00000181027.10	FKRP	0.467422	3.6449	3.4576	0.0015558	0.443851	-1.2417
ENSG00000106089.12	STX1A	0.75547	2.34605	3.4509	0.00158417	0.443851	-1.18106
ENSG00000214706.10	IFRD2	0.618587	4.83022	3.44461	0.00161124	0.443851	-1.42919
ENSG00000125835.18	SNRPB	0.408315	6.55441	3.44124	0.00162592	0.443851	-1.57295
ENSG00000269242.1	AC010422.3	0.926728	2.02245	3.44088	0.00162751	0.443851	-1.1418
ENSG00000112210.12	RAB23	-1.03343	0.476099	-3.43676	0.00164564	0.443851	-1.1932
ENSG00000132153.15	DHX30	0.394003	6.22646	3.42858	0.00168226	0.443851	-1.5698
ENSG00000169026.12	SLC49A3	1.93414	-2.16095	3.42784	0.00168559	0.443851	-2.21945
ENSG00000160256.13	FAM207A	0.814273	1.86405	3.42265	0.0017093	0.443851	-1.18576
ENSG00000179134.15	SAMD4B	0.388717	5.45017	3.42261	0.00170948	0.443851	-1.54652
ENSG00000079482.13	OPHN1	-2.83935	-3.10106	-3.41751	0.00173304	0.443851	-2.50203
ENSG00000235257.8	ITGA9-AS1	-2.48219	-3.11074	-3.41007	0.001768	0.443851	-2.64911
ENSG00000270249.1	AC093668.1	-4.29128	-2.78713	-3.4044	0.00179514	0.443851	-2.40278
ENSG00000130810.20	PPAN	0.622678	5.0666	3.40304	0.00180169	0.443851	-1.56686
ENSG00000261236.8	BOP1	0.912247	3.94007	3.39859	0.00182333	0.443851	-1.43266
ENSG00000188522.15	FAM83G	0.525168	4.55066	3.38995	0.00186604	0.443851	-1.59699
ENSG00000011451.19	WIZ	0.624929	4.76201	3.37568	0.00193866	0.443851	-1.58647
ENSG00000259768.5	AC004943.2	-1.71782	-0.00998206	-3.37067	0.00196483	0.443851	-1.67968
ENSG00000187122.17	SLIT1	2.09932	-2.19622	3.36541	0.00199261	0.443851	-2.37696
ENSG00000106772.18	PRUNE2	-2.48848	-2.41411	-3.35588	0.00204401	0.443851	-2.50575
ENSG00000173638.19	SLC19A1	0.7373	2.39732	3.35203	0.00206507	0.443851	-1.38047
ENSG00000196668.3	LINC00173	-1.56422	-0.61198	-3.34473	0.0021057	0.443851	-2.08186
ENSG00000106526.10	ACTR3C	-0.80067	1.0769	-3.34313	0.0021147	0.443851	-1.38281
ENSG00000286035.1	AC073840.1	2.19818	-2.39656	3.34257	0.00211785	0.443851	-2.72535
ENSG00000132510.10	KDM6B	0.599965	6.66953	3.34169	0.00212279	0.443851	-1.88661
ENSG00000224415.1	AC007683.1	1.38584	-2.04777	3.33606	0.00215491	0.443851	-2.11289
ENSG00000167747.14	C19orf48	0.57116	3.88647	3.33557	0.00215768	0.443851	-1.57394
ENSG00000132361.17	CLUH	0.745229	5.04645	3.32189	0.00223768	0.443851	-1.75671
ENSG00000132321.17	IQCA1	2.14323	-1.80137	3.31407	0.00228467	0.443851	-2.31284
ENSG00000079335.20	CDC14A	-0.375457	6.30846	-3.31227	0.00229568	0.443851	-1.80372
ENSG00000007080.11	CCDC124	0.884157	2.85342	3.31137	0.00230115	0.443851	-1.48413
ENSG00000188976.11	NOC2L	0.498013	5.77519	3.31083	0.00230442	0.443851	-1.82999
ENSG00000141456.14	PELP1	0.481372	5.70507	3.3104	0.00230705	0.443851	-1.82022
ENSG00000081692.12	JMJD4	0.621946	3.28507	3.30961	0.00231193	0.443851	-1.54842
ENSG00000240972.2	MIF	0.990559	3.93627	3.30137	0.00236304	0.443851	-1.6211
ENSG00000126804.13	ZBTB1	-0.462214	7.21509	-3.29838	0.00238186	0.443851	-1.96967
ENSG00000089159.16	PXN	0.344577	7.62167	3.27732	0.00251853	0.443851	-2.02414
ENSG00000244257.5	PKD1P1	1.14912	3.45457	3.27159	0.00255696	0.443851	-1.60751
ENSG00000078808.16	SDF4	0.498682	6.07394	3.2711	0.00256032	0.443851	-1.97484
ENSG00000205810.8	KLRC3	-3.45276	-3.8487	-3.26909	0.0025739	0.443851	-2.63706
ENSG00000168904.15	LRRC28	-0.465424	2.96012	-3.2687	0.00257661	0.443851	-1.55199
ENSG00000085719.13	CPNE3	-0.376361	6.12327	-3.26629	0.00259303	0.443851	-1.93336
ENSG00000111215.12	PRR4	-2.32701	-2.0247	-3.25927	0.00264158	0.443851	-2.4661
ENSG00000233382.7	NKAPP1	-0.888203	1.00124	-3.25877	0.00264511	0.443851	-1.65317
ENSG00000168924.15	LETM1	0.391715	5.30633	3.25621	0.00266302	0.443851	-1.94786
ENSG00000260238.6	PMF1-BGLAP	-1.53818	-0.272683	-3.24818	0.00272004	0.443851	-1.87018
ENSG00000143774.16	GUK1	0.498958	5.93384	3.24776	0.00272303	0.443851	-2.00083
ENSG00000123136.14	DDX39A	0.41798	6.32804	3.24568	0.00273804	0.443851	-2.05121
ENSG00000068354.16	TBC1D25	0.312622	4.78556	3.24326	0.00275558	0.443851	-1.89812
ENSG00000103326.12	CAPN15	0.982212	4.43936	3.22923	0.00285923	0.443851	-1.86443
ENSG00000133318.13	RTN3	-0.31812	5.74845	-3.22544	0.0028879	0.443851	-2.02807
ENSG00000197381.16	ADARB1	0.569477	6.35179	3.22127	0.00291977	0.443851	-2.10912
ENSG00000228444.2	AL137244.1	1.26227	-1.0152	3.21949	0.00293342	0.443851	-2.05189
ENSG00000116852.14	KIF21B	0.486063	7.94767	3.21944	0.00293387	0.443851	-2.20778
ENSG00000102794.9	ACOD1	-2.1901	-5.03755	-3.2192	0.00293568	0.443851	-2.27741
ENSG00000099800.8	TIMM13	0.642663	3.5927	3.2187	0.00293956	0.443851	-1.80419
ENSG00000181192.12	DHTKD1	-0.490891	3.76103	-3.21773	0.00294708	0.443851	-1.75136
ENSG00000160360.13	GPSM1	0.903391	2.24606	3.20822	0.00302161	0.443851	-1.75113
ENSG00000124215.16	CDH26	-0.9847	0.394643	-3.20509	0.00304651	0.443851	-1.82244
ENSG00000171643.14	S100Z	-2.30126	-2.70514	-3.19908	0.00309486	0.443851	-2.90017
ENSG00000239626.1	RPSAP41	-2.33732	-1.12247	-3.19769	0.0031062	0.443851	-2.30924
ENSG00000188428.20	BLOC1S5	-0.324734	4.6435	-3.19299	0.00314471	0.443851	-1.98402
ENSG00000196365.11	LONP1	0.58262	5.10394	3.18803	0.00318578	0.443851	-2.0673
ENSG00000268154.2	RF00017	1.12786	-1.86538	3.18683	0.00319582	0.443851	-2.15556
ENSG00000012124.17	CD22	-2.22551	-1.25582	-3.18671	0.00319684	0.443851	-2.20333
ENSG00000271288.1	IGHV1OR15-3	2.22722	-2.58371	3.1834	0.00322464	0.443851	-2.38228
ENSG00000184216.14	IRAK1	0.430332	5.73163	3.18062	0.00324816	0.443851	-2.1304
ENSG00000141627.13	DYM	-0.366757	5.13006	-3.17853	0.00326603	0.443851	-2.02204
ENSG00000241112.1	RPL29P14	2.71777	-4.2169	3.17306	0.00331305	0.443851	-2.73025
ENSG00000169627.8	BOLA2B	0.777455	3.31398	3.17267	0.0033164	0.443851	-1.89485
ENSG00000054267.22	ARID4B	-0.233036	7.62309	-3.17021	0.00333778	0.443851	-2.30875
ENSG00000229585.4	RPL21P44	-2.88894	-3.46196	-3.16589	0.00337568	0.443851	-2.91453
ENSG00000104825.17	NFKBIB	0.443147	3.72261	3.16177	0.00341222	0.443851	-2.01153
ENSG00000106153.13	CHCHD2	0.279104	6.69648	3.16078	0.00342107	0.443851	-2.27972
ENSG00000183684.7	ALYREF	0.452174	4.44577	3.15834	0.00344286	0.443851	-2.09851
ENSG00000073282.13	TP63	-2.24669	-1.60909	-3.1568	0.00345675	0.443851	-2.4496
ENSG00000132382.14	MYBBP1A	0.62511	5.98301	3.15231	0.00349746	0.443851	-2.24449
ENSG00000167962.14	ZNF598	0.62752	4.28807	3.15127	0.00350694	0.443851	-2.04349
ENSG00000183751.14	TBL3	0.678866	3.65463	3.14852	0.00353213	0.443851	-1.98081
ENSG00000131652.14	THOC6	0.548595	3.90344	3.14501	0.00356457	0.443851	-2.01259
ENSG00000121691.6	CAT	-0.376792	5.56248	-3.14488	0.00356583	0.443851	-2.12416
ENSG00000105364.13	MRPL4	0.647599	3.83182	3.14414	0.00357272	0.443851	-2.01195
ENSG00000104133.15	SPG11	-0.311368	6.74854	-3.1406	0.00360576	0.443851	-2.26792
ENSG00000179588.9	ZFPM1	0.664003	2.557	3.13995	0.00361189	0.443851	-1.9238
ENSG00000249965.2	CDC42P4	-3.02213	-4.3766	-3.1365	0.00364443	0.443851	-2.89844
ENSG00000114455.13	HHLA2	-1.42858	-0.531887	-3.13385	0.00366964	0.443851	-2.08623
ENSG00000198939.8	ZFP2	-1.07515	0.0824514	-3.13169	0.00369036	0.443851	-1.99213
ENSG00000239300.5	AC080162.1	-2.53465	-3.36856	-3.1274	0.00373174	0.443851	-2.95168
ENSG00000136718.9	IMP4	0.33284	5.66769	3.12528	0.00375231	0.443851	-2.2777
ENSG00000140718.21	FTO	-0.409081	4.85814	-3.12525	0.00375264	0.443851	-2.09557
ENSG00000137845.15	ADAM10	-0.309714	6.97743	-3.12496	0.00375544	0.443851	-2.3461
ENSG00000156136.10	DCK	-0.434286	5.90795	-3.12456	0.00375941	0.443851	-2.23855
ENSG00000160957.13	RECQL4	0.874257	1.02888	3.12368	0.00376802	0.443851	-1.85277
ENSG00000080854.14	IGSF9B	0.724133	3.79859	3.11884	0.00381561	0.443851	-2.15786
ENSG00000109065.11	NAT9	0.385802	5.01314	3.11762	0.00382774	0.443851	-2.22019
ENSG00000153157.13	SYCP2L	-2.96068	-4.27699	-3.11752	0.00382868	0.443851	-2.99342
ENSG00000217930.8	PAM16	0.588425	2.39153	3.11485	0.00385537	0.443851	-1.91099
ENSG00000267745.1	AC060766.7	-0.988652	0.490198	-3.11462	0.00385769	0.443851	-1.92618
ENSG00000100263.14	RHBDD3	0.840412	1.97258	3.11277	0.00387618	0.443851	-1.8815
ENSG00000082269.16	FAM135A	-0.533053	3.0819	-3.11257	0.00387822	0.443851	-1.96812
ENSG00000071626.16	DAZAP1	0.312522	6.453	3.11129	0.00389107	0.443851	-2.36646
ENSG00000151693.11	ASAP2	-1.70283	-2.00291	-3.11097	0.00389435	0.443851	-2.36409
ENSG00000278879.1	AP000560.1	-2.88026	-2.18774	-3.10924	0.00391186	0.443851	-2.64305
ENSG00000250602.6	AC093535.1	-2.15833	-3.18942	-3.10884	0.00391589	0.443851	-3.16434
ENSG00000133835.15	HSD17B4	-0.417931	5.32713	-3.1086	0.00391838	0.443851	-2.19035
ENSG00000173846.13	PLK3	0.311439	5.99914	3.10739	0.00393063	0.443851	-2.4095
ENSG00000235297.3	FAUP1	0.796883	-0.290026	3.10615	0.00394334	0.443851	-2.01473
ENSG00000239474.7	KLHL41	-2.77304	-3.28752	-3.10388	0.00396654	0.443851	-2.97656
ENSG00000141522.12	ARHGDIA	0.563702	6.80588	3.10295	0.00397615	0.443851	-2.41046
ENSG00000176531.10	PHLDB3	0.524753	3.34863	3.09366	0.00407297	0.443851	-2.13096
ENSG00000071967.12	CYBRD1	-1.22059	0.355981	-3.09104	0.00410064	0.443851	-1.98275
ENSG00000125912.11	NCLN	0.717982	4.40096	3.08928	0.0041194	0.443851	-2.1565
ENSG00000254332.1	AF201337.1	0.96039	-2.46726	3.08891	0.0041233	0.443851	-2.33105
ENSG00000253953.2	PCDHGB4	-2.31572	-2.50263	-3.08772	0.00413597	0.443851	-2.82702
ENSG00000260273.1	AL359711.2	-1.72935	-2.20632	-3.08543	0.00416053	0.443851	-2.43322
ENSG00000133678.14	TMEM254	-0.471035	3.60492	-3.0846	0.00416947	0.443851	-2.04214
ENSG00000151779.13	NBAS	-0.26872	5.89724	-3.08424	0.00417337	0.443851	-2.36121
ENSG00000197063.11	MAFG	0.402453	4.38233	3.08397	0.00417632	0.443851	-2.34916
ENSG00000257556.1	LINC02298	-1.52189	-2.10909	-3.08063	0.00421255	0.443851	-2.58987
ENSG00000257704.3	INAFM1	0.907841	0.763805	3.07818	0.00423929	0.443851	-1.95611
ENSG00000105321.14	CCDC9	0.603912	3.89188	3.07803	0.00424086	0.443851	-2.19984
ENSG00000285943.1	AC112128.1	-0.570508	4.08095	-3.07796	0.00424164	0.443851	-2.15254
ENSG00000236559.1	AL117381.1	2.20099	-2.81552	3.07543	0.00426945	0.443851	-2.81036
ENSG00000126457.21	PRMT1	0.426935	5.82955	3.07521	0.00427189	0.443851	-2.39569
ENSG00000025770.19	NCAPH2	0.402348	5.1731	3.07389	0.00428642	0.443851	-2.34855
ENSG00000114742.14	WDR48	-0.202198	6.62389	-3.06414	0.00439566	0.443851	-2.49854
ENSG00000269930.1	AC091057.3	-2.55355	-2.07546	-3.06283	0.00441044	0.443851	-2.76777
ENSG00000272732.1	AC004982.1	-1.90823	-1.65169	-3.0626	0.00441308	0.443851	-2.71149
ENSG00000244165.2	P2RY11	0.745713	3.00365	3.0613	0.00442796	0.443851	-2.10271
ENSG00000088247.17	KHSRP	0.358269	6.31099	3.06111	0.00443007	0.443851	-2.47476
ENSG00000115425.14	PECR	-0.677222	2.87174	-3.05889	0.00445548	0.443851	-2.00491
ENSG00000079313.15	REXO1	0.66699	4.55541	3.05705	0.00447666	0.443851	-2.28956
ENSG00000270332.1	SMC2-AS1	-2.32275	-3.61177	-3.05702	0.00447701	0.443851	-2.71931
ENSG00000107404.20	DVL1	0.7906	3.89871	3.05106	0.0045462	0.443851	-2.20353
ENSG00000259158.4	ADAM20P1	-1.89183	-1.61224	-3.04949	0.00456467	0.443851	-2.53397
ENSG00000168589.15	DYNLRB2	-2.54967	-4.23169	-3.04866	0.00457433	0.443851	-3.05041
ENSG00000130733.10	YIPF2	0.493792	3.18916	3.04832	0.00457842	0.443851	-2.1483
ENSG00000143951.16	WDPCP	-0.530822	2.62668	-3.04726	0.00459083	0.443851	-2.05001
ENSG00000102302.8	FGD1	-2.46044	-4.95224	-3.04658	0.00459888	0.443851	-2.98863
ENSG00000129968.15	ABHD17A	0.655385	5.88561	3.04594	0.00460653	0.443851	-2.50181
ENSG00000172216.5	CEBPB	0.478413	3.03132	3.03517	0.00473574	0.443851	-2.19092
ENSG00000123240.17	OPTN	-0.33197	7.10472	-3.03499	0.00473791	0.443851	-2.57534
ENSG00000008869.12	HEATR5B	-0.344665	6.92493	-3.03314	0.00476044	0.443851	-2.55965
ENSG00000180104.16	EXOC3	0.307137	5.86544	3.02634	0.00484431	0.443851	-2.52099
ENSG00000077097.15	TOP2B	-0.322923	8.27006	-3.02579	0.00485115	0.443851	-2.68463
ENSG00000198648.11	STK39	-0.451289	4.96836	-3.02324	0.00488299	0.443851	-2.41545
ENSG00000150773.10	PIH1D2	-1.8661	-3.53243	-3.02271	0.00488958	0.443851	-2.82028
ENSG00000137269.15	LRRC1	-0.577531	1.51903	-3.02106	0.00491028	0.443851	-2.07271
ENSG00000168701.19	TMEM208	0.376848	3.8662	3.02037	0.00491895	0.443851	-2.35614
ENSG00000008130.15	NADK	0.378428	5.1415	3.01984	0.00492572	0.443851	-2.43745
ENSG00000137309.19	HMGA1	0.515063	6.68698	3.01929	0.00493261	0.443851	-2.61417
ENSG00000081665.14	ZNF506	-0.335519	5.91713	-3.01902	0.00493601	0.443851	-2.5485
ENSG00000279117.1	AP001972.5	-0.816164	2.89574	-3.01771	0.00495261	0.443851	-2.09267
ENSG00000179262.10	RAD23A	0.415001	5.90082	3.01686	0.00496337	0.443851	-2.54399
ENSG00000144550.13	CPNE9	2.44458	-3.77882	3.01347	0.00500671	0.443851	-2.75125
ENSG00000011304.20	PTBP1	0.345856	7.44783	3.01245	0.00501974	0.443851	-2.67972
ENSG00000204227.5	RING1	0.273119	5.33806	3.01227	0.00502209	0.443851	-2.51177
ENSG00000107890.16	ANKRD26	-0.497165	4.10792	-3.01122	0.00503562	0.443851	-2.3497
ENSG00000105671.12	DDX49	0.515905	4.09194	3.01116	0.00503637	0.443851	-2.36196
ENSG00000134297.6	PLEKHA8P1	-0.696329	2.17515	-3.00866	0.00506876	0.443851	-2.09837
ENSG00000279357.1	AC007224.2	-2.12003	-2.6082	-3.00756	0.00508298	0.443851	-2.92628
ENSG00000228519.3	AC097263.1	1.42656	-2.2197	3.00719	0.00508785	0.443851	-2.47663
ENSG00000254944.1	ATP5PBP5	-2.47533	-2.48557	-3.00601	0.00510313	0.443851	-2.73881
ENSG00000179387.10	ELMOD2	-0.511085	4.00348	-3.00416	0.00512744	0.443851	-2.2908
ENSG00000256683.7	ZNF350	-0.296377	4.52687	-3.00413	0.00512781	0.443851	-2.42458
ENSG00000213397.10	HAUS7	0.477152	3.38801	3.00311	0.00514119	0.443851	-2.26317
ENSG00000150990.8	DHX37	0.520478	4.84727	3.00192	0.00515682	0.443851	-2.4802
ENSG00000166595.12	CIAO2B	0.396259	4.55492	3.00051	0.00517546	0.443851	-2.47656
ENSG00000104970.11	KIR3DX1	-2.66104	-3.58406	-2.99983	0.00518442	0.443851	-2.9278
ENSG00000281026.1	N4BP2L2-IT2	-0.767164	2.95913	-2.99911	0.00519397	0.443851	-2.16121
ENSG00000197599.12	CCDC154	1.29371	-0.757578	2.9989	0.0051968	0.443851	-2.39541
ENSG00000182087.14	TMEM259	0.594328	6.70305	2.99808	0.00520771	0.443851	-2.64337
ENSG00000135632.12	SMYD5	0.348708	5.33322	2.99751	0.00521525	0.443851	-2.53415
ENSG00000117335.19	CD46	-0.400117	7.86192	-2.99721	0.00521927	0.443851	-2.70484
ENSG00000177192.13	PUS1	0.561886	4.52565	2.9901	0.00531487	0.443851	-2.47373
ENSG00000197785.13	ATAD3A	0.687689	3.27368	2.98821	0.00534057	0.443851	-2.33134
ENSG00000160216.19	AGPAT3	0.250673	6.39705	2.98749	0.0053504	0.443851	-2.67466
ENSG00000214076.3	CPSF1P1	2.58949	-5.95585	2.98643	0.00536482	0.443851	-3.12094
ENSG00000241370.5	RPP21	0.361046	3.82904	2.98356	0.00540432	0.443851	-2.37356
ENSG00000103599.20	IQCH	-1.13381	-1.15762	-2.98154	0.00543216	0.443851	-2.4841
ENSG00000243660.10	ZNF487	-0.675908	1.8926	-2.97985	0.00545556	0.443851	-2.15399
ENSG00000164506.14	STXBP5	-0.27259	5.50783	-2.9782	0.00547861	0.443851	-2.58256
ENSG00000135127.11	BICDL1	0.415133	7.04986	2.97724	0.00549207	0.443851	-2.79467
ENSG00000104522.16	TSTA3	0.411543	5.06359	2.97706	0.00549457	0.443851	-2.56577
ENSG00000133316.15	WDR74	0.292451	5.47305	2.97491	0.00552475	0.443851	-2.64692
ENSG00000111490.13	TBC1D30	-2.44543	-2.49196	-2.97472	0.00552741	0.443851	-2.96276
ENSG00000198087.7	CD2AP	-0.254084	5.70448	-2.97256	0.00555779	0.443851	-2.64683
ENSG00000163406.11	SLC15A2	-0.617854	1.42489	-2.97212	0.00556404	0.443851	-2.16948
ENSG00000123992.19	DNPEP	0.345831	5.25127	2.97098	0.00558026	0.443851	-2.57799
ENSG00000182095.14	TNRC18	0.515165	5.29438	2.96578	0.00565454	0.443851	-2.63817
ENSG00000131584.19	ACAP3	0.65523	3.9896	2.96369	0.00568463	0.443851	-2.41199
ENSG00000075240.17	GRAMD4	0.538882	4.64802	2.96188	0.00571095	0.443851	-2.64584
ENSG00000085872.15	CHERP	0.503627	5.03047	2.96178	0.00571235	0.443851	-2.60627
ENSG00000123064.12	DDX54	0.514186	5.37865	2.96078	0.00572696	0.443851	-2.62644
ENSG00000152766.6	ANKRD22	-2.17032	-1.91526	-2.95987	0.00574017	0.443851	-2.67787
ENSG00000214535.3	RPS15AP1	0.753625	-0.543415	2.9594	0.005747	0.443851	-2.30676
ENSG00000197136.4	PCNX3	0.539506	5.47867	2.9583	0.00576307	0.443851	-2.63637
ENSG00000101460.13	MAP1LC3A	0.684095	0.939741	2.95627	0.00579287	0.443851	-2.31981
ENSG00000177700.6	POLR2L	0.67285	3.68919	2.95456	0.00581814	0.443851	-2.43981
ENSG00000130332.15	LSM7	0.481212	4.21829	2.95365	0.0058316	0.443851	-2.4933
ENSG00000169718.17	DUS1L	0.526709	6.09053	2.952	0.00585596	0.443851	-2.6921
ENSG00000114554.11	PLXNA1	0.535576	4.658	2.95181	0.00585885	0.443851	-2.59508
ENSG00000180964.17	TCEAL8	-0.476572	4.37876	-2.95132	0.00586613	0.443851	-2.46811
ENSG00000280387.1	AL109806.1	-0.820366	0.367727	-2.95043	0.00587938	0.443851	-2.27868
ENSG00000276071.1	AC074138.1	-1.39606	-1.40284	-2.95037	0.00588023	0.443851	-2.48974
ENSG00000117859.19	OSBPL9	-0.255082	5.99727	-2.94965	0.00589108	0.443851	-2.68408
ENSG00000215018.9	COL28A1	-2.19298	-2.82683	-2.94777	0.00591924	0.443851	-3.07197
ENSG00000099814.16	CEP170B	0.959199	2.49726	2.94655	0.00593755	0.443851	-2.40845
ENSG00000273216.1	AC002059.1	-2.42187	-4.66241	-2.94584	0.00594831	0.443851	-3.08131
ENSG00000144115.16	THNSL2	-1.57169	-0.170412	-2.94257	0.00599777	0.443851	-2.51449
ENSG00000213492.2	NT5C3AP1	-2.1298	-3.06165	-2.93983	0.00603958	0.443851	-2.92986
ENSG00000270061.1	AC068790.5	-2.13432	-3.8027	-2.93962	0.00604272	0.443851	-2.8307
ENSG00000260274.1	AC068338.2	0.943384	0.356764	2.93926	0.00604825	0.443851	-2.2791
ENSG00000140332.15	TLE3	0.393705	6.24956	2.93882	0.00605499	0.443851	-2.82738
ENSG00000165675.16	ENOX2	-0.336189	3.72681	-2.93842	0.00606122	0.443851	-2.38275
ENSG00000229358.3	DPY19L1P1	-2.97324	-2.67284	-2.93697	0.00608345	0.443851	-2.84283
ENSG00000233927.5	RPS28	0.594975	8.41893	2.93663	0.00608866	0.443851	-2.89134
ENSG00000077348.9	EXOSC5	0.673631	2.78816	2.93408	0.0061281	0.443851	-2.35278
ENSG00000136271.10	DDX56	0.267202	6.37476	2.93405	0.00612856	0.443851	-2.78663
ENSG00000028310.18	BRD9	0.235099	6.14462	2.93339	0.00613893	0.443851	-2.76109
ENSG00000123570.4	RAB9B	-1.39269	-0.574479	-2.9316	0.00616683	0.443851	-2.53066
ENSG00000205609.12	EIF3CL	0.61042	6.83744	2.93124	0.0061724	0.443851	-2.83237
ENSG00000137478.15	FCHSD2	-0.254703	5.56193	-2.9304	0.00618544	0.443851	-2.66588
ENSG00000089639.11	GMIP	0.417424	6.2307	2.92979	0.00619508	0.443851	-2.78115
ENSG00000136699.19	SMPD4	0.322771	5.81619	2.92899	0.00620768	0.443851	-2.75194
ENSG00000018280.17	SLC11A1	-1.91999	-1.60325	-2.92847	0.00621583	0.443851	-2.71478
ENSG00000100578.15	KIAA0586	-0.356187	5.31956	-2.9264	0.00624834	0.443851	-2.6481
ENSG00000196924.16	FLNA	0.525703	9.92678	2.92424	0.0062827	0.443851	-3.02228
ENSG00000136108.15	CKAP2	-0.41814	4.7054	-2.92396	0.00628704	0.443851	-2.65193
ENSG00000213658.11	LAT	0.458553	7.39346	2.9194	0.00636001	0.443851	-2.86436
ENSG00000070444.15	MNT	0.397873	4.89262	2.91889	0.00636809	0.443851	-2.6835
ENSG00000125970.12	RALY	0.277847	6.671	2.91804	0.00638186	0.443851	-2.83003
ENSG00000196843.16	ARID5A	0.515684	6.20694	2.91277	0.00646734	0.443851	-2.88143
ENSG00000281903.2	LINC02246	-1.99684	-3.50192	-2.91233	0.0064745	0.443851	-2.9252
ENSG00000162702.8	ZNF281	-0.264489	5.27458	-2.91159	0.00648656	0.443851	-2.75929
ENSG00000162482.5	AKR7A3	1.85388	-2.22323	2.91073	0.0065006	0.443851	-2.91633
ENSG00000149925.19	ALDOA	0.399774	8.1289	2.90948	0.00652125	0.443851	-2.95979
ENSG00000257576.1	HSPD1P4	1.16206	-2.89404	2.90429	0.00660717	0.443851	-2.76184
ENSG00000118922.17	KLF12	-0.482659	7.38432	-2.90263	0.00663474	0.443851	-2.89393
ENSG00000176170.13	SPHK1	0.921464	-1.10423	2.9026	0.00663523	0.443851	-2.33436
ENSG00000233266.1	HMGB1P31	-2.1596	-3.13387	-2.90017	0.00667598	0.443851	-3.05689
ENSG00000124098.10	FAM210B	-0.489556	4.87775	-2.89635	0.00674066	0.443851	-2.60978
ENSG00000165688.12	PMPCA	0.318738	5.54668	2.89364	0.00678669	0.443851	-2.81231
ENSG00000273240.1	AC013468.1	-2.14031	-2.54229	-2.89341	0.00679066	0.443851	-2.97549
ENSG00000145912.8	NHP2	0.47671	4.96785	2.89284	0.00680035	0.443851	-2.74074
ENSG00000184967.7	NOC4L	0.689265	2.63121	2.89261	0.00680435	0.443851	-2.45713
ENSG00000206503.13	HLA-A	0.398967	10.7672	2.89214	0.00681241	0.443851	-3.15672
ENSG00000182687.4	GALR2	2.14352	-5.4145	2.88962	0.00685563	0.443851	-3.03978
ENSG00000138642.14	HERC6	-0.41881	4.62866	-2.88925	0.00686209	0.443851	-2.58952
ENSG00000104765.16	BNIP3L	-0.47132	5.79928	-2.88544	0.00692804	0.443851	-2.82701
ENSG00000138175.9	ARL3	-0.535593	2.66202	-2.88527	0.00693114	0.443851	-2.39843
ENSG00000105401.9	CDC37	0.408435	7.17503	2.88491	0.00693744	0.443851	-2.95606
ENSG00000081052.12	COL4A4	-1.86691	-3.09478	-2.88482	0.006939	0.443851	-2.81465
ENSG00000169972.12	PUSL1	0.624022	1.96284	2.8838	0.00695671	0.443851	-2.41023
ENSG00000137601.16	NEK1	-0.320646	4.70913	-2.88338	0.00696414	0.443851	-2.76206
ENSG00000113522.14	RAD50	-0.262058	6.1008	-2.88329	0.0069656	0.443851	-2.85204
ENSG00000112658.8	SRF	0.393825	5.60118	2.88196	0.00698892	0.443851	-2.85502
ENSG00000243445.1	AC106820.1	1.59852	-2.61448	2.87877	0.0070452	0.443851	-2.92076
ENSG00000270011.7	ZNF559-ZNF177	-2.86607	-1.31922	-2.87811	0.00705695	0.443851	-2.74168
ENSG00000117528.13	ABCD3	-0.304356	4.96663	-2.87662	0.00708325	0.443851	-2.76772
ENSG00000240350.2	AC017002.3	1.10342	-1.05392	2.87594	0.00709541	0.443851	-2.43694
ENSG00000253741.1	LNCOC1	-2.27949	-4.09946	-2.8756	0.00710145	0.443851	-3.3368
ENSG00000070214.16	SLC44A1	-0.437882	4.76716	-2.87515	0.00710952	0.443851	-2.7231
ENSG00000241014.2	AC114490.1	-2.90441	-2.22147	-2.87315	0.00714533	0.443851	-2.98044
ENSG00000242485.6	MRPL20	0.23573	5.56014	2.87231	0.00716035	0.443851	-2.86436
ENSG00000142892.15	PIGK	-0.44809	4.72534	-2.87196	0.00716666	0.443851	-2.63579
ENSG00000040341.18	STAU2	-0.32888	4.40818	-2.87002	0.00720155	0.443851	-2.66992
ENSG00000173208.4	ABCD2	-0.662482	4.44503	-2.86902	0.00721962	0.443851	-2.56218
ENSG00000213096.10	ZNF254	-0.538119	3.75209	-2.86756	0.00724606	0.443851	-2.57475
ENSG00000178209.15	PLEC	0.689469	8.09491	2.86722	0.00725223	0.443851	-3.05628
ENSG00000176340.4	COX8A	0.414928	4.441	2.86592	0.00727592	0.443851	-2.70646
ENSG00000171150.9	SOCS5	-0.374674	4.32704	-2.86275	0.00733393	0.443851	-2.71627
ENSG00000099901.17	RANBP1	0.314289	5.24286	2.86134	0.00735997	0.443851	-2.87085
ENSG00000144747.17	TMF1	-0.234842	6.87774	-2.86132	0.00736029	0.443851	-3.00048
ENSG00000108055.9	SMC3	-0.252344	7.04461	-2.86075	0.00737089	0.443851	-2.99594
ENSG00000090372.15	STRN4	0.449361	5.0791	2.86019	0.00738116	0.443851	-2.82398
ENSG00000127054.20	INTS11	0.453093	5.79405	2.85915	0.00740034	0.443851	-2.87808
ENSG00000027869.11	SH2D2A	0.522551	5.75884	2.85712	0.00743804	0.443851	-3.016
ENSG00000267270.5	PARD6G-AS1	1.87563	-2.82075	2.85655	0.00744863	0.443851	-2.96204
ENSG00000178057.14	NDUFAF3	0.439814	3.99126	2.8563	0.00745333	0.443851	-2.71608
ENSG00000131591.17	C1orf159	0.897519	2.4242	2.85571	0.00746435	0.443851	-2.48609
ENSG00000148120.16	C9orf3	0.512581	1.47703	2.85438	0.0074892	0.443851	-2.41311
ENSG00000107018.8	RLN1	-1.73769	-0.806305	-2.85416	0.00749348	0.443851	-2.76669
ENSG00000188993.3	LRRC66	-2.20717	-2.55757	-2.85108	0.0075514	0.443851	-3.06517
ENSG00000259295.6	CSPG4P12	-1.71256	-0.513434	-2.84916	0.00758771	0.443851	-2.66534
ENSG00000204685.6	STARD7-AS1	-0.65795	1.27646	-2.84843	0.0076016	0.443851	-2.42175
ENSG00000133805.15	AMPD3	-0.549859	4.89665	-2.84835	0.00760311	0.443851	-2.7812
ENSG00000111729.14	CLEC4A	-1.14251	0.555724	-2.84751	0.00761907	0.443851	-2.42924
ENSG00000101181.17	MTG2	0.464645	4.28151	2.84739	0.00762125	0.443851	-2.7503
ENSG00000175455.15	CCDC14	-0.359972	6.08957	-2.8465	0.00763823	0.443851	-2.88784
ENSG00000154479.13	CCDC173	-1.68393	-4.21224	-2.84392	0.00768763	0.443851	-2.75904
ENSG00000131375.10	CAPN7	-0.319933	6.19354	-2.84305	0.00770443	0.443851	-2.9677
ENSG00000133265.11	HSPBP1	0.600302	3.18727	2.84241	0.00771673	0.443851	-2.63761
ENSG00000075624.15	ACTB	0.39788	11.2085	2.84111	0.00774186	0.443851	-3.29685
ENSG00000238072.1	AC009244.1	1.91982	-3.50804	2.83857	0.00779102	0.443851	-3.08935
ENSG00000156931.15	VPS8	-0.249713	5.66628	-2.83696	0.00782248	0.443851	-2.87541
ENSG00000101199.13	ARFGAP1	0.493737	5.3587	2.83683	0.00782496	0.443851	-2.89706
ENSG00000160214.12	RRP1	0.52302	4.48874	2.8358	0.00784514	0.443851	-2.86673
ENSG00000083642.19	PDS5B	-0.276135	5.82091	-2.83309	0.00789819	0.443851	-2.97465
ENSG00000173457.11	PPP1R14B	0.558028	4.11519	2.83049	0.00794968	0.443851	-2.80327
ENSG00000071655.18	MBD3	0.672317	4.25969	2.83007	0.00795791	0.443851	-2.81105
ENSG00000256720.1	BTG1P1	1.72483	-0.739384	2.82923	0.00797462	0.443851	-2.75894
ENSG00000165271.17	NOL6	0.460131	6.32613	2.82732	0.00801257	0.443851	-3.05358
ENSG00000166734.20	CASC4	-0.305062	5.91323	-2.82709	0.00801718	0.443851	-2.93849
ENSG00000023191.17	RNH1	0.575841	5.36118	2.82671	0.00802491	0.443851	-2.90761
ENSG00000229766.6	AL021396.1	-2.15574	-3.79533	-2.82635	0.00803197	0.443851	-3.32059
ENSG00000188389.11	PDCD1	0.715491	3.03392	2.82601	0.00803875	0.443851	-2.77816
ENSG00000126012.11	KDM5C	0.280633	7.06763	2.82547	0.0080497	0.443851	-3.09334
ENSG00000101079.21	NDRG3	-0.470324	5.3002	-2.82489	0.00806134	0.443851	-2.8075
ENSG00000105298.14	CACTIN	0.622839	4.19554	2.82427	0.0080738	0.443851	-2.77473
ENSG00000104907.12	TRMT1	0.523969	5.64676	2.82164	0.00812686	0.443851	-2.96193
ENSG00000185418.16	TARSL2	-0.347785	4.89354	-2.82117	0.00813621	0.443851	-2.83322
ENSG00000130559.19	CAMSAP1	0.336101	5.93049	2.821	0.00813979	0.443851	-3.03858
ENSG00000128626.11	MRPS12	0.504544	3.18212	2.81839	0.00819281	0.443851	-2.69824
ENSG00000280162.1	AL136531.3	-2.07821	-3.1335	-2.81838	0.00819292	0.443851	-3.18183
ENSG00000124596.17	OARD1	-0.313925	4.95308	-2.81688	0.00822361	0.443851	-2.8274
ENSG00000246214.1	AC022113.1	-1.73324	-1.78318	-2.81687	0.00822383	0.443851	-2.88317
ENSG00000131759.18	RARA	0.392619	5.52287	2.81553	0.00825133	0.443851	-3.03892
ENSG00000198355.5	PIM3	0.616474	5.46698	2.81457	0.00827095	0.443851	-3.04301
ENSG00000272696.1	AL359091.4	-2.02059	-2.82924	-2.8143	0.00827649	0.443851	-3.2055
ENSG00000140694.17	PARN	-0.247592	5.43762	-2.81398	0.00828304	0.443851	-2.91788
ENSG00000137944.18	KYAT3	-0.379973	4.65571	-2.81392	0.00828425	0.443851	-2.86751
ENSG00000175416.13	CLTB	0.468675	4.3769	2.81369	0.00828909	0.443851	-2.85976
ENSG00000124549.14	BTN2A3P	-0.827729	1.22877	-2.81324	0.00829842	0.443851	-2.48969
ENSG00000256590.2	TRDV3	-1.37913	-2.07598	-2.81171	0.00832989	0.443851	-2.78703
ENSG00000116649.10	SRM	0.579423	4.69676	2.81077	0.00834953	0.443851	-2.91655
ENSG00000167992.13	VWCE	1.76873	-3.31175	2.81015	0.0083623	0.443851	-2.86171
ENSG00000091157.13	WDR7	-0.256152	5.27086	-2.80937	0.00837863	0.443851	-2.91948
ENSG00000135241.17	PNPLA8	-0.264881	5.30025	-2.80887	0.00838891	0.443851	-2.99831
ENSG00000100138.15	SNU13	0.208507	6.71613	2.80685	0.00843112	0.443851	-3.11489
ENSG00000272986.1	AC009570.1	1.99483	-2.75856	2.80624	0.0084439	0.443851	-3.03799
ENSG00000086544.3	ITPKC	0.427658	3.23763	2.80581	0.00845291	0.443851	-2.72333
ENSG00000166575.17	TMEM135	-0.537098	3.39412	-2.80356	0.0085002	0.443851	-2.66001
ENSG00000186051.6	TAL2	-2.91701	-4.96465	-2.80206	0.00853196	0.443851	-3.39212
ENSG00000187024.14	PTRH1	0.845353	0.383074	2.8007	0.00856077	0.443851	-2.52507
ENSG00000164621.5	SMAD5-AS1	-2.6263	-4.69985	-2.80039	0.0085673	0.443851	-3.34598
ENSG00000063244.12	U2AF2	0.304773	7.17359	2.79846	0.00860854	0.443851	-3.15568
ENSG00000101182.15	PSMA7	0.244079	6.76468	2.7981	0.00861616	0.443851	-3.13672
ENSG00000163512.14	AZI2	-0.266077	4.95771	-2.79782	0.00862211	0.443851	-2.95273
ENSG00000223350.2	IGLV9-49	-2.46734	-6.20542	-2.79661	0.00864799	0.443851	-3.42017
ENSG00000128228.5	SDF2L1	0.726134	1.86818	2.79481	0.00868669	0.443851	-2.57287
ENSG00000110756.17	HPS5	-0.315162	5.09308	-2.79407	0.0087026	0.443851	-2.99821
ENSG00000101972.18	STAG2	-0.267576	7.98502	-2.79235	0.00873981	0.443851	-3.22476
ENSG00000130827.6	PLXNA3	0.417407	5.49196	2.79215	0.00874419	0.443851	-3.0084
ENSG00000224993.3	RPL29P12	2.17226	-4.04608	2.79148	0.00875882	0.443851	-3.19336
ENSG00000216937.13	CCDC7	-0.620943	2.40524	-2.78913	0.00880975	0.443851	-2.576
ENSG00000165175.15	MID1IP1	0.483366	4.46692	2.7863	0.00887168	0.443851	-2.92949
ENSG00000129534.14	MIS18BP1	-0.43818	5.24806	-2.78565	0.00888597	0.443851	-2.99746
ENSG00000083896.12	YTHDC1	-0.185455	7.6402	-2.78408	0.00892062	0.443851	-3.20884
ENSG00000129932.8	DOHH	0.908786	1.03564	2.78383	0.00892623	0.443851	-2.5639
ENSG00000224261.2	RPSAP18	1.3179	-1.79152	2.78081	0.00899302	0.443851	-2.89421
ENSG00000100029.18	PES1	0.425624	5.67928	2.77939	0.00902479	0.443851	-3.09726
ENSG00000141568.21	FOXK2	0.269787	5.53105	2.77779	0.0090604	0.443851	-3.07718
ENSG00000173153.14	ESRRA	0.561929	3.51248	2.77585	0.00910398	0.443851	-2.8432
ENSG00000187840.5	EIF4EBP1	0.572813	2.00073	2.7745	0.00913454	0.443851	-2.68697
ENSG00000100889.11	PCK2	0.674192	3.97549	2.77447	0.00913508	0.443851	-2.88132
ENSG00000174276.6	ZNHIT2	1.03881	0.307949	2.77415	0.00914223	0.443851	-2.57172
ENSG00000132768.14	DPH2	0.411718	5.3503	2.77347	0.00915774	0.443851	-3.09425
ENSG00000158290.16	CUL4B	-0.411403	6.18335	-2.77337	0.00915986	0.443851	-3.0859
ENSG00000105717.14	PBX4	0.500776	4.17311	2.77332	0.00916116	0.443851	-2.95628
ENSG00000185504.17	FAAP100	0.689656	4.23862	2.77262	0.0091769	0.443851	-2.8818
ENSG00000128513.15	POT1	-0.421212	4.6326	-2.77133	0.00920615	0.443851	-2.91919
ENSG00000261373.1	VPS9D1-AS1	1.10766	0.0734483	2.77129	0.00920716	0.443851	-2.59552
ENSG00000166037.11	CEP57	-0.340061	6.48114	-2.7709	0.00921611	0.443851	-3.15463
ENSG00000272669.1	AL021707.6	0.646525	0.618973	2.77061	0.00922264	0.443851	-2.66095
ENSG00000255026.1	AC136475.3	0.827326	4.81048	2.76691	0.00930715	0.443851	-2.99901
ENSG00000163006.12	CCDC138	-0.582925	2.06836	-2.76685	0.00930869	0.443851	-2.62167
ENSG00000104763.19	ASAH1	-0.382415	5.53104	-2.76576	0.00933364	0.443851	-3.00488
ENSG00000240303.8	ACAD11	-0.327542	5.36975	-2.76461	0.0093602	0.443851	-2.99249
ENSG00000186827.11	TNFRSF4	0.966587	2.93161	2.76125	0.00943805	0.443851	-2.87057
ENSG00000145545.12	SRD5A1	-0.524486	2.42128	-2.76117	0.00943988	0.443851	-2.625
ENSG00000062194.16	GPBP1	-0.283431	7.5065	-2.7577	0.00952087	0.443851	-3.26902
ENSG00000169710.9	FASN	0.791957	5.32267	2.75634	0.00955285	0.443851	-3.14341
ENSG00000070269.14	TMEM260	-0.289954	4.65498	-2.75603	0.0095603	0.443851	-2.96486
ENSG00000129351.17	ILF3	0.24743	9.11202	2.75565	0.00956917	0.443851	-3.38057
ENSG00000243964.1	RPL23AP65	0.988763	-2.299	2.75415	0.00960464	0.443851	-2.9198
ENSG00000087299.12	L2HGDH	-0.446054	2.37915	-2.7536	0.00961751	0.443851	-2.66263
ENSG00000155506.17	LARP1	0.312331	8.28493	2.75166	0.00966365	0.443851	-3.3391
ENSG00000134809.9	TIMM10	0.443331	3.87524	2.74937	0.00971823	0.443851	-2.96569
ENSG00000083799.17	CYLD	-0.340517	9.39997	-2.74931	0.00971965	0.443851	-3.38969
ENSG00000185883.12	ATP6V0C	0.439372	4.61748	2.749	0.00972697	0.443851	-3.0445
ENSG00000166166.13	TRMT61A	0.735993	3.09994	2.7485	0.00973912	0.443851	-2.84446
ENSG00000136156.14	ITM2B	-0.372721	8.52785	-2.74813	0.00974785	0.443851	-3.32134
ENSG00000166349.9	RAG1	-1.33424	-0.937011	-2.74782	0.00975537	0.443851	-2.91093
ENSG00000099341.11	PSMD8	0.282346	6.15739	2.74781	0.0097556	0.443851	-3.20521
ENSG00000244327.1	AC109992.2	-2.62175	-4.25586	-2.74754	0.00976197	0.443851	-3.28635
ENSG00000123700.4	KCNJ2	-1.69317	-4.23578	-2.74655	0.00978584	0.443851	-2.83686
ENSG00000110801.13	PSMD9	0.252311	4.78782	2.74621	0.00979412	0.443851	-3.03912
ENSG00000230679.1	ENO1-AS1	1.68644	-2.51113	2.74618	0.00979482	0.443851	-3.21845
ENSG00000165923.16	AGBL2	-0.812573	1.50531	-2.74606	0.00979763	0.443851	-2.63052
ENSG00000267102.1	AC060766.1	-0.861283	-0.0197273	-2.74603	0.00979837	0.443851	-2.64762
ENSG00000127616.18	SMARCA4	0.37765	6.26244	2.74426	0.00984114	0.443851	-3.19772
ENSG00000277406.2	SEC22B4P	-0.718072	2.82806	-2.74303	0.00987077	0.443851	-2.69888
ENSG00000179846.9	NKPD1	1.1933	-1.02319	2.74302	0.00987123	0.443851	-2.90367
ENSG00000164199.18	ADGRV1	1.27793	-2.62709	2.74238	0.0098866	0.443851	-2.69282
ENSG00000062725.10	APPBP2	-0.339453	5.82382	-2.74195	0.0098972	0.443851	-3.17167
ENSG00000105676.14	ARMC6	0.58149	3.67148	2.74172	0.00990262	0.443851	-2.884
ENSG00000204789.4	ZNF204P	-0.708458	3.73476	-2.7408	0.00992504	0.443851	-2.78864
ENSG00000135317.13	SNX14	-0.386745	5.58011	-2.74016	0.00994064	0.443851	-3.12523
ENSG00000270659.1	AC079610.2	-2.73027	-3.06519	-2.73984	0.00994865	0.443851	-3.18408
ENSG00000182185.18	RAD51B	-0.481654	2.32736	-2.73852	0.00998095	0.443851	-2.70855
ENSG00000265590.9	C21orf59-TCP10L	-1.02726	2.25392	-2.73778	0.00999906	0.443851	-2.67471
ENSG00000244219.7	TMEM225B	1.83185	-1.96705	2.73625	0.0100367	0.443851	-3.08741
ENSG00000285923.1	AL160171.1	-1.88791	-2.17573	-2.7347	0.010075	0.443851	-3.15921
ENSG00000106052.13	TAX1BP1	-0.215954	7.42792	-2.73451	0.0100797	0.443851	-3.31952
ENSG00000205765.9	C5orf51	-0.344006	5.32987	-2.73431	0.0100844	0.443851	-3.12285
ENSG00000211829.9	TRDC	-0.678722	3.04657	-2.73429	0.0100851	0.443851	-2.85986
ENSG00000270638.1	AL023806.1	-1.52747	-1.71988	-2.73191	0.010144	0.443851	-2.93558
ENSG00000117013.16	KCNQ4	-1.88435	-2.30483	-2.7319	0.0101443	0.443851	-3.1757
ENSG00000197603.14	CPLANE1	-0.377691	4.17351	-2.73008	0.0101898	0.443851	-2.97492
ENSG00000186891.14	TNFRSF18	0.991246	1.71391	2.72953	0.0102035	0.443851	-2.80231
ENSG00000177119.16	ANO6	-0.310358	5.79547	-2.72912	0.0102137	0.443851	-3.1558
ENSG00000115268.9	RPS15	0.4547	8.5342	2.72843	0.0102311	0.443851	-3.37948
ENSG00000154040.20	CABYR	-1.54618	-1.60472	-2.72741	0.0102565	0.443851	-2.81476
ENSG00000117461.15	PIK3R3	-0.750655	0.715996	-2.72479	0.0103226	0.443851	-2.67292
ENSG00000125817.8	CENPB	0.398475	5.10004	2.72397	0.0103433	0.443851	-3.12845
ENSG00000102119.10	EMD	0.291027	5.65535	2.72341	0.0103577	0.443851	-3.22624
ENSG00000179115.11	FARSA	0.505703	4.63019	2.72295	0.0103693	0.443851	-3.10064
ENSG00000105866.15	SP4	-0.332707	5.3139	-2.72244	0.0103823	0.443851	-3.12153
ENSG00000134899.20	ERCC5	-0.264598	7.69699	-2.72243	0.0103824	0.443851	-3.34671
ENSG00000233493.3	TMEM238	1.16525	-0.993514	2.72137	0.0104095	0.443851	-2.83207
ENSG00000196498.13	NCOR2	0.575726	5.63839	2.72003	0.0104437	0.443851	-3.16752
ENSG00000160072.19	ATAD3B	0.626158	4.96949	2.71957	0.0104555	0.443851	-3.13866
ENSG00000072415.8	MPP5	-0.353136	3.73079	-2.71846	0.0104841	0.443851	-2.95783
ENSG00000185158.12	LRRC37B	-0.447538	4.85271	-2.71719	0.0105166	0.443851	-3.03922
ENSG00000141564.15	RPTOR	0.52103	5.11221	2.71531	0.0105651	0.443851	-3.13623
ENSG00000196177.12	ACADSB	-0.526265	5.29446	-2.71398	0.0105994	0.443851	-3.04785
ENSG00000167470.12	MIDN	0.399286	4.68546	2.71395	0.0106004	0.443851	-3.1885
ENSG00000250131.1	AC078881.1	-1.81483	-2.19844	-2.71335	0.0106158	0.443851	-3.29132
ENSG00000108963.17	DPH1	0.379331	5.00026	2.71271	0.0106324	0.443851	-3.11994
ENSG00000172292.14	CERS6	-0.50688	4.88992	-2.7118	0.010656	0.443851	-3.02574
ENSG00000237505.7	PKN2-AS1	-2.11412	-5.07166	-2.71172	0.0106583	0.443851	-3.32452
ENSG00000138074.15	SLC5A6	0.250362	5.17144	2.71097	0.0106778	0.443851	-3.19023
ENSG00000140406.3	TLNRD1	0.312243	4.14197	2.70968	0.0107114	0.443851	-3.06705
ENSG00000145348.16	TBCK	-0.372555	4.48645	-2.70884	0.0107335	0.443851	-2.99806
ENSG00000183878.15	UTY	-0.241703	6.21767	-2.70865	0.0107386	0.443851	-3.28622
ENSG00000130203.10	APOE	1.93622	-3.41688	2.7084	0.010745	0.443851	-3.13981
ENSG00000239857.7	GET4	0.384579	4.20587	2.70789	0.0107586	0.443851	-3.04505
ENSG00000269176.2	AP001160.3	-0.767375	-0.0100969	-2.70758	0.0107665	0.443851	-2.73834
ENSG00000178623.12	GPR35	0.446211	2.13537	2.70721	0.0107763	0.443851	-2.79437
ENSG00000205809.9	KLRC2	-2.7758	-3.98783	-2.70628	0.0108008	0.443851	-3.2105
ENSG00000120868.13	APAF1	-0.420002	5.21158	-2.70522	0.0108289	0.443851	-3.13699
ENSG00000255991.2	AC121334.1	-2.51207	-4.9575	-2.70262	0.0108977	0.443851	-3.48511
ENSG00000090006.17	LTBP4	0.787066	5.2202	2.70104	0.0109399	0.443851	-3.18564
ENSG00000149311.18	ATM	-0.322763	9.37708	-2.6992	0.0109892	0.443851	-3.48483
ENSG00000179950.13	PUF60	0.408262	5.94946	2.69889	0.0109973	0.443851	-3.28946
ENSG00000165115.15	KIF27	-0.386156	3.04147	-2.69887	0.010998	0.443851	-2.88882
ENSG00000176619.13	LMNB2	0.420417	4.51489	2.6977	0.0110294	0.443851	-3.13999
ENSG00000256030.1	CBX3P4	-2.31643	-5.52692	-2.69753	0.0110339	0.443851	-3.45489
ENSG00000108984.15	MAP2K6	-0.971952	3.65592	-2.69685	0.0110524	0.443851	-2.77547
ENSG00000103479.16	RBL2	-0.405127	8.93675	-2.6951	0.0110996	0.443851	-3.44875
ENSG00000148700.14	ADD3	-0.373741	8.82725	-2.69493	0.0111041	0.443851	-3.44674
ENSG00000142669.15	SH3BGRL3	0.316198	7.9405	2.69491	0.0111046	0.443851	-3.44402
ENSG00000285708.1	AC097634.4	-2.55053	-1.12012	-2.69398	0.01113	0.443851	-2.99256
ENSG00000167491.17	GATAD2A	0.344717	6.33531	2.69202	0.0111831	0.443851	-3.32355
ENSG00000185122.11	HSF1	0.423382	5.11156	2.69124	0.0112045	0.443851	-3.20236
ENSG00000107798.18	LIPA	-0.346177	5.4367	-2.69091	0.0112135	0.443851	-3.13331
ENSG00000131748.16	STARD3	0.315087	6.2955	2.68987	0.0112419	0.443851	-3.37023
ENSG00000089154.11	GCN1	0.306515	7.61926	2.68936	0.0112558	0.443851	-3.44084
ENSG00000115271.11	GCA	-0.480316	3.20663	-2.68901	0.0112654	0.443851	-2.91443
ENSG00000141854.9	MISP3	-2.20737	-2.30987	-2.68849	0.0112799	0.443851	-3.21478
ENSG00000184445.12	KNTC1	-0.316308	5.08873	-2.68805	0.011292	0.443851	-3.15762
ENSG00000233937.6	AC008443.1	-0.623398	1.88643	-2.68583	0.011353	0.443851	-2.75626
ENSG00000148634.15	HERC4	-0.274659	6.24699	-2.68581	0.0113536	0.443851	-3.3054
ENSG00000122884.12	P4HA1	-0.326694	4.53278	-2.68528	0.0113681	0.443851	-3.14854
ENSG00000102879.15	CORO1A	0.515186	8.91498	2.68401	0.0114034	0.443851	-3.50263
ENSG00000257225.1	AC079601.1	-2.7459	-3.02617	-2.68364	0.0114136	0.443851	-3.27452
ENSG00000064547.14	LPAR2	0.427312	4.56605	2.68315	0.0114274	0.443851	-3.18255
ENSG00000184924.5	PTRHD1	0.437816	2.86689	2.68276	0.0114382	0.443851	-2.89286
ENSG00000114670.14	NEK11	-0.673157	1.51489	-2.68217	0.0114546	0.443851	-2.75134
ENSG00000142684.9	ZNF593	0.653189	1.81193	2.68128	0.0114794	0.443851	-2.87275
ENSG00000178950.17	GAK	0.376256	6.14101	2.68122	0.0114811	0.443851	-3.33047
ENSG00000104885.18	DOT1L	0.499359	4.62225	2.68001	0.0115148	0.443851	-3.20432
ENSG00000115657.14	ABCB6	0.420663	2.54681	2.67927	0.0115356	0.443851	-2.92301
ENSG00000269947.1	AC135178.5	-2.26378	-3.51242	-2.67918	0.0115381	0.443851	-3.35575
ENSG00000114439.19	BBX	-0.305359	6.62635	-2.67917	0.0115385	0.443851	-3.3651
ENSG00000245281.7	AC124242.1	-2.61492	-4.00705	-2.67814	0.0115673	0.443851	-3.40562
ENSG00000072609.17	CHFR	0.270329	5.63785	2.67724	0.0115928	0.443851	-3.28627
ENSG00000171159.5	C9orf16	0.665977	3.82813	2.67531	0.0116471	0.443851	-3.04116
ENSG00000198744.5	MTCO3P12	1.10385	-2.27504	2.67477	0.0116624	0.443851	-3.07527
ENSG00000144445.17	KANSL1L	-0.558272	2.96445	-2.67335	0.0117027	0.443851	-2.92796
ENSG00000033100.16	CHPF2	0.395567	5.55131	2.67211	0.0117381	0.443851	-3.30666
ENSG00000198382.9	UVRAG	-0.314088	4.49304	-2.67153	0.0117547	0.443851	-3.0995
ENSG00000136870.10	ZNF189	-0.25791	5.08128	-2.67113	0.0117659	0.443851	-3.27493
ENSG00000176108.9	CHMP6	0.56591	3.36434	2.67102	0.0117692	0.443851	-2.98378
ENSG00000104731.14	KLHDC4	0.421871	5.57817	2.67083	0.0117745	0.443851	-3.30621
ENSG00000173230.15	GOLGB1	-0.24091	7.87648	-2.66992	0.0118007	0.443851	-3.50107
ENSG00000129636.12	ITFG1	-0.379474	4.07866	-2.66926	0.0118195	0.443851	-3.06338
ENSG00000159692.15	CTBP1	0.398671	5.95607	2.6667	0.0118932	0.443851	-3.33737
ENSG00000110107.9	PRPF19	0.275543	6.79909	2.66595	0.0119149	0.443851	-3.4328
ENSG00000138459.9	SLC35A5	-0.382816	4.47086	-2.66472	0.0119505	0.443851	-3.17226
ENSG00000182508.14	LHFPL1	-2.30897	-3.20654	-2.6632	0.0119946	0.443851	-3.44372
ENSG00000110934.11	BIN2	-0.350147	7.96127	-2.66313	0.0119966	0.443851	-3.45071
ENSG00000187051.9	RPS19BP1	0.368751	4.45928	2.66313	0.0119967	0.443851	-3.19287
ENSG00000123213.23	NLN	0.607982	2.88026	2.66297	0.0120012	0.443851	-3.00588
ENSG00000184986.11	TMEM121	1.73263	-2.12728	2.66155	0.0120426	0.443851	-3.18697
ENSG00000189195.13	BTBD8	-0.658151	2.22875	-2.66106	0.0120569	0.443851	-2.81653
ENSG00000165752.17	STK32C	0.513106	1.98748	2.66073	0.0120667	0.443851	-2.86542
ENSG00000180479.13	ZNF571	-0.483229	3.14973	-2.66033	0.0120783	0.443851	-2.97458
ENSG00000184840.11	TMED9	0.266011	5.96938	2.65949	0.0121029	0.443851	-3.37965
ENSG00000100345.21	MYH9	0.341918	10.4293	2.65939	0.0121059	0.443851	-3.66169
ENSG00000126821.8	SGPP1	-0.441929	3.46563	-2.65931	0.0121082	0.443851	-3.01497
ENSG00000105404.11	RABAC1	0.476071	3.47314	2.65885	0.0121216	0.443851	-3.06966
ENSG00000126067.12	PSMB2	0.227553	5.97686	2.65882	0.0121227	0.443851	-3.37
ENSG00000174775.17	HRAS	0.458107	2.61019	2.65755	0.01216	0.443851	-2.92912
ENSG00000130204.13	AC011481.1	0.478585	4.92354	2.65742	0.0121637	0.443851	-3.30443
ENSG00000132842.13	AP3B1	-0.275725	5.71772	-2.65737	0.0121652	0.443851	-3.34693
ENSG00000152082.14	MZT2B	0.894417	3.56525	2.65508	0.0122328	0.443851	-3.02354
ENSG00000230155.6	FO393401.1	0.690428	0.588734	2.65502	0.0122346	0.443851	-2.79846
ENSG00000060491.16	OGFR	0.512587	5.38778	2.65488	0.0122389	0.443851	-3.31437
ENSG00000085224.22	ATRX	-0.287288	7.49777	-2.65481	0.0122408	0.443851	-3.48662
ENSG00000182628.13	SKA2	-0.413816	3.99548	-2.65417	0.01226	0.443851	-3.06124
ENSG00000166004.15	CEP295	-0.330022	5.55256	-2.65335	0.0122841	0.443851	-3.33739
ENSG00000019144.19	PHLDB1	0.749878	3.74802	2.65207	0.0123222	0.443851	-3.42575
ENSG00000268584.1	AC073389.1	1.52239	-1.35234	2.65159	0.0123366	0.443851	-3.1455
ENSG00000163848.19	ZNF148	-0.264882	6.08452	-2.65095	0.0123556	0.443851	-3.40204
ENSG00000168393.13	DTYMK	0.44345	2.34929	2.64959	0.0123963	0.443851	-2.8889
ENSG00000136122.16	BORA	-0.372276	3.58539	-2.64794	0.0124461	0.443851	-3.05782
ENSG00000136048.14	DRAM1	-0.473762	1.55336	-2.6478	0.0124503	0.443851	-2.91944
ENSG00000204131.9	NHSL2	-0.714648	4.02834	-2.6471	0.0124714	0.443851	-3.00217
ENSG00000269404.7	SPIB	-1.99801	-1.86067	-2.647	0.0124745	0.443851	-3.05396
ENSG00000177733.6	HNRNPA0	0.253341	7.08863	2.64637	0.0124932	0.443851	-3.48343
ENSG00000102931.8	ARL2BP	-0.312117	6.00498	-2.64572	0.0125132	0.443851	-3.37474
ENSG00000105556.11	MIER2	0.472402	2.87783	2.64563	0.0125156	0.443851	-2.99413
ENSG00000149548.15	CCDC15	-1.41164	0.606819	-2.6453	0.0125258	0.443851	-2.86291
ENSG00000177548.13	RABEP2	0.618385	2.86363	2.64436	0.0125542	0.443851	-3.01819
ENSG00000205758.12	CRYZL1	-0.361781	4.91863	-2.64336	0.0125844	0.443851	-3.20596
ENSG00000096092.6	TMEM14A	-0.700914	1.81052	-2.64267	0.0126055	0.443851	-2.81947
ENSG00000197008.9	ZNF138	-0.608006	3.56448	-2.64249	0.0126111	0.443851	-3.00208
ENSG00000103319.12	EEF2K	-0.38377	4.1919	-2.63881	0.0127237	0.443851	-3.14046
ENSG00000267309.1	AC092295.2	1.04568	-0.176285	2.63809	0.0127457	0.443851	-2.8846
ENSG00000179271.3	GADD45GIP1	0.546685	3.52539	2.63804	0.0127474	0.443851	-3.12112
ENSG00000165071.14	TMEM71	-0.282812	6.47415	-2.63799	0.0127489	0.443851	-3.47291
ENSG00000280828.1	AC090114.3	0.786759	1.22095	2.63753	0.0127629	0.443851	-2.84745
ENSG00000270194.1	AC097359.2	1.70561	-2.08031	2.63732	0.0127694	0.443851	-3.15565
ENSG00000032219.18	ARID4A	-0.330112	6.35237	-2.63676	0.0127867	0.443851	-3.43962
ENSG00000166801.15	FAM111A	-0.4114	6.7968	-2.63666	0.0127898	0.443851	-3.41455
ENSG00000211821.2	TRDV2	-1.63967	-1.7574	-2.63618	0.0128047	0.443851	-2.98499
ENSG00000143761.16	ARF1	0.237253	7.45144	2.63612	0.0128065	0.443851	-3.5341
ENSG00000166415.15	WDR72	-2.40933	-4.4972	-2.63489	0.0128445	0.443851	-3.2347
ENSG00000224292.1	AF196972.1	-2.50579	-3.97116	-2.63469	0.0128508	0.443851	-3.45214
ENSG00000101187.16	SLCO4A1	0.471723	1.3427	2.63453	0.0128557	0.443851	-3.13766
ENSG00000165661.16	QSOX2	0.234339	5.24719	2.63399	0.0128725	0.443851	-3.38394
ENSG00000147202.18	DIAPH2	-0.384387	3.65962	-2.63317	0.0128981	0.443851	-3.11953
ENSG00000198771.11	RCSD1	-0.453606	6.96464	-2.6317	0.0129436	0.443851	-3.4361
ENSG00000137818.12	RPLP1	0.40216	9.80064	2.63085	0.0129702	0.443851	-3.67774
ENSG00000165097.15	KDM1B	-0.332193	3.72842	-2.63075	0.0129735	0.443851	-3.08359
ENSG00000134982.17	APC	-0.264161	6.21125	-2.63047	0.0129822	0.443851	-3.4532
ENSG00000111775.3	COX6A1	0.252878	5.9488	2.62983	0.0130023	0.443851	-3.43525
ENSG00000197275.14	RAD54B	-1.98302	0.523712	-2.62965	0.013008	0.443851	-2.89992
ENSG00000136197.12	C7orf25	-1.30482	0.0172178	-2.62959	0.0130098	0.443851	-2.87649
ENSG00000110888.17	CAPRIN2	-0.404048	5.87686	-2.62941	0.0130153	0.443851	-3.39169
ENSG00000249471.8	ZNF324B	0.353474	2.37469	2.62893	0.0130306	0.443851	-3.00268
ENSG00000130811.12	EIF3G	0.310707	7.10993	2.62864	0.0130395	0.443851	-3.51426
ENSG00000076928.17	ARHGEF1	0.478751	8.55824	2.62739	0.0130788	0.443851	-3.60187
ENSG00000070423.18	RNF126	0.55717	4.20802	2.62716	0.0130862	0.443851	-3.17354
ENSG00000130706.13	ADRM1	0.525828	4.726	2.62621	0.0131161	0.443851	-3.32791
ENSG00000163755.8	HPS3	-0.432811	5.03672	-2.62564	0.0131341	0.443851	-3.23797
ENSG00000144152.13	FBLN7	0.377372	5.05373	2.62525	0.0131466	0.443851	-3.48811
ENSG00000188807.13	TMEM201	0.643198	2.29308	2.6249	0.0131575	0.443851	-2.98799
ENSG00000205302.7	SNX2	-0.254577	5.85624	-2.62294	0.0132199	0.444485	-3.41696
ENSG00000234882.1	EIF3EP1	-0.702976	0.668315	-2.62236	0.0132382	0.444485	-2.85458
ENSG00000168003.16	SLC3A2	0.547456	6.79854	2.62171	0.013259	0.444485	-3.58331
ENSG00000267059.2	AC005943.1	4.4273	-1.18932	2.6216	0.0132624	0.444485	-3.05644
ENSG00000137502.10	RAB30	-0.283941	5.18841	-2.61997	0.0133147	0.445257	-3.40419
ENSG00000005007.12	UPF1	0.347364	6.53256	2.61929	0.0133363	0.445257	-3.52954
ENSG00000123989.14	CHPF	0.847886	0.741295	2.61886	0.0133502	0.445257	-2.8626
ENSG00000188229.6	TUBB4B	0.43265	5.47648	2.61766	0.0133888	0.445827	-3.47702
ENSG00000088833.17	NSFL1C	0.214028	5.5388	2.61587	0.0134464	0.447022	-3.41678
ENSG00000088854.12	C20orf194	-0.336976	3.0688	-2.6137	0.013517	0.447098	-3.00608
ENSG00000259775.1	AL138976.2	-2.21059	-4.98494	-2.61244	0.0135579	0.447098	-3.49479
ENSG00000162413.16	KLHL21	0.358147	5.82155	2.61203	0.0135712	0.447098	-3.45569
ENSG00000169100.14	SLC25A6	0.496121	6.7193	2.6112	0.0135983	0.447098	-3.51893
ENSG00000169100.14_PAR_Y	SLC25A6	0.496121	6.7193	2.6112	0.0135983	0.447098	-3.51893
ENSG00000081041.9	CXCL2	-1.21888	-3.68567	-2.61095	0.0136065	0.447098	-2.91074
ENSG00000138271.5	GPR87	-2.06058	-5.29826	-2.61027	0.0136289	0.447098	-3.35723
ENSG00000103257.9	SLC7A5	0.717544	5.76807	2.60986	0.013642	0.447098	-3.63812
ENSG00000071462.11	BUD23	0.254736	5.889	2.60945	0.0136557	0.447098	-3.49375
ENSG00000177200.17	CHD9	-0.354691	5.54363	-2.60916	0.0136652	0.447098	-3.39666
ENSG00000131408.14	NR1H2	0.5063	4.69892	2.60698	0.0137368	0.447727	-3.35822
ENSG00000163491.16	NEK10	-1.47021	-1.55207	-2.60598	0.0137697	0.447727	-3.06742
ENSG00000255517.6	AP002748.3	0.87014	-0.0298503	2.60583	0.0137748	0.447727	-2.92705
ENSG00000260296.1	AC095057.3	-0.759726	1.37372	-2.60463	0.0138145	0.447727	-2.89751
ENSG00000245317.2	AC008393.1	-1.19822	-1.05148	-2.60387	0.0138397	0.447727	-3.12923
ENSG00000163734.4	CXCL3	-1.19834	-4.07532	-2.60377	0.0138429	0.447727	-2.95748
ENSG00000262814.8	MRPL12	0.435019	3.31942	2.60331	0.0138582	0.447727	-3.20993
ENSG00000036672.16	USP2	-1.74456	-3.07633	-2.60307	0.0138662	0.447727	-3.33779
ENSG00000138768.14	USO1	-0.287296	6.21564	-2.6012	0.0139286	0.447727	-3.51619
ENSG00000276509.1	AC239799.1	-2.37234	-3.09988	-2.60102	0.0139347	0.447727	-3.37767
ENSG00000156650.14	KAT6B	-0.239401	6.38717	-2.60072	0.0139445	0.447727	-3.50625
ENSG00000166986.15	MARS	0.430845	7.83109	2.60072	0.0139447	0.447727	-3.68729
ENSG00000178460.18	MCMDC2	-1.94424	-2.06537	-2.59326	0.0141962	0.449239	-3.40055
ENSG00000072778.20	ACADVL	0.338669	6.95527	2.59274	0.0142139	0.449239	-3.57747
ENSG00000138646.9	HERC5	-0.45497	4.05013	-2.59244	0.0142239	0.449239	-3.21312
ENSG00000179397.18	CATSPERE	-0.976889	-0.456891	-2.59222	0.0142313	0.449239	-2.97961
ENSG00000163435.16	ELF3	1.65503	-2.05078	2.59145	0.0142578	0.449239	-3.30669
ENSG00000279827.1	AC136469.2	2.06889	-4.2111	2.59054	0.0142887	0.449239	-3.46732
ENSG00000223837.2	AL645941.1	1.3005	-1.95631	2.58741	0.0143961	0.449239	-3.15666
ENSG00000182199.11	SHMT2	0.421052	5.88102	2.58518	0.0144733	0.449239	-3.54495
ENSG00000177600.9	RPLP2	0.34421	9.58396	2.58405	0.0145122	0.449239	-3.76684
ENSG00000126391.14	FRMD8	0.346894	5.34215	2.58385	0.0145192	0.449239	-3.49421
ENSG00000225465.8	RFPL1S	-1.46665	-1.31895	-2.58222	0.0145758	0.449239	-3.18298
ENSG00000229917.2	RPL7P46	1.66741	-4.63627	2.57986	0.0146583	0.449239	-3.43436
ENSG00000147044.21	CASK	-0.276941	5.33048	-2.57973	0.014663	0.449239	-3.42677
ENSG00000177570.14	SAMD12	-0.781635	2.95	-2.57936	0.0146759	0.449239	-3.07025
ENSG00000132507.18	EIF5A	0.322178	7.54372	2.57869	0.0146995	0.449239	-3.67092
ENSG00000249685.1	AC079921.2	-1.00769	-0.880373	-2.57711	0.0147549	0.449239	-2.99485
ENSG00000272333.5	KMT2B	0.414114	6.42125	2.57638	0.0147806	0.449239	-3.58973
ENSG00000160229.12	ZNF66	-0.566359	1.96551	-2.57621	0.0147865	0.449239	-3.00953
ENSG00000138641.17	HERC3	-0.34539	6.4846	-2.57578	0.0148019	0.449239	-3.57572
ENSG00000162585.17	FAAP20	0.543751	3.13597	2.57541	0.014815	0.449239	-3.14042
ENSG00000075292.19	ZNF638	-0.219585	7.51721	-2.57535	0.0148171	0.449239	-3.66398
ENSG00000048392.11	RRM2B	-0.430571	4.52709	-2.5749	0.0148331	0.449239	-3.43267
ENSG00000197858.11	GPAA1	0.632796	4.13234	2.57404	0.0148634	0.449239	-3.27161
ENSG00000184785.6	SMIM10	-2.51361	-3.9334	-2.57251	0.0149178	0.449239	-3.5826
ENSG00000262039.1	AC091180.5	2.04172	-3.42683	2.57182	0.0149425	0.449239	-3.38545
ENSG00000232499.2	AL391058.1	0.862423	-1.56211	2.5713	0.0149609	0.449239	-3.06598
ENSG00000182446.14	NPLOC4	0.239043	6.71026	2.57069	0.0149828	0.449239	-3.61543
ENSG00000244097.1	RPS4XP17	1.28496	-1.9221	2.57056	0.0149872	0.449239	-3.09884
ENSG00000185414.20	MRPL30	-0.216431	5.01522	-2.57027	0.0149978	0.449239	-3.45142
ENSG00000151849.15	CENPJ	-0.460357	3.44136	-2.56945	0.0150271	0.449239	-3.19066
ENSG00000005513.10	SOX8	0.546531	2.6386	2.56921	0.0150357	0.449239	-3.24169
ENSG00000105877.18	DNAH11	-2.05628	-2.37987	-2.56897	0.0150441	0.449239	-3.25614
ENSG00000134698.11	AGO4	-0.469604	6.11813	-2.56791	0.0150823	0.449239	-3.58177
ENSG00000205937.12	RNPS1	0.207492	6.88085	2.56676	0.0151237	0.449239	-3.66056
ENSG00000275367.1	AC092111.1	-2.23139	-1.40593	-2.56664	0.015128	0.449239	-3.32494
ENSG00000116668.13	SWT1	-0.415548	3.18391	-2.56626	0.0151417	0.449239	-3.19786
ENSG00000171222.10	SCAND1	0.972073	1.9788	2.56623	0.0151428	0.449239	-3.02596
ENSG00000125995.16	ROMO1	0.522337	2.90918	2.56595	0.0151527	0.449239	-3.17346
ENSG00000100418.8	DESI1	0.299483	5.57425	2.5659	0.0151546	0.449239	-3.52293
ENSG00000087088.20	BAX	0.401113	4.93753	2.56575	0.0151602	0.449239	-3.41919
ENSG00000165929.13	TC2N	-0.470819	7.7986	-2.56502	0.0151865	0.449239	-3.68676
ENSG00000269352.1	PTOV1-AS2	0.597718	2.35238	2.56487	0.0151917	0.449239	-3.04552
ENSG00000224877.4	NDUFAF8	0.399278	3.28122	2.56461	0.0152014	0.449239	-3.23191
ENSG00000161847.14	RAVER1	0.763939	3.90111	2.56441	0.0152084	0.449239	-3.30864
ENSG00000170242.17	USP47	-0.19279	7.49688	-2.5637	0.0152343	0.449239	-3.70444
ENSG00000153561.13	RMND5A	-0.197635	6.24104	-2.56352	0.0152407	0.449239	-3.60859
ENSG00000100403.12	ZC3H7B	0.340363	6.38977	2.56313	0.0152549	0.449239	-3.60109
ENSG00000256338.2	RPL41P2	0.64106	4.40701	2.56223	0.0152877	0.449239	-3.3563
ENSG00000110619.17	CARS	0.382196	6.5463	2.56086	0.0153377	0.449239	-3.67879
ENSG00000259207.7	ITGB3	-2.42091	-5.07846	-2.56069	0.015344	0.449239	-3.59464
ENSG00000215218.4	UBE2QL1	-1.94803	-5.0602	-2.55961	0.0153834	0.449239	-3.34246
ENSG00000164683.17	HEY1	-1.44075	-4.80724	-2.55934	0.0153933	0.449239	-3.19601
ENSG00000163882.9	POLR2H	0.297364	4.73412	2.5579	0.015446	0.449239	-3.42133
ENSG00000158545.15	ZC3H18	0.293663	6.10707	2.55786	0.0154474	0.449239	-3.62123
ENSG00000068438.15	FTSJ1	0.232435	5.42366	2.55756	0.0154583	0.449239	-3.54112
ENSG00000026036.22	RTEL1-TNFRSF6B	0.933377	1.78977	2.55612	0.0155114	0.449239	-3.00239
ENSG00000183741.11	CBX6	0.44337	6.2148	2.55564	0.0155294	0.449239	-3.63528
ENSG00000163683.12	SMIM14	-0.581302	3.51661	-2.55331	0.0156156	0.449239	-3.20404
ENSG00000105669.14	COPE	0.538251	5.14749	2.55232	0.0156524	0.449239	-3.49567
ENSG00000270040.1	AL356055.1	1.38437	-3.95768	2.55212	0.0156596	0.449239	-3.1862
ENSG00000106636.8	YKT6	0.204252	6.14463	2.55125	0.0156922	0.449239	-3.62732
ENSG00000247077.7	PGAM5	0.351776	4.75011	2.55088	0.0157059	0.449239	-3.50992
ENSG00000115524.16	SF3B1	-0.191573	10.5769	-2.55052	0.0157194	0.449239	-3.89976
ENSG00000111731.12	C2CD5	-0.331124	6.07841	-2.55004	0.0157373	0.449239	-3.57705
ENSG00000119669.5	IRF2BPL	0.359139	4.2247	2.54948	0.0157583	0.449239	-3.4277
ENSG00000285000.1	AC008581.2	-3.0941	-1.80519	-2.54922	0.015768	0.449239	-2.98821
ENSG00000105327.17	BBC3	0.659979	3.14526	2.54876	0.0157851	0.449239	-3.34744
ENSG00000187118.13	CMC1	-0.646073	2.5531	-2.54837	0.0157997	0.449239	-3.10887
ENSG00000188559.15	RALGAPA2	-0.314689	5.49354	-2.54824	0.0158045	0.449239	-3.49029
ENSG00000274386.5	TMEM269	-1.95111	-2.58502	-2.54712	0.0158467	0.449239	-3.36546
ENSG00000148335.14	NTMT1	0.320591	4.00738	2.54669	0.0158631	0.449239	-3.43329
ENSG00000205250.9	E2F4	0.281479	6.41668	2.54657	0.0158676	0.449239	-3.65722
ENSG00000130382.9	MLLT1	0.413839	5.15923	2.54637	0.015875	0.449239	-3.53805
ENSG00000218265.1	RPS4XP7	1.35227	-3.66195	2.54583	0.0158955	0.449239	-3.43469
ENSG00000034713.8	GABARAPL2	-0.202595	5.80912	-2.54575	0.0158983	0.449239	-3.58983
ENSG00000197372.9	ZNF675	-0.356182	4.69445	-2.54555	0.0159058	0.449239	-3.45168
ENSG00000063245.14	EPN1	0.385272	4.48113	2.54553	0.0159065	0.449239	-3.42708
ENSG00000153982.11	GDPD1	-0.763523	0.725427	-2.54517	0.0159203	0.449239	-2.99589
ENSG00000122515.15	ZMIZ2	0.421801	6.26447	2.54503	0.0159256	0.449239	-3.62063
ENSG00000113328.19	CCNG1	-0.380281	6.69563	-2.54453	0.0159446	0.449239	-3.6731
ENSG00000120265.17	PCMT1	-0.238001	5.35558	-2.54444	0.015948	0.449239	-3.54509
ENSG00000197982.14	C1orf122	0.372531	2.69852	2.54441	0.015949	0.449239	-3.21221
ENSG00000214575.9	CPEB1	1.55625	-2.58063	2.54423	0.0159558	0.449239	-3.39663
ENSG00000164169.13	PRMT9	-0.363004	4.302	-2.54388	0.015969	0.449239	-3.46189
ENSG00000123607.15	TTC21B	-0.279106	5.16366	-2.54303	0.0160015	0.449239	-3.52239
ENSG00000058866.15	DGKG	-2.20304	-2.60856	-2.54262	0.0160169	0.449239	-3.31262
ENSG00000198886.2	MT-ND4	-0.198032	12.4829	-2.54162	0.0160549	0.449239	-4.03175
ENSG00000185049.14	NELFA	0.469396	3.93011	2.54129	0.0160676	0.449239	-3.36828
ENSG00000196693.15	ZNF33B	-0.347355	6.52362	-2.541	0.0160786	0.449239	-3.63716
ENSG00000172795.16	DCP2	-0.262613	6.49325	-2.54079	0.0160866	0.449239	-3.66918
ENSG00000204946.10	ZNF783	0.296252	5.67528	2.53979	0.0161246	0.449239	-3.58638
ENSG00000137462.7	TLR2	-0.74159	1.72996	-2.53802	0.0161923	0.449239	-3.05659
ENSG00000140691.16	ARMC5	0.58952	2.47911	2.53788	0.0161979	0.449239	-3.17023
ENSG00000175602.3	CCDC85B	1.23402	1.00141	2.53752	0.0162116	0.449239	-3.01033
ENSG00000063176.15	SPHK2	0.645962	2.11203	2.53691	0.0162352	0.449239	-3.1052
ENSG00000170684.9	ZNF296	1.09002	-1.368	2.5365	0.0162509	0.449239	-3.15034
ENSG00000123297.18	TSFM	0.255115	4.1366	2.53584	0.0162764	0.449239	-3.43771
ENSG00000137642.13	SORL1	-0.416218	9.38897	-2.53495	0.0163106	0.449239	-3.84151
ENSG00000114796.16	KLHL24	-0.2913	6.35973	-2.53431	0.0163352	0.449239	-3.70162
ENSG00000086504.16	MRPL28	0.481834	3.86475	2.53399	0.016348	0.449239	-3.36904
ENSG00000243738.3	RN7SL181P	1.81475	-3.52639	2.53387	0.0163526	0.449239	-3.38024
ENSG00000056558.11	TRAF1	0.359259	8.12988	2.53369	0.0163593	0.449239	-3.84693
ENSG00000161036.13	LRWD1	0.526226	3.29012	2.53319	0.0163786	0.449239	-3.34583
ENSG00000160799.11	CCDC12	0.363941	4.62537	2.53304	0.0163845	0.449239	-3.48308
ENSG00000263961.8	RHEX	1.63485	-2.14185	2.53296	0.0163877	0.449239	-3.25856
ENSG00000104529.17	EEF1D	0.375025	8.61218	2.53283	0.0163926	0.449239	-3.81321
ENSG00000115568.15	ZNF142	0.29984	5.43845	2.53279	0.0163943	0.449239	-3.57958
ENSG00000273297.1	AC009275.1	2.49195	-3.7732	2.53198	0.0164259	0.449239	-3.55233
ENSG00000168397.17	ATG4B	0.366723	5.3514	2.53196	0.0164265	0.449239	-3.58342
ENSG00000184925.12	LCN12	-1.86817	-3.57689	-2.53151	0.0164442	0.449239	-3.4953
ENSG00000105202.9	FBL	0.209121	7.58428	2.53147	0.0164457	0.449239	-3.76295
ENSG00000021574.12	SPAST	-0.311396	4.77692	-2.53108	0.016461	0.449239	-3.49146
ENSG00000132549.18	VPS13B	-0.223679	7.00936	-2.53069	0.0164762	0.449239	-3.71907
ENSG00000266368.1	AC005410.2	-2.56927	-4.16501	-2.53059	0.01648	0.449239	-3.6265
ENSG00000055070.17	SZRD1	0.211455	7.02591	2.53022	0.0164942	0.449239	-3.73198
ENSG00000285669.1	AC026979.4	-0.446554	1.7857	-2.52892	0.0165452	0.449808	-3.19212
ENSG00000140983.14	RHOT2	0.532573	6.02641	2.52835	0.0165674	0.449808	-3.61472
ENSG00000113971.20	NPHP3	-0.380137	6.05864	-2.52802	0.0165805	0.449808	-3.63347
ENSG00000198482.12	ZNF808	-0.365673	4.73168	-2.52646	0.0166416	0.449818	-3.44564
ENSG00000114374.13	USP9Y	-0.227796	7.59872	-2.52634	0.0166463	0.449818	-3.76777
ENSG00000167657.14	DAPK3	0.475072	3.12556	2.52601	0.0166592	0.449818	-3.30182
ENSG00000224781.1	EIF4A2P4	0.991999	-2.40973	2.52579	0.016668	0.449818	-3.26805
ENSG00000178425.14	NT5DC1	-0.41278	4.70664	-2.52397	0.0167401	0.449923	-3.39783
ENSG00000130958.13	SLC35D2	-0.344084	4.19785	-2.52374	0.016749	0.449923	-3.39062
ENSG00000260914.3	AC026464.4	0.259575	4.98402	2.52275	0.0167882	0.449923	-3.545
ENSG00000118482.11	PHF3	-0.254338	7.63049	-2.52275	0.0167883	0.449923	-3.78503
ENSG00000184319.16	RPL23AP82	-0.542584	2.89701	-2.522	0.0168179	0.449923	-3.14844
ENSG00000116521.11	SCAMP3	0.348234	5.34767	2.52037	0.0168828	0.449923	-3.60552
ENSG00000260916.7	CCPG1	-0.344931	5.47168	-2.52022	0.016889	0.449923	-3.67094
ENSG00000262873.1	AC127496.5	-2.22936	-4.25515	-2.52013	0.0168924	0.449923	-3.62159
ENSG00000148334.15	PTGES2	0.520735	4.21355	2.51946	0.0169193	0.449923	-3.41334
ENSG00000104969.10	SGTA	0.430565	4.4716	2.51916	0.0169313	0.449923	-3.49111
ENSG00000080815.19	PSEN1	-0.229244	6.1257	-2.51911	0.0169331	0.449923	-3.71266
ENSG00000102362.15	SYTL4	-2.26058	-2.17524	-2.51854	0.016956	0.449923	-3.29644
ENSG00000172336.5	POP7	0.432703	2.35439	2.51772	0.0169888	0.449923	-3.1769
ENSG00000101752.11	MIB1	-0.28046	5.77872	-2.51727	0.0170071	0.449923	-3.64359
ENSG00000125454.12	SLC25A19	0.41194	3.7076	2.51669	0.0170303	0.449923	-3.50854
ENSG00000116005.12	PCYOX1	-0.522366	5.21482	-2.51661	0.0170335	0.449923	-3.53025
ENSG00000143318.13	CASQ1	-2.3738	-4.61078	-2.51639	0.0170424	0.449923	-3.632
ENSG00000126773.13	PCNX4	-0.255292	6.02367	-2.51513	0.0170928	0.450064	-3.69239
ENSG00000270923.1	TAS2R6P	-2.25792	-2.37209	-2.51511	0.0170937	0.450064	-3.44375
ENSG00000279557.1	AC010435.1	-2.45069	-3.22732	-2.51414	0.017133	0.450064	-3.41752
ENSG00000114098.17	ARMC8	-0.182294	6.01672	-2.51409	0.0171349	0.450064	-3.68429
ENSG00000241288.7	LINC02614	-0.868491	-0.947138	-2.51353	0.0171578	0.450091	-3.16195
ENSG00000155749.12	ALS2CR12	-0.745239	1.11035	-2.51293	0.0171821	0.450157	-3.05378
ENSG00000174851.16	YIF1A	0.424049	3.19826	2.51113	0.0172551	0.451229	-3.31368
ENSG00000083845.9	RPS5	0.282147	9.19184	2.51074	0.0172711	0.451229	-3.89683
ENSG00000153443.13	UBALD1	0.568386	2.82843	2.51031	0.0172886	0.451229	-3.37107
ENSG00000007264.15	MATK	1.02619	3.14987	2.50939	0.0173262	0.45164	-3.37649
ENSG00000198961.10	PJA2	-0.237422	7.17386	-2.50821	0.0173742	0.451879	-3.7806
ENSG00000144395.18	CCDC150	-1.02515	-1.04253	-2.50809	0.0173791	0.451879	-3.10041
ENSG00000157911.10	PEX10	0.537839	2.54478	2.50342	0.0175712	0.453626	-3.19289
ENSG00000071564.15	TCF3	0.452266	5.14071	2.50308	0.0175852	0.453626	-3.58194
ENSG00000164638.10	SLC29A4	-2.0011	-4.03415	-2.5028	0.017597	0.453626	-3.66499
ENSG00000174010.9	KLHL15	-0.329605	4.51341	-2.50247	0.0176105	0.453626	-3.51966
ENSG00000213015.9	ZNF580	0.512463	3.46475	2.50176	0.0176402	0.453626	-3.35423
ENSG00000286075.1	AC009412.1	-0.415744	3.42339	-2.5009	0.017676	0.453626	-3.36047
ENSG00000222078.1	RN7SKP110	1.86958	-4.96431	2.50036	0.0176982	0.453626	-3.49335
ENSG00000284882.1	AL359762.1	-2.21507	-4.84559	-2.50025	0.0177028	0.453626	-3.48398
ENSG00000227359.1	AC017074.1	-2.11949	-3.83275	-2.4996	0.01773	0.453626	-3.40894
ENSG00000185842.15	DNAH14	-2.12037	-4.15146	-2.49818	0.0177895	0.453626	-3.39135
ENSG00000104904.12	OAZ1	0.306912	7.99977	2.49789	0.0178014	0.453626	-3.87506
ENSG00000165113.13	GKAP1	-0.412388	3.19938	-2.49786	0.0178026	0.453626	-3.39374
ENSG00000275023.4	MLLT6	0.36133	9.2452	2.49768	0.0178101	0.453626	-3.917
ENSG00000161179.13	YDJC	0.504004	3.34268	2.4973	0.0178261	0.453626	-3.37456
ENSG00000284906.1	ARHGAP11B	-2.12979	-0.0354211	-2.4973	0.0178263	0.453626	-3.16836
ENSG00000105447.12	GRWD1	0.394691	4.89713	2.49367	0.0179787	0.453626	-3.66952
ENSG00000139974.15	SLC38A6	-0.595518	2.20725	-2.49337	0.0179917	0.453626	-3.13548
ENSG00000174827.13	PDZK1	-2.54787	-3.47447	-2.4917	0.0180622	0.453626	-3.5468
ENSG00000156860.15	FBRS	0.428514	6.35211	2.49041	0.0181172	0.453626	-3.76065
ENSG00000163874.11	ZC3H12A	0.35266	4.82338	2.49036	0.0181192	0.453626	-3.68986
ENSG00000109452.12	INPP4B	-0.412157	7.16254	-2.49032	0.0181211	0.453626	-3.75201
ENSG00000256566.1	AL049650.1	-2.98509	-1.9612	-2.489	0.0181771	0.453626	-3.32989
ENSG00000031698.13	SARS	0.328651	7.4099	2.48825	0.0182092	0.453626	-3.86494
ENSG00000246082.2	NUDT16P1	-2.07132	-2.45005	-2.48802	0.0182192	0.453626	-3.51363
ENSG00000266126.1	AC005730.3	-2.21335	-4.34081	-2.48773	0.0182314	0.453626	-3.52587
ENSG00000116406.19	EDEM3	-0.28646	6.85241	-2.48773	0.0182315	0.453626	-3.8222
ENSG00000083535.16	PIBF1	-0.307782	4.61526	-2.48715	0.0182565	0.453626	-3.54221
ENSG00000105722.10	ERF	0.464827	3.82888	2.48678	0.0182721	0.453626	-3.55316
ENSG00000255819.7	KLRC4-KLRK1	-1.65917	-0.579	-2.48648	0.0182852	0.453626	-3.10581
ENSG00000254837.2	AP001372.2	-0.870993	1.81902	-2.4857	0.0183183	0.453626	-3.13805
ENSG00000272181.1	AC012557.2	-2.63379	-3.89316	-2.48538	0.0183322	0.453626	-3.5683
ENSG00000212127.5	TAS2R14	-1.14697	-0.147959	-2.48409	0.0183877	0.453626	-3.16331
ENSG00000071127.17	WDR1	0.22804	8.51371	2.48332	0.018421	0.453626	-3.92832
ENSG00000173451.7	THAP2	-0.427749	2.76614	-2.48288	0.0184398	0.453626	-3.29652
ENSG00000270096.1	AC078795.2	-1.60806	-1.27772	-2.48265	0.01845	0.453626	-3.28493
ENSG00000119471.15	HSDL2	-0.494547	3.70872	-2.48262	0.0184514	0.453626	-3.30327
ENSG00000148835.11	TAF5	-0.300999	3.51695	-2.48193	0.0184812	0.453626	-3.47878
ENSG00000102898.12	NUTF2	0.214968	5.39862	2.48037	0.0185489	0.453626	-3.69356
ENSG00000138592.14	USP8	-0.218979	6.61188	-2.48007	0.018562	0.453626	-3.83352
ENSG00000169955.7	ZNF747	0.311038	3.55632	2.47963	0.0185809	0.453626	-3.4439
ENSG00000110651.11	CD81	0.299143	6.0142	2.47959	0.0185828	0.453626	-3.75948
ENSG00000149806.11	FAU	0.328421	8.51061	2.47954	0.0185851	0.453626	-3.92357
ENSG00000138814.17	PPP3CA	-0.276366	4.71024	-2.47952	0.0185857	0.453626	-3.62444
ENSG00000144959.10	NCEH1	-0.384135	1.77488	-2.47858	0.018627	0.453626	-3.19973
ENSG00000065268.10	WDR18	0.591245	2.85898	2.47832	0.0186383	0.453626	-3.35253
ENSG00000179152.20	TCAIM	-0.401161	3.69784	-2.47803	0.0186506	0.453626	-3.40159
ENSG00000109680.11	TBC1D19	-0.541401	1.77032	-2.4779	0.0186564	0.453626	-3.17129
ENSG00000188706.13	ZDHHC9	0.572625	3.36396	2.47649	0.0187181	0.453626	-3.47231
ENSG00000100379.17	KCTD17	0.434968	3.4248	2.47585	0.0187463	0.453626	-3.46245
ENSG00000130766.5	SESN2	0.659469	3.37686	2.47564	0.0187553	0.453626	-3.54223
ENSG00000125877.13	ITPA	0.32622	4.38315	2.47557	0.0187587	0.453626	-3.54372
ENSG00000197774.12	EME2	0.522757	3.76649	2.47544	0.0187641	0.453626	-3.40602
ENSG00000096968.13	JAK2	-0.385939	4.59875	-2.47492	0.0187873	0.453626	-3.52209
ENSG00000099624.8	ATP5F1D	0.791678	3.26853	2.47428	0.0188154	0.453626	-3.37499
ENSG00000130475.14	FCHO1	0.49522	4.89478	2.47322	0.0188622	0.453626	-3.59518
ENSG00000155099.8	PIP4P2	-0.590166	2.36041	-2.47305	0.0188697	0.453626	-3.19985
ENSG00000188242.4	AC010442.1	0.374824	3.94019	2.47293	0.0188749	0.453626	-3.4559
ENSG00000269226.7	TMSB15B	-0.917449	0.879717	-2.47232	0.0189016	0.453626	-3.12314
ENSG00000148730.7	EIF4EBP2	-0.189063	7.67555	-2.47223	0.0189056	0.453626	-3.87986
ENSG00000118412.12	CASP8AP2	-0.380271	6.68805	-2.47215	0.0189093	0.453626	-3.82104
ENSG00000232855.6	AF165147.1	-1.47877	-1.93008	-2.46893	0.0190523	0.453626	-3.36266
ENSG00000198931.10	APRT	0.445103	5.59592	2.4688	0.0190582	0.453626	-3.68962
ENSG00000165983.14	PTER	-0.367054	3.93344	-2.46812	0.0190885	0.453626	-3.47502
ENSG00000100084.14	HIRA	0.21286	5.507	2.46788	0.0190989	0.453626	-3.73307
ENSG00000099381.18	SETD1A	0.361839	5.57205	2.46693	0.0191416	0.453626	-3.72054
ENSG00000121680.16	PEX16	0.529469	3.58704	2.46586	0.0191893	0.453626	-3.42659
ENSG00000111640.15	GAPDH	0.381879	9.71706	2.46524	0.0192171	0.453626	-4.07169
ENSG00000130255.13	RPL36	0.413217	8.40014	2.46489	0.0192331	0.453626	-3.94297
ENSG00000133103.17	COG6	-0.378687	4.47668	-2.46284	0.0193252	0.453626	-3.58627
ENSG00000112759.18	SLC29A1	0.671269	2.1752	2.46212	0.019358	0.453626	-3.35961
ENSG00000105246.6	EBI3	2.14224	-4.8479	2.46191	0.0193671	0.453626	-3.54642
ENSG00000166136.16	NDUFB8	0.253149	6.00296	2.46076	0.0194193	0.453626	-3.78592
ENSG00000013725.14	CD6	0.261043	9.09917	2.46065	0.0194242	0.453626	-4.05097
ENSG00000110536.14	PTPMT1	0.244787	3.86411	2.46053	0.0194297	0.453626	-3.48554
ENSG00000165521.15	AL121768.1	-0.36658	3.65475	-2.45958	0.0194731	0.453626	-3.44367
ENSG00000178252.18	WDR6	0.301913	7.80969	2.4593	0.0194859	0.453626	-3.92429
ENSG00000105248.16	YJU2	0.367843	3.69183	2.45929	0.0194862	0.453626	-3.47277
ENSG00000112303.14	VNN2	-0.493733	3.87228	-2.45908	0.0194955	0.453626	-3.37494
ENSG00000273340.1	MICE	1.68775	-2.01251	2.45908	0.0194956	0.453626	-3.47991
ENSG00000175550.8	DRAP1	0.415262	4.8368	2.45903	0.0194981	0.453626	-3.62345
ENSG00000119574.13	ZBTB45	0.598022	1.91088	2.45881	0.0195081	0.453626	-3.26038
ENSG00000131069.20	ACSS2	-0.403276	3.77578	-2.45839	0.019527	0.453626	-3.39963
ENSG00000135205.15	CCDC146	-0.585149	3.2455	-2.45833	0.0195298	0.453626	-3.28982
ENSG00000259132.1	AL132780.3	-1.66912	1.73059	-2.45808	0.0195412	0.453626	-3.15035
ENSG00000163795.14	ZNF513	0.459521	4.07148	2.45799	0.0195455	0.453626	-3.55747
ENSG00000128881.17	TTBK2	-0.386891	5.66508	-2.45784	0.0195524	0.453626	-3.70845
ENSG00000007376.8	RPUSD1	0.639447	2.60083	2.45696	0.0195924	0.453626	-3.34682
ENSG00000165494.11	PCF11	-0.226297	7.72675	-2.45583	0.019644	0.453626	-3.92141
ENSG00000162747.11	FCGR3B	-2.74405	-5.23522	-2.45559	0.0196549	0.453626	-3.67337
ENSG00000276957.1	AL158063.1	-2.61758	-4.43832	-2.45508	0.0196783	0.453626	-3.5311
ENSG00000260335.1	AC133555.4	0.984635	1.24213	2.45488	0.0196878	0.453626	-3.20555
ENSG00000205129.8	C4orf47	-1.84754	-4.94334	-2.45486	0.0196887	0.453626	-3.54058
ENSG00000259751.1	AC018868.2	-2.27313	-3.97158	-2.45453	0.0197037	0.453626	-3.6313
ENSG00000116809.11	ZBTB17	0.478186	4.36363	2.4545	0.0197053	0.453626	-3.62911
ENSG00000159377.11	PSMB4	0.149386	7.39562	2.45358	0.0197474	0.453626	-3.91595
ENSG00000153563.15	CD8A	-1.21996	-1.96516	-2.45339	0.019756	0.453626	-3.15786
ENSG00000164603.12	BMT2	-0.4666	4.01637	-2.4532	0.0197648	0.453626	-3.49295
ENSG00000144744.17	UBA3	-0.242238	6.1384	-2.45282	0.0197822	0.453626	-3.80513
ENSG00000251323.2	AP003086.1	-1.77937	-0.92279	-2.45276	0.0197853	0.453626	-3.29429
ENSG00000163956.12	LRPAP1	0.312656	5.39909	2.45218	0.0198119	0.453626	-3.7596
ENSG00000129003.17	VPS13C	-0.302183	8.21153	-2.45143	0.0198464	0.453626	-3.94408
ENSG00000107201.10	DDX58	-0.425487	5.61973	-2.45128	0.0198537	0.453626	-3.72486
ENSG00000130309.11	COLGALT1	0.286521	5.83793	2.4509	0.019871	0.453626	-3.77688
ENSG00000231527.6	FAM27C	1.00518	-1.38127	2.45089	0.0198717	0.453626	-3.18959
ENSG00000117543.21	DPH5	-0.258167	5.3015	-2.45061	0.0198845	0.453626	-3.69487
ENSG00000106263.18	EIF3B	0.267781	7.45991	2.44924	0.0199483	0.453626	-3.94827
ENSG00000271781.1	AC026740.1	1.96699	-2.70685	2.44882	0.0199674	0.453626	-3.41338
ENSG00000088179.9	PTPN4	-0.323793	6.25016	-2.44807	0.0200024	0.453626	-3.79546
ENSG00000163382.12	NAXE	0.252519	4.50715	2.44697	0.0200537	0.453626	-3.63704
ENSG00000276231.4	PIK3R6	-1.04489	-0.624219	-2.44691	0.0200565	0.453626	-3.29467
ENSG00000238105.7	GOLGA2P5	-0.442071	4.89231	-2.44676	0.0200638	0.453626	-3.57273
ENSG00000099817.12	POLR2E	0.50334	4.91348	2.44621	0.0200891	0.453626	-3.70186
ENSG00000105640.13	RPL18A	0.367901	9.84109	2.44602	0.0200982	0.453626	-4.07413
ENSG00000187531.14	SIRT7	0.287795	5.35847	2.44574	0.0201113	0.453626	-3.77162
ENSG00000119900.9	OGFRL1	-0.481746	4.39749	-2.44571	0.0201125	0.453626	-3.53621
ENSG00000257950.3	P2RX5-TAX1BP3	-1.3509	-1.08035	-2.44547	0.0201241	0.453626	-3.23858
ENSG00000176225.13	RTTN	-0.249169	4.65133	-2.44545	0.020125	0.453626	-3.61813
ENSG00000270276.2	HIST2H4B	-0.952213	2.35262	-2.44263	0.0202571	0.453626	-3.28998
ENSG00000156958.15	GALK2	-0.347882	3.53567	-2.44127	0.0203217	0.453626	-3.4282
ENSG00000060339.14	CCAR1	-0.173707	7.19664	-2.43965	0.0203983	0.453626	-3.93449
ENSG00000280401.1	AC022532.1	-1.62027	-1.59527	-2.43936	0.0204119	0.453626	-3.41473
ENSG00000160563.14	MED27	0.273941	3.76222	2.43913	0.0204228	0.453626	-3.56164
ENSG00000114867.20	EIF4G1	0.30718	8.04248	2.43858	0.0204492	0.453626	-4.02827
ENSG00000105372.7	RPS19	0.252062	9.8177	2.43841	0.0204569	0.453626	-4.09037
ENSG00000103126.15	AXIN1	0.334777	5.45057	2.43838	0.0204587	0.453626	-3.75937
ENSG00000100027.15	YPEL1	-0.621073	2.38597	-2.43831	0.0204617	0.453626	-3.25743
ENSG00000145743.15	FBXL17	-0.325168	4.24844	-2.43815	0.0204695	0.453626	-3.55584
ENSG00000253409.1	TRBV7-4	0.651502	-0.0897842	2.43797	0.020478	0.453626	-3.18424
ENSG00000099899.15	TRMT2A	0.499311	5.07538	2.43698	0.0205251	0.453626	-3.71367
ENSG00000225663.7	MCRIP1	0.626099	3.678	2.43595	0.0205746	0.453626	-3.49757
ENSG00000128165.9	ADM2	0.737243	1.61818	2.43478	0.0206303	0.453626	-3.3577
ENSG00000100726.15	TELO2	0.797245	3.42165	2.43467	0.0206357	0.453626	-3.43712
ENSG00000279246.1	AP003108.3	-2.15937	-1.87404	-2.43302	0.0207147	0.453626	-3.49885
ENSG00000132881.12	CPLANE2	0.783331	0.588109	2.43226	0.0207512	0.453626	-3.19285
ENSG00000100284.21	TOM1	0.388612	4.95341	2.43197	0.0207652	0.453626	-3.76669
ENSG00000134765.9	DSC1	-1.37101	2.26031	-2.43113	0.0208058	0.453626	-3.21027
ENSG00000164985.15	PSIP1	-0.396818	7.39784	-2.43104	0.0208103	0.453626	-3.92616
ENSG00000058600.16	POLR3E	0.184723	6.50668	2.43078	0.0208225	0.453626	-3.9148
ENSG00000060069.16	CTDP1	0.410291	4.6633	2.43074	0.0208247	0.453626	-3.7133
ENSG00000100206.10	DMC1	-1.52166	-2.52099	-2.43011	0.0208553	0.453626	-3.53485
ENSG00000167543.16	TP53I13	0.533654	3.80176	2.4297	0.0208751	0.453626	-3.48465
ENSG00000114166.8	KAT2B	-0.291357	6.73894	-2.42952	0.0208837	0.453626	-3.88328
ENSG00000204498.11	NFKBIL1	0.657025	1.89237	2.4293	0.0208944	0.453626	-3.29072
ENSG00000186501.14	TMEM222	0.294447	4.92711	2.429	0.0209091	0.453626	-3.73959
ENSG00000142102.15	PGGHG	0.654627	8.34866	2.42828	0.0209437	0.453626	-4.03843
ENSG00000033800.13	PIAS1	-0.182337	6.7532	-2.42745	0.0209844	0.453626	-3.91637
ENSG00000188994.13	ZNF292	-0.31081	6.83247	-2.42707	0.0210025	0.453626	-3.93646
ENSG00000175756.13	AURKAIP1	0.461017	3.96138	2.42704	0.0210041	0.453626	-3.62565
ENSG00000246985.7	SOCS2-AS1	0.552015	1.04972	2.42675	0.0210185	0.453626	-3.21482
ENSG00000274383.1	AC103691.1	0.580524	1.05913	2.42666	0.0210229	0.453626	-3.2283
ENSG00000047346.12	FAM214A	-0.461329	6.26405	-2.42574	0.0210674	0.453626	-3.91292
ENSG00000092531.10	SNAP23	-0.310941	6.1658	-2.42504	0.0211017	0.453626	-3.85351
ENSG00000116954.8	RRAGC	-0.275743	4.86175	-2.42501	0.0211032	0.453626	-3.72685
ENSG00000163904.13	SENP2	-0.186985	5.51786	-2.42429	0.0211385	0.453626	-3.83096
ENSG00000135049.15	AGTPBP1	-0.327363	5.83319	-2.42292	0.0212057	0.453626	-3.82334
ENSG00000102172.16	SMS	-0.216994	5.02366	-2.4218	0.0212606	0.453626	-3.79117
ENSG00000087301.9	TXNDC16	-0.603639	2.96335	-2.42169	0.0212661	0.453626	-3.42061
ENSG00000106628.10	POLD2	0.496694	4.99289	2.42154	0.0212737	0.453626	-3.76256
ENSG00000048991.16	R3HDM1	-0.258196	5.36305	-2.42135	0.0212828	0.453626	-3.7772
ENSG00000100241.21	SBF1	0.473983	7.03845	2.42074	0.021313	0.453626	-3.95142
ENSG00000112200.17	ZNF451	-0.237272	6.45835	-2.42017	0.0213413	0.453626	-3.92152
ENSG00000152128.13	TMEM163	-1.72293	-2.623	-2.41964	0.0213674	0.453626	-3.41911
ENSG00000164483.17	SAMD3	-0.50777	4.67033	-2.41934	0.0213821	0.453626	-3.62443
ENSG00000110330.8	BIRC2	-0.38139	7.23519	-2.41849	0.0214243	0.453626	-4.04063
ENSG00000054277.14	OPN3	-0.534564	2.49349	-2.41785	0.021456	0.453626	-3.35039
ENSG00000075884.14	ARHGAP15	-0.368177	6.8781	-2.41759	0.021469	0.453626	-3.92916
ENSG00000135451.13	TROAP	-1.61248	-1.50616	-2.41731	0.0214829	0.453626	-3.37936
ENSG00000186010.19	NDUFA13	0.39413	5.26787	2.41673	0.0215119	0.453626	-3.80068
ENSG00000144357.16	UBR3	-0.228388	5.91061	-2.41673	0.021512	0.453626	-3.88117
ENSG00000243678.11	NME2	0.255124	6.52186	2.41664	0.0215165	0.453626	-3.92175
ENSG00000103742.12	IGDCC4	-1.77808	-3.59011	-2.41641	0.0215275	0.453626	-3.55547
ENSG00000150782.12	IL18	-1.27132	0.194731	-2.41636	0.0215304	0.453626	-3.22544
ENSG00000077522.13	ACTN2	-1.62644	-4.56466	-2.4147	0.0216129	0.453626	-3.46125
ENSG00000196517.11	SLC6A9	1.07979	-0.890128	2.4142	0.021638	0.453626	-3.28966
ENSG00000115267.7	IFIH1	-0.343715	5.23147	-2.41397	0.0216493	0.453626	-3.82567
ENSG00000175267.15	VWA3A	-1.865	-2.26279	-2.41305	0.0216958	0.453626	-3.53041
ENSG00000106244.13	PDAP1	0.295546	5.91992	2.41249	0.021724	0.453626	-3.8831
ENSG00000104886.11	PLEKHJ1	0.396554	4.36495	2.41226	0.0217355	0.453626	-3.66193
ENSG00000257411.1	AC034102.2	-3.95026	-1.28709	-2.41209	0.0217439	0.453626	-3.27096
ENSG00000234956.6	LINC02539	-1.89135	-5.03931	-2.41109	0.0217942	0.453626	-3.56469
ENSG00000125901.6	MRPS26	0.315947	3.70095	2.41079	0.0218094	0.453626	-3.59013
ENSG00000162961.14	DPY30	-0.271555	4.11792	-2.41064	0.0218167	0.453626	-3.63741
ENSG00000077157.22	PPP1R12B	-0.344982	4.835	-2.41032	0.0218331	0.453626	-3.68237
ENSG00000173947.14	PIFO	-1.18416	-1.7751	-2.40988	0.0218551	0.453626	-3.38498
ENSG00000166206.15	GABRB3	-2.37759	-3.30462	-2.40896	0.0219016	0.453626	-3.69381
ENSG00000279982.1	AL162274.3	-1.62149	-2.8387	-2.40833	0.0219333	0.453626	-3.52942
ENSG00000227671.4	AL390728.4	-0.334397	6.61882	-2.40823	0.0219386	0.453626	-3.94243
ENSG00000183207.14	RUVBL2	0.463466	4.03231	2.40818	0.0219412	0.453626	-3.64586
ENSG00000235105.1	AL356968.2	1.232	-3.90365	2.40772	0.0219646	0.453626	-3.63443
ENSG00000198899.2	MT-ATP6	-0.190156	11.5457	-2.40751	0.021975	0.453626	-4.2604
ENSG00000109381.19	ELF2	-0.219079	5.95783	-2.4075	0.0219755	0.453626	-3.90814
ENSG00000176834.14	VSIG10	-0.86833	-0.399401	-2.40715	0.0219933	0.453626	-3.26296
ENSG00000132128.16	LRRC41	0.211112	5.46832	2.40621	0.0220413	0.453626	-3.88054
ENSG00000157020.18	SEC13	0.204131	5.71243	2.40615	0.0220444	0.453626	-3.90238
ENSG00000105063.19	PPP6R1	0.407659	6.96831	2.40576	0.0220642	0.453626	-3.98085
ENSG00000160193.11	WDR4	0.427751	3.66727	2.40528	0.0220888	0.453626	-3.69988
ENSG00000242802.8	AP5Z1	0.521123	4.7044	2.40513	0.0220965	0.453626	-3.76443
ENSG00000249655.1	AC008434.1	1.9227	-3.12953	2.40505	0.0221005	0.453626	-3.54677
ENSG00000267742.1	SINHCAFP2	-0.833451	-2.63879	-2.40486	0.0221102	0.453626	-3.35564
ENSG00000249286.1	AMD1P3	2.7121	-3.15732	2.40483	0.0221117	0.453626	-3.57471
ENSG00000265206.5	AC004687.1	0.615191	4.59991	2.40424	0.0221419	0.453626	-3.74633
ENSG00000267547.1	AC060766.4	-1.57803	-1.90758	-2.40406	0.022151	0.453626	-3.42212
ENSG00000114416.18	FXR1	-0.179177	7.08298	-2.40377	0.0221656	0.453626	-3.9905
ENSG00000167112.10	TRUB2	0.255789	4.65236	2.40286	0.0222124	0.453626	-3.781
ENSG00000157578.13	LCA5L	-2.3276	-4.0804	-2.40238	0.0222369	0.453626	-3.52552
ENSG00000165895.19	ARHGAP42	-2.24494	-3.74807	-2.40045	0.0223362	0.453626	-3.56082
ENSG00000136270.14	TBRG4	0.286169	5.85293	2.39916	0.0224027	0.453626	-3.91367
ENSG00000087253.13	LPCAT2	-0.617243	1.38256	-2.39901	0.0224101	0.453626	-3.35566
ENSG00000109471.4	IL2	-1.23479	0.539137	-2.39846	0.0224386	0.453626	-3.7158
ENSG00000213221.5	DNLZ	0.686555	2.29809	2.39797	0.0224641	0.453626	-3.42875
ENSG00000242114.6	MTFP1	0.414356	3.50628	2.39785	0.0224703	0.453626	-3.64865
ENSG00000233762.3	AC007969.1	0.729667	-0.0369744	2.39724	0.0225018	0.453626	-3.25234
ENSG00000260751.2	AC008870.2	0.607504	0.746503	2.39692	0.0225186	0.453626	-3.27266
ENSG00000254402.7	LRRC24	1.6469	-3.10012	2.39692	0.0225187	0.453626	-3.60744
ENSG00000139410.15	SDSL	-2.77226	-3.84779	-2.39616	0.0225579	0.453626	-3.7254
ENSG00000084093.17	REST	-0.213166	6.65981	-2.39609	0.022562	0.453626	-3.98009
ENSG00000233837.1	EIF3LP2	1.509	-3.21902	2.39528	0.0226037	0.453626	-3.58951
ENSG00000056050.7	HPF1	-0.424269	3.35632	-2.39518	0.0226092	0.453626	-3.50998
ENSG00000237575.4	PYY2	1.52802	-4.60729	2.39497	0.0226197	0.453626	-3.65569
ENSG00000138698.14	RAP1GDS1	-0.338191	5.33216	-2.39481	0.0226282	0.453626	-3.81528
ENSG00000088899.15	LZTS3	0.424447	3.55336	2.39477	0.0226302	0.453626	-3.731
ENSG00000163001.11	CFAP36	-0.226773	5.59813	-2.39445	0.022647	0.453626	-3.88344
ENSG00000205746.9	AC126755.1	1.04586	3.38473	2.39386	0.022678	0.453626	-3.48077
ENSG00000077254.14	USP33	-0.283886	6.71049	-2.39359	0.022692	0.453626	-3.99075
ENSG00000116786.13	PLEKHM2	0.372733	5.65841	2.3933	0.0227073	0.453626	-3.89151
ENSG00000126005.17	MMP24OS	0.358163	4.00414	2.3931	0.0227173	0.453626	-3.5971
ENSG00000116641.17	DOCK7	-0.371112	3.45589	-2.39293	0.0227263	0.453626	-3.56461
ENSG00000118162.14	KPTN	0.535581	0.871449	2.39235	0.0227568	0.453626	-3.27403
ENSG00000042317.17	SPATA7	-0.623729	1.09681	-2.39228	0.0227605	0.453626	-3.26474
ENSG00000211451.12	GNRHR2	-0.636171	0.867651	-2.39225	0.022762	0.453626	-3.26009
ENSG00000171858.18	RPS21	0.241254	8.82586	2.39205	0.0227724	0.453626	-4.12501
ENSG00000244055.1	AC007566.1	-1.47575	-0.658047	-2.39198	0.0227764	0.453626	-3.32723
ENSG00000005187.12	ACSM3	-0.38971	2.8613	-2.39124	0.0228153	0.453626	-3.4708
ENSG00000174579.4	MSL2	-0.256655	6.98314	-2.39097	0.0228291	0.453626	-4.0248
ENSG00000169239.13	CA5B	-0.314182	5.09199	-2.39094	0.0228308	0.453626	-3.75118
ENSG00000261101.2	AC234775.3	-1.54483	-0.931953	-2.39085	0.0228354	0.453626	-3.33114
ENSG00000130598.16	TNNI2	-2.1454	-4.87528	-2.39016	0.0228717	0.453626	-3.76729
ENSG00000187257.16	RSBN1L	-0.248625	5.78076	-2.39004	0.022878	0.453626	-3.92061
ENSG00000146263.11	MMS22L	-0.480572	3.18527	-2.38972	0.0228948	0.453626	-3.49341
ENSG00000038945.15	MSR1	-1.93669	-4.27126	-2.38963	0.0228999	0.453626	-3.5979
ENSG00000175701.10	MTLN	0.706508	1.74632	2.38846	0.0229617	0.453626	-3.34415
ENSG00000276150.1	RF02199	-2.5122	-5.2232	-2.3883	0.02297	0.453626	-3.73695
ENSG00000241170.3	AP001992.1	0.47598	1.42088	2.38802	0.0229848	0.453626	-3.31974
ENSG00000094916.16	CBX5	-0.311264	6.89187	-2.387	0.0230388	0.453626	-3.98102
ENSG00000197943.10	PLCG2	-0.635577	2.07837	-2.38699	0.0230392	0.453626	-3.44802
ENSG00000097046.13	CDC7	-0.453306	3.65891	-2.38692	0.0230429	0.453626	-3.63605
ENSG00000077458.13	FAM76B	-0.252935	5.6754	-2.38568	0.0231086	0.453626	-3.9031
ENSG00000141101.13	NOB1	0.287469	5.49859	2.38537	0.0231252	0.453626	-3.92778
ENSG00000277072.5	STAG3L2	0.228628	4.93762	2.38529	0.0231293	0.453626	-3.81545
ENSG00000105568.18	PPP2R1A	0.272539	6.72183	2.38518	0.0231352	0.453626	-4.00761
ENSG00000126858.18	RHOT1	-0.36436	5.0019	-2.38515	0.023137	0.453626	-3.7611
ENSG00000188157.15	AGRN	0.954857	1.02917	2.38485	0.0231526	0.453626	-3.34439
ENSG00000173465.7	SSSCA1	0.586279	3.24056	2.38407	0.0231943	0.453626	-3.59145
ENSG00000251230.5	MIR3945HG	-1.91465	-5.60582	-2.38324	0.0232384	0.453626	-3.61631
ENSG00000184009.11	ACTG1	0.420964	10.2652	2.38317	0.0232426	0.453626	-4.25855
ENSG00000188486.3	H2AFX	0.44557	2.54958	2.38261	0.0232723	0.453626	-3.57389
ENSG00000249806.1	AC139720.1	-0.920541	0.700117	-2.38182	0.0233147	0.453626	-3.28609
ENSG00000280053.1	AC011199.1	-2.10847	-4.90513	-2.38182	0.0233147	0.453626	-3.79729
ENSG00000198521.11	ZNF43	-0.396421	4.11847	-2.38172	0.0233199	0.453626	-3.67033
ENSG00000048162.20	NOP16	0.482611	4.39529	2.3815	0.0233316	0.453626	-3.88047
ENSG00000204394.13	VARS	0.448619	5.13201	2.38099	0.0233589	0.453626	-3.8501
ENSG00000122042.9	UBL3	-0.2941	6.27359	-2.38051	0.0233847	0.453626	-3.97751
ENSG00000134007.4	ADAM20	-2.19028	-4.09246	-2.37963	0.0234322	0.453626	-3.70429
ENSG00000227001.3	NBPF2P	-1.89881	-2.70956	-2.37919	0.023456	0.453626	-3.54586
ENSG00000186469.8	GNG2	-0.266969	7.19815	-2.37868	0.0234833	0.453626	-4.03279
ENSG00000167967.16	E4F1	0.543048	4.01531	2.37826	0.0235061	0.453626	-3.69908
ENSG00000108344.15	PSMD3	0.223632	5.80723	2.37808	0.0235158	0.453626	-3.9528
ENSG00000139508.14	SLC46A3	-0.40648	4.47652	-2.37753	0.0235452	0.453626	-3.63291
ENSG00000236735.3	RPL31P63	0.835993	-2.54339	2.37751	0.0235464	0.453626	-3.45645
ENSG00000103043.15	VAC14	0.341487	4.69368	2.37744	0.0235502	0.453626	-3.8048
ENSG00000125351.11	UPF3B	-0.230112	4.63906	-2.37723	0.0235614	0.453626	-3.82549
ENSG00000039650.12	PNKP	0.409945	4.53829	2.37663	0.0235939	0.453626	-3.74099
ENSG00000082438.16	COBLL1	-2.0522	-2.65622	-2.37643	0.0236051	0.453626	-3.48215
ENSG00000198858.10	R3HDM4	0.310445	6.42951	2.37594	0.0236313	0.453626	-3.99845
ENSG00000236977.1	ANKRD44-IT1	-2.44406	-4.41023	-2.37486	0.0236901	0.453626	-3.62468
ENSG00000127947.16	PTPN12	-0.444874	4.91928	-2.37414	0.0237291	0.453626	-3.85342
ENSG00000125827.9	TMX4	-0.256687	6.52254	-2.3738	0.0237478	0.453626	-3.98392
ENSG00000109736.15	MFSD10	0.597586	4.07189	2.37362	0.0237574	0.453626	-3.70078
ENSG00000164114.19	MAP9	-0.383742	3.46911	-2.37313	0.0237841	0.453626	-3.61891
ENSG00000142507.10	PSMB6	0.220982	5.27478	2.37308	0.023787	0.453626	-3.92228
ENSG00000143443.9	C1orf56	-1.20392	-1.13194	-2.37293	0.0237954	0.453626	-3.36666
ENSG00000178921.14	PFAS	0.476437	4.66711	2.37276	0.0238046	0.453626	-3.82539
ENSG00000101343.14	CRNKL1	-0.18614	5.58684	-2.37267	0.0238094	0.453626	-3.9755
ENSG00000257591.5	ZNF625	-1.67899	-1.16618	-2.37194	0.0238491	0.453626	-3.46067
ENSG00000061656.9	SPAG4	0.432099	-0.166364	2.37075	0.0239142	0.453626	-3.48342
ENSG00000115275.12	MOGS	0.318795	6.19721	2.37075	0.0239143	0.453626	-3.9911
ENSG00000278993.1	AC002350.1	1.3171	-2.28505	2.37069	0.0239178	0.453626	-3.50366
ENSG00000062370.16	ZNF112	-0.867636	-0.923067	-2.37059	0.023923	0.453626	-3.34504
ENSG00000100614.18	PPM1A	-0.204835	6.14428	-2.36995	0.0239581	0.453626	-4.01442
ENSG00000095787.22	WAC	-0.200768	8.04866	-2.36954	0.0239807	0.453626	-4.13401
ENSG00000162688.17	AGL	-0.312627	5.4354	-2.36924	0.0239972	0.453626	-3.89944
ENSG00000170275.14	CRTAP	-0.264938	5.96714	-2.36916	0.0240014	0.453626	-3.92125
ENSG00000105221.17	AKT2	0.269848	6.73611	2.3685	0.024038	0.453626	-4.03913
ENSG00000138688.15	KIAA1109	-0.278409	8.33511	-2.36838	0.0240444	0.453626	-4.1416
ENSG00000138764.15	CCNG2	-0.426839	4.46783	-2.36778	0.0240774	0.453626	-3.78644
ENSG00000072210.18	ALDH3A2	-0.333589	5.33831	-2.36758	0.0240885	0.453626	-3.89393
ENSG00000250075.6	AC104806.2	-2.45063	-3.64683	-2.36752	0.0240919	0.453626	-3.6882
ENSG00000235609.7	AF127577.4	-1.53001	-0.715011	-2.36744	0.0240962	0.453626	-3.33556
ENSG00000268945.1	AC010422.2	-1.71331	-3.97704	-2.36724	0.0241076	0.453626	-3.69985
ENSG00000221930.6	FAM45BP	-0.950019	-2.5402	-2.3671	0.0241149	0.453626	-3.49734
ENSG00000146109.5	ABT1	0.224425	5.29735	2.36669	0.0241376	0.453626	-3.92776
ENSG00000149115.14	TNKS1BP1	0.457437	3.98396	2.36667	0.0241392	0.453626	-3.78381
ENSG00000283773.1	AL137798.3	-2.10322	-2.08949	-2.36623	0.0241634	0.453626	-3.50498
ENSG00000139173.10	TMEM117	-0.742132	0.824935	-2.36605	0.0241731	0.453626	-3.31354
ENSG00000185359.13	HGS	0.402491	5.57599	2.36527	0.0242166	0.453626	-3.92897
ENSG00000115085.13	ZAP70	0.392849	7.63292	2.36502	0.02423	0.453626	-4.09174
ENSG00000125124.12	BBS2	-0.474632	6.05439	-2.36458	0.0242547	0.453626	-3.91363
ENSG00000100612.14	DHRS7	-0.321056	5.62961	-2.36433	0.0242685	0.453626	-3.92955
ENSG00000151883.18	PARP8	-0.273622	7.3958	-2.36396	0.0242892	0.453626	-4.08049
ENSG00000104290.11	FZD3	-0.493522	2.2943	-2.3634	0.0243202	0.453626	-3.44178
ENSG00000070814.19	TCOF1	0.326982	6.51832	2.36226	0.024384	0.453626	-4.05411
ENSG00000126016.15	AMOT	-0.576889	1.73296	-2.3622	0.0243873	0.453626	-3.36165
ENSG00000120860.10	WASHC3	-0.266309	4.41761	-2.36204	0.0243961	0.453626	-3.7471
ENSG00000173141.5	MRPL57	0.29714	4.04433	2.36073	0.0244695	0.453626	-3.75558
ENSG00000123810.8	B9D2	0.489973	1.27207	2.36061	0.024476	0.453626	-3.38857
ENSG00000138760.10	SCARB2	-0.435484	4.79815	-2.36036	0.02449	0.453626	-3.81042
ENSG00000226124.7	FTCDNL1	1.59288	-1.23229	2.36034	0.0244911	0.453626	-3.44674
ENSG00000145569.6	OTULINL	-0.288265	5.34676	-2.36016	0.0245014	0.453626	-3.9408
ENSG00000162521.19	RBBP4	-0.165325	7.53107	-2.3599	0.0245157	0.453626	-4.11104
ENSG00000172673.10	THEMIS	-0.332152	5.8231	-2.35981	0.0245207	0.453626	-3.88611
ENSG00000178773.15	CPNE7	0.884073	-0.287354	2.3598	0.0245215	0.453626	-3.33196
ENSG00000124608.5	AARS2	0.336782	4.41308	2.35971	0.0245265	0.453626	-3.79145
ENSG00000186056.10	MATN1-AS1	0.367516	2.74037	2.35928	0.0245503	0.453626	-3.49673
ENSG00000237276.8	ANO7L1	-2.26984	-4.85118	-2.35899	0.024567	0.453626	-3.80205
ENSG00000175279.22	CENPS	-0.517031	1.29224	-2.3574	0.024656	0.453626	-3.38835
ENSG00000152782.16	PANK1	-0.612317	1.39233	-2.35718	0.0246686	0.453626	-3.37234
ENSG00000175782.10	SLC35E3	-0.386617	3.18707	-2.35657	0.0247029	0.453626	-3.50077
ENSG00000105329.9	AC011462.1	0.334041	7.2537	2.3565	0.0247072	0.453626	-4.15661
ENSG00000176623.12	RMDN1	-0.332004	4.38772	-2.35639	0.0247131	0.453626	-3.69208
ENSG00000121486.12	TRMT1L	-0.306511	4.3996	-2.35598	0.0247366	0.453626	-3.82164
ENSG00000164941.13	INTS8	-0.297964	6.05854	-2.35574	0.02475	0.453626	-3.9858
ENSG00000122965.11	RBM19	0.295496	6.12095	2.35562	0.0247569	0.453626	-4.00446
ENSG00000001631.15	KRIT1	-0.286344	5.85916	-2.35541	0.0247687	0.453626	-3.99499
ENSG00000248333.8	CDK11B	0.248426	6.05809	2.35512	0.0247852	0.453626	-4.02624
ENSG00000171790.15	SLFNL1	-1.14843	-2.3322	-2.35465	0.0248119	0.453712	-3.40348
ENSG00000106635.8	BCL7B	0.224203	5.34837	2.35344	0.0248804	0.454055	-3.95731
ENSG00000051382.8	PIK3CB	-0.307883	5.11452	-2.35344	0.0248805	0.454055	-3.92468
ENSG00000182057.5	OGFRP1	0.479474	2.17678	2.35299	0.0249056	0.454055	-3.53796
ENSG00000111737.12	RAB35	0.248226	5.97632	2.35277	0.0249186	0.454055	-4.04716
ENSG00000088970.16	KIZ	-0.369403	4.67267	-2.35204	0.0249601	0.454206	-3.77673
ENSG00000114126.17	TFDP2	-0.361801	5.23155	-2.35162	0.0249838	0.454206	-3.81998
ENSG00000261215.1	AL162231.4	-1.99492	-1.40239	-2.35123	0.0250062	0.454206	-3.56759
ENSG00000170571.12	EMB	-0.370932	8.08976	-2.35108	0.0250149	0.454206	-4.16144
ENSG00000178952.11	TUFM	0.273495	6.69338	2.35068	0.0250374	0.454215	-4.0876
ENSG00000149823.9	VPS51	0.443611	5.9577	2.35025	0.0250622	0.454267	-3.99359
ENSG00000068796.16	KIF2A	-0.254587	7.09967	-2.34847	0.0251639	0.455709	-4.09867
ENSG00000100243.21	CYB5R3	0.366055	5.13869	2.34679	0.0252605	0.457059	-3.92317
ENSG00000161277.10	THAP8	-1.29388	-0.397393	-2.34627	0.0252909	0.457205	-3.40648
ENSG00000164897.13	TMUB1	0.614789	3.35978	2.34588	0.0253129	0.457205	-3.67186
ENSG00000267185.1	PTP4A2P1	0.848703	-2.67307	2.34501	0.0253633	0.457714	-3.49989
ENSG00000105193.9	RPS16	0.224281	9.95188	2.34405	0.0254192	0.458148	-4.29746
ENSG00000154678.17	PDE1C	-1.89643	-5.65039	-2.34383	0.0254317	0.458148	-3.67685
ENSG00000143164.15	DCAF6	-0.212094	5.03287	-2.34316	0.0254705	0.458447	-3.93399
ENSG00000223478.1	AL441992.1	-0.917204	0.0828114	-2.34245	0.0255116	0.458787	-3.35417
ENSG00000172590.18	MRPL52	0.215898	4.52655	2.34194	0.0255415	0.458882	-3.87116
ENSG00000130545.16	CRB3	0.692236	-0.201962	2.3416	0.0255614	0.458882	-3.34833
ENSG00000136942.15	RPL35	0.292785	8.87555	2.34066	0.0256161	0.458934	-4.23247
ENSG00000140564.12	FURIN	0.413849	6.00953	2.34033	0.0256353	0.458934	-4.12261
ENSG00000176125.5	UFSP1	1.1027	-1.46131	2.33992	0.025659	0.458934	-3.3886
ENSG00000160211.17	G6PD	0.485969	4.26092	2.33889	0.0257196	0.458934	-3.77869
ENSG00000103145.10	HCFC1R1	0.48566	2.22681	2.33782	0.0257822	0.458934	-3.53007
ENSG00000228300.14	C19orf24	0.620438	2.77938	2.33778	0.0257844	0.458934	-3.61063
ENSG00000157625.15	TAB3	-0.236505	6.18165	-2.33767	0.025791	0.458934	-4.04899
ENSG00000179240.9	GVQW3	-0.54932	2.41984	-2.33751	0.0258002	0.458934	-3.43782
ENSG00000175575.12	PAAF1	-0.376469	3.57275	-2.3373	0.0258124	0.458934	-3.6695
ENSG00000124813.22	RUNX2	-0.295523	5.13077	-2.33689	0.0258368	0.458934	-3.93732
ENSG00000197013.10	ZNF429	-0.602042	3.25209	-2.33589	0.0258954	0.458934	-3.566
ENSG00000273271.1	AP000254.1	1.2312	-0.850388	2.33526	0.0259326	0.458934	-3.48482
ENSG00000129810.15	SGO1	-0.867344	-0.666298	-2.33476	0.0259623	0.458934	-3.35709
ENSG00000123200.16	ZC3H13	-0.190346	7.19602	-2.33416	0.0259978	0.458934	-4.14389
ENSG00000090686.15	USP48	-0.242233	6.77301	-2.33403	0.0260055	0.458934	-4.10796
ENSG00000181315.11	ZNF322	-0.414221	4.57815	-2.33387	0.0260147	0.458934	-3.86109
ENSG00000248334.6	WHAMMP2	-0.369084	4.93851	-2.33364	0.0260282	0.458934	-3.87435
ENSG00000196497.17	IPO4	0.509941	5.06139	2.33326	0.0260507	0.458934	-3.99298
ENSG00000198952.8	SMG5	0.212292	6.66761	2.33273	0.0260822	0.458934	-4.13118
ENSG00000261338.2	AC021016.2	-0.377508	2.21642	-2.33255	0.026093	0.458934	-3.52408
ENSG00000118564.14	FBXL5	-0.283648	6.40149	-2.33153	0.0261533	0.458934	-4.06178
ENSG00000102893.16	PHKB	-0.310758	5.50225	-2.33104	0.0261829	0.458934	-3.97463
ENSG00000259726.1	CSPG4P11	1.52662	-1.78594	2.32985	0.0262533	0.458934	-3.46266
ENSG00000142002.17	DPP9	0.324343	5.61984	2.32938	0.0262818	0.458934	-4.0219
ENSG00000130479.11	MAP1S	0.693045	2.92589	2.32889	0.0263108	0.458934	-3.66539
ENSG00000141985.9	SH3GL1	0.421969	4.47529	2.3288	0.0263164	0.458934	-3.85609
ENSG00000092470.12	WDR76	-0.292138	3.93414	-2.32876	0.0263184	0.458934	-3.76835
ENSG00000103275.20	UBE2I	0.15232	6.68097	2.32801	0.0263634	0.458934	-4.1195
ENSG00000219102.3	HNRNPA3P12	-1.6432	-3.39775	-2.32777	0.0263776	0.458934	-3.58877
ENSG00000112305.14	SMAP1	-0.188916	5.53652	-2.32772	0.026381	0.458934	-4.02064
ENSG00000272752.6	STAG3L5P-PVRIG2P-PILRB	0.264743	6.00234	2.3277	0.0263822	0.458934	-4.05253
ENSG00000198720.13	ANKRD13B	0.701927	0.736664	2.32747	0.0263958	0.458934	-3.40063
ENSG00000196417.13	ZNF765	-0.330421	4.30844	-2.32714	0.0264159	0.458934	-3.85314
ENSG00000241878.11	PISD	0.209945	4.80223	2.32692	0.0264288	0.458934	-3.94152
ENSG00000108557.19	RAI1	0.526275	4.20761	2.32667	0.0264436	0.458934	-3.87939
ENSG00000176946.12	THAP4	0.393368	4.24188	2.32589	0.0264909	0.458934	-3.8341
ENSG00000172167.8	MTBP	-0.449025	2.44136	-2.32572	0.0265011	0.458934	-3.53764
ENSG00000112599.9	GUCA1B	-0.613423	0.864863	-2.32486	0.0265527	0.458934	-3.382
ENSG00000140525.17	FANCI	-0.373544	4.11884	-2.32469	0.0265631	0.458934	-3.79391
ENSG00000197989.14	SNHG12	0.220653	5.95582	2.32436	0.026583	0.458934	-4.10381
ENSG00000070047.12	PHRF1	0.450238	5.46615	2.32396	0.0266069	0.458934	-4.04482
ENSG00000068400.13	GRIPAP1	0.233725	6.47516	2.32255	0.0266922	0.458934	-4.13095
ENSG00000109881.17	CCDC34	-0.698687	1.4699	-2.32241	0.0267008	0.458934	-3.41931
ENSG00000275734.2	AC010538.1	-1.81119	-2.30225	-2.32224	0.0267111	0.458934	-3.54697
ENSG00000100890.15	KIAA0391	-0.228666	5.87003	-2.32175	0.0267407	0.458934	-4.04311
ENSG00000229212.8	AC044860.1	2.40743	-4.08184	2.32139	0.0267628	0.458934	-3.68735
ENSG00000006062.16	MAP3K14	0.383239	5.95602	2.32102	0.0267852	0.458934	-4.08311
ENSG00000167526.13	RPL13	0.275459	10.716	2.32081	0.0267977	0.458934	-4.38547
ENSG00000105122.13	RASAL3	0.476271	7.21346	2.32053	0.0268149	0.458934	-4.19337
ENSG00000075945.13	KIFAP3	-0.274573	4.41533	-2.32	0.0268472	0.458934	-3.89259
ENSG00000082068.8	WDR70	-0.291222	4.60428	-2.31947	0.026879	0.458934	-3.83548
ENSG00000167615.16	LENG8	0.367419	8.46055	2.31934	0.026887	0.458934	-4.22883
ENSG00000075914.13	EXOSC7	0.227028	4.64482	2.31912	0.0269003	0.458934	-3.90296
ENSG00000115421.13	PAPOLG	-0.225696	5.87283	-2.31895	0.0269112	0.458934	-4.0939
ENSG00000162694.14	EXTL2	-0.510787	1.93452	-2.31852	0.0269371	0.458934	-3.56896
ENSG00000140995.16	DEF8	0.34316	4.35663	2.31822	0.0269556	0.458934	-3.82573
ENSG00000283138.1	AC006207.1	-1.77984	-3.68803	-2.31629	0.0270735	0.458934	-3.70933
ENSG00000135315.12	CEP162	-0.449434	3.7033	-2.31527	0.0271363	0.458934	-3.72872
ENSG00000269968.1	AC006064.4	1.42943	-2.23855	2.31489	0.0271599	0.458934	-3.4408
ENSG00000087087.20	SRRT	0.252067	6.88903	2.31482	0.0271638	0.458934	-4.17338
ENSG00000111678.11	C12orf57	0.457044	5.64114	2.31473	0.0271697	0.458934	-4.03782
ENSG00000256453.2	DND1	0.584037	0.0528716	2.31391	0.0272197	0.458934	-3.39142
ENSG00000226029.1	LINC01772	-0.658864	1.50092	-2.31333	0.0272557	0.458934	-3.4319
ENSG00000280237.3	MIR4697HG	0.372882	4.68304	2.31333	0.0272558	0.458934	-3.99608
ENSG00000135373.12	EHF	-1.75676	-2.49876	-2.3133	0.0272573	0.458934	-3.54595
ENSG00000011198.9	ABHD5	-0.298799	3.32389	-2.31316	0.027266	0.458934	-3.77843
ENSG00000109323.9	MANBA	-0.38423	4.45938	-2.31296	0.0272784	0.458934	-3.78993
ENSG00000011485.14	PPP5C	0.318675	4.73659	2.31283	0.0272865	0.458934	-3.92088
ENSG00000145494.11	NDUFS6	0.332208	3.88589	2.31256	0.0273033	0.458934	-3.85809
ENSG00000130311.11	DDA1	0.280748	4.90571	2.3125	0.0273068	0.458934	-3.95563
ENSG00000277342.1	AC048344.4	-2.54704	-4.56143	-2.3119	0.0273443	0.458934	-3.77928
ENSG00000125945.15	ZNF436	-0.269728	4.23867	-2.31185	0.0273471	0.458934	-3.9146
ENSG00000230424.1	EMC1-AS1	-1.16803	-1.50282	-2.31185	0.0273473	0.458934	-3.50012
ENSG00000216990.2	HSPD1P10	-1.76039	-3.88515	-2.31164	0.0273598	0.458934	-3.71122
ENSG00000170889.14	RPS9	0.335662	9.28376	2.31143	0.027373	0.458934	-4.31957
ENSG00000267793.1	AC009977.1	-1.41084	-0.540941	-2.31128	0.0273826	0.458934	-3.41451
ENSG00000074842.7	MYDGF	0.308858	4.35174	2.31126	0.0273839	0.458934	-3.90908
ENSG00000064115.11	TM7SF3	-0.287008	4.74379	-2.3112	0.0273872	0.458934	-3.85408
ENSG00000258774.1	NANOGP7	-2.30355	-4.79101	-2.31118	0.0273888	0.458934	-3.70263
ENSG00000271755.1	AL031118.1	-2.23874	-3.46287	-2.31015	0.0274527	0.458934	-3.73414
ENSG00000103423.14	DNAJA3	0.221913	5.90799	2.31014	0.0274532	0.458934	-4.09179
ENSG00000160972.9	PPP1R16A	0.835399	1.63398	2.31	0.027462	0.458934	-3.47753
ENSG00000102271.14	KLHL4	-2.29705	-4.44761	-2.30995	0.027465	0.458934	-3.69248
ENSG00000105576.15	TNPO2	0.291473	6.00389	2.30971	0.0274796	0.458934	-4.11417
ENSG00000087095.13	NLK	-0.255239	4.08822	-2.30873	0.0275409	0.458934	-3.8569
ENSG00000067704.10	IARS2	-0.228312	6.60182	-2.30872	0.0275413	0.458934	-4.1344
ENSG00000011132.12	APBA3	0.424901	4.32616	2.3079	0.0275923	0.458934	-3.91187
ENSG00000125503.13	PPP1R12C	0.460287	5.6348	2.30789	0.0275933	0.458934	-4.05038
ENSG00000173083.15	HPSE	-0.413186	3.99037	-2.30765	0.0276084	0.458934	-3.80188
ENSG00000105127.9	AKAP8	0.169084	5.90061	2.30695	0.0276517	0.458934	-4.09644
ENSG00000260329.1	AC007541.1	-0.629451	-0.354313	-2.3068	0.027661	0.458934	-3.40582
ENSG00000272416.1	AC025175.1	-2.47194	-4.20829	-2.30668	0.0276686	0.458934	-3.76709
ENSG00000164631.19	ZNF12	-0.203265	6.40429	-2.30639	0.027687	0.458934	-4.14096
ENSG00000133275.16	CSNK1G2	0.482571	6.24167	2.3063	0.0276926	0.458934	-4.165
ENSG00000197530.12	MIB2	0.687847	2.99943	2.30586	0.02772	0.458934	-3.70465
ENSG00000275468.1	AC004678.1	2.01673	-4.2715	2.30549	0.0277435	0.458934	-3.66714
ENSG00000145287.10	PLAC8	-0.340804	5.87889	-2.30541	0.0277481	0.458934	-4.05363
ENSG00000257093.7	KIAA1147	-0.259184	7.79693	-2.30541	0.0277483	0.458934	-4.22738
ENSG00000197702.13	PARVA	-1.6705	-1.08389	-2.30514	0.027765	0.458934	-3.53621
ENSG00000154027.19	AK5	-0.72009	3.76927	-2.304	0.0278371	0.458943	-3.58811
ENSG00000167700.9	MFSD3	0.888293	0.671075	2.30381	0.0278488	0.458943	-3.40743
ENSG00000168872.17	DDX19A	0.19061	6.11916	2.30369	0.0278564	0.458943	-4.13538
ENSG00000109689.16	STIM2	-0.17586	6.28263	-2.30337	0.0278765	0.458943	-4.13141
ENSG00000073536.18	NLE1	0.394896	4.82479	2.30337	0.0278767	0.458943	-4.00637
ENSG00000270016.1	AC026150.3	-1.78282	-3.19401	-2.30222	0.0279493	0.45937	-3.7685
ENSG00000154511.12	DIPK1A	-0.373779	4.26984	-2.30187	0.027971	0.45937	-3.91726
ENSG00000128266.9	GNAZ	-0.908042	-1.06605	-2.30079	0.0280392	0.45937	-3.43275
ENSG00000157895.11	C12orf43	0.222832	4.34564	2.30056	0.0280539	0.45937	-3.92011
ENSG00000102218.6	RP2	-0.259322	3.93406	-2.30027	0.0280724	0.45937	-3.90941
ENSG00000198026.8	ZNF335	0.318353	5.92583	2.3001	0.0280833	0.45937	-4.1036
ENSG00000180879.13	SSR4	0.28819	5.92928	2.30006	0.0280857	0.45937	-4.10041
ENSG00000260810.1	AL135818.2	-1.27862	-1.96538	-2.29956	0.0281171	0.45937	-3.52928
ENSG00000170836.11	PPM1D	-0.266011	4.06027	-2.29888	0.0281605	0.45937	-3.9418
ENSG00000171953.16	ATPAF2	0.269557	3.41706	2.29858	0.0281796	0.45937	-3.77568
ENSG00000108510.10	MED13	-0.183182	7.31388	-2.29817	0.0282056	0.45937	-4.25311
ENSG00000198727.2	MT-CYB	-0.183582	11.9798	-2.29807	0.0282123	0.45937	-4.51258
ENSG00000249319.2	AC068533.4	-1.94273	-0.612225	-2.29793	0.0282211	0.45937	-3.44575
ENSG00000099977.14	DDT	0.297625	4.11497	2.29684	0.02829	0.45937	-3.90416
ENSG00000273487.1	AC104836.1	-2.19142	-3.44522	-2.2968	0.0282929	0.45937	-3.7254
ENSG00000260244.1	AC104083.1	-2.07717	-2.5026	-2.29655	0.0283088	0.45937	-3.58164
ENSG00000163946.13	TASOR	-0.253128	7.34623	-2.29634	0.0283226	0.45937	-4.21589
ENSG00000160200.17	CBS	1.54537	-4.08657	2.29631	0.028324	0.45937	-3.54803
ENSG00000163131.11	CTSS	-0.257727	6.89985	-2.29626	0.0283274	0.45937	-4.15547
ENSG00000184313.20	MROH7	1.61497	-2.47474	2.29594	0.0283476	0.45937	-3.56855
ENSG00000083123.15	BCKDHB	-0.494356	2.90999	-2.29487	0.0284163	0.460121	-3.56717
ENSG00000188375.5	H3F3C	1.1691	-1.34407	2.29399	0.0284728	0.460675	-3.46667
ENSG00000130726.12	TRIM28	0.309396	7.20926	2.2906	0.0286908	0.46283	-4.24945
ENSG00000100325.15	ASCC2	0.233402	5.86139	2.29056	0.0286937	0.46283	-4.10969
ENSG00000219755.1	AL137784.1	-2.29799	-5.09609	-2.29025	0.0287134	0.46283	-3.82729
ENSG00000019995.6	ZRANB1	-0.190049	6.03375	-2.28994	0.0287334	0.46283	-4.1625
ENSG00000137040.9	RANBP6	-0.280443	6.32847	-2.28922	0.0287802	0.46283	-4.15979
ENSG00000118507.17	AKAP7	-0.579016	3.10264	-2.28908	0.0287897	0.46283	-3.58935
ENSG00000261386.2	AC027682.4	-1.54287	-2.70348	-2.28888	0.0288021	0.46283	-3.5972
ENSG00000215114.9	UBXN2B	-0.278168	5.23013	-2.28849	0.0288279	0.46283	-4.04864
ENSG00000196670.13	ZFP62	-0.204451	5.86579	-2.28846	0.0288298	0.46283	-4.10207
ENSG00000112282.18	MED23	-0.185918	6.63371	-2.28845	0.0288302	0.46283	-4.2034
ENSG00000177051.6	FBXO46	0.36388	3.84114	2.28802	0.0288581	0.462839	-3.84523
ENSG00000279641.1	AC120057.3	1.83004	-4.88711	2.28751	0.028891	0.462839	-3.80739
ENSG00000100304.13	TTLL12	0.430944	4.16211	2.28709	0.0289185	0.462839	-3.90027
ENSG00000269392.1	AC008655.2	-1.67937	-3.91955	-2.28706	0.0289204	0.462839	-3.86039
ENSG00000242689.3	CNTF	-0.852554	0.237251	-2.28615	0.0289796	0.463427	-3.4355
ENSG00000137310.12	TCF19	-0.477532	3.06987	-2.28549	0.0290231	0.463484	-3.61706
ENSG00000126262.4	FFAR2	-2.16409	-4.71981	-2.28498	0.0290563	0.463484	-3.71108
ENSG00000279476.1	AC092139.3	-2.07443	-5.63058	-2.28472	0.0290733	0.463484	-3.83192
ENSG00000152558.15	TMEM123	-0.303274	9.35272	-2.28417	0.0291094	0.463484	-4.38486
ENSG00000205710.4	C17orf107	0.657572	-0.00495767	2.28329	0.0291669	0.463484	-3.58265
ENSG00000227097.5	RPS28P7	0.755387	0.386464	2.2824	0.0292254	0.463484	-3.45467
ENSG00000198001.13	IRAK4	-0.24595	6.57408	-2.28204	0.0292491	0.463484	-4.16742
ENSG00000169976.6	SF3B5	0.283707	5.22928	2.28196	0.0292541	0.463484	-4.07886
ENSG00000125459.15	MSTO1	0.286303	5.45335	2.28185	0.0292615	0.463484	-4.08022
ENSG00000039319.17	ZFYVE16	-0.302789	5.02033	-2.2815	0.0292843	0.463484	-4.09505
ENSG00000146282.18	RARS2	-0.220078	5.05427	-2.28138	0.0292927	0.463484	-4.03304
ENSG00000005175.10	RPAP3	-0.240382	5.51051	-2.28121	0.0293036	0.463484	-4.10508
ENSG00000267120.3	AD000671.2	0.914964	0.459558	2.28097	0.0293194	0.463484	-3.47505
ENSG00000217801.10	AL390719.1	0.864344	-0.920343	2.28077	0.0293326	0.463484	-3.56043
ENSG00000225264.3	ZNRF2P2	-1.99346	-4.6477	-2.28045	0.0293539	0.463484	-3.80841
ENSG00000149636.15	DSN1	-0.341509	3.1572	-2.28007	0.0293789	0.463484	-3.70725
ENSG00000165724.6	ZMYND19	0.317357	3.7149	2.27943	0.0294212	0.463484	-3.86368
ENSG00000268790.5	AC008764.4	3.94576	-3.82834	2.2793	0.0294295	0.463484	-3.72795
ENSG00000067225.18	PKM	0.413783	9.07048	2.27907	0.0294447	0.463484	-4.39876
ENSG00000186591.12	UBE2H	-0.261025	6.40117	-2.27896	0.029452	0.463484	-4.19138
ENSG00000125834.12	STK35	0.173924	5.42902	2.27753	0.0295472	0.463484	-4.10234
ENSG00000103249.18	CLCN7	0.474589	4.81606	2.27712	0.0295739	0.463484	-4.00079
ENSG00000143793.13	C1orf35	0.417876	3.03636	2.27674	0.0295996	0.463484	-3.72828
ENSG00000185298.13	CCDC137	0.38192	4.3131	2.27663	0.0296065	0.463484	-3.94839
ENSG00000134954.14	ETS1	-0.202998	11.1514	-2.27638	0.0296235	0.463484	-4.49439
ENSG00000184384.14	MAML2	-0.260653	6.15876	-2.27623	0.0296331	0.463484	-4.09583
ENSG00000104897.10	SF3A2	0.505374	4.74513	2.27593	0.0296531	0.463484	-3.98321
ENSG00000227256.1	MIS18A-AS1	-2.13806	-5.35044	-2.27589	0.0296557	0.463484	-3.87558
ENSG00000120306.11	CYSTM1	0.288576	3.03821	2.2757	0.0296685	0.463484	-4.04024
ENSG00000166454.10	ATMIN	-0.145561	6.51554	-2.27546	0.0296845	0.463484	-4.21112
ENSG00000092841.18	MYL6	0.21755	8.86748	2.27529	0.0296962	0.463484	-4.39345
ENSG00000109929.10	SC5D	-0.43796	5.9296	-2.2752	0.0297016	0.463484	-4.22846
ENSG00000140264.19	SERF2	0.233801	7.65094	2.27419	0.029769	0.464069	-4.29356
ENSG00000196268.11	ZNF493	-0.430221	4.58927	-2.27397	0.0297841	0.464069	-3.94315
ENSG00000131941.8	RHPN2	-1.11883	-1.96755	-2.27284	0.0298594	0.464403	-3.52714
ENSG00000265688.2	MAFG-DT	1.82005	-4.61398	2.27247	0.0298844	0.464403	-3.66746
ENSG00000051825.14	MPHOSPH9	-0.23061	5.92785	-2.27232	0.0298941	0.464403	-4.1363
ENSG00000181924.7	COA4	0.264828	4.5546	2.27231	0.0298954	0.464403	-4.03578
ENSG00000174123.11	TLR10	-1.94069	-0.993251	-2.27126	0.0299653	0.465049	-3.60532
ENSG00000261416.1	AC012645.3	0.826561	0.267423	2.27058	0.0300114	0.465049	-3.46557
ENSG00000081019.13	RSBN1	-0.231843	6.31189	-2.27058	0.0300115	0.465049	-4.21229
ENSG00000107130.10	NCS1	0.845891	0.272968	2.26976	0.0300669	0.465049	-3.99814
ENSG00000174839.13	DENND6A	-0.305199	5.23214	-2.26945	0.0300876	0.465049	-4.02179
ENSG00000272690.5	LINC02018	-1.57707	-2.33295	-2.26927	0.0300996	0.465049	-3.59181
ENSG00000160877.6	NACC1	0.444676	4.29238	2.26869	0.0301389	0.465049	-3.96409
ENSG00000138660.11	AP1AR	-0.410269	4.21776	-2.26859	0.0301453	0.465049	-3.92698
ENSG00000228451.4	SDAD1P1	-0.9018	0.125205	-2.26824	0.030169	0.465049	-3.47004
ENSG00000013275.7	PSMC4	0.25472	5.92792	2.26822	0.0301703	0.465049	-4.21985
ENSG00000101246.20	ARFRP1	0.423037	4.61795	2.26801	0.0301848	0.465049	-3.98871
ENSG00000274964.1	AC026356.1	-1.94059	-2.30048	-2.26639	0.0302946	0.466392	-3.6317
ENSG00000108061.11	SHOC2	-0.257673	6.13972	-2.26574	0.0303386	0.466721	-4.21165
ENSG00000165813.20	CCDC186	-0.223886	6.23219	-2.26443	0.0304277	0.467335	-4.21492
ENSG00000268041.2	AC010616.1	0.67418	3.04433	2.26422	0.0304423	0.467335	-3.91025
ENSG00000171861.11	MRM3	0.283282	3.39363	2.26401	0.0304564	0.467335	-3.89253
ENSG00000161956.13	SENP3	0.221537	5.56181	2.26371	0.0304771	0.467335	-4.15871
ENSG00000137166.14	FOXP4	0.440484	2.80254	2.26329	0.0305056	0.467335	-3.80301
ENSG00000213885.3	RPL13AP7	0.430349	1.61995	2.26316	0.0305143	0.467335	-3.59821
ENSG00000097033.14	SH3GLB1	-0.203268	6.61111	-2.26235	0.0305695	0.467585	-4.24213
ENSG00000236756.4	DNAJC9-AS1	-1.76897	-3.99679	-2.26226	0.0305759	0.467585	-3.76675
ENSG00000167770.11	OTUB1	0.266179	5.79902	2.26103	0.0306603	0.468464	-4.16571
ENSG00000211772.11	TRBC2	0.239623	9.34164	2.26076	0.0306788	0.468464	-4.43599
ENSG00000141867.17	BRD4	0.244715	6.52136	2.26011	0.0307235	0.4688	-4.26891
ENSG00000138468.16	SENP7	-0.358162	6.58445	-2.25977	0.0307469	0.468811	-4.24838
ENSG00000108262.15	GIT1	0.365192	6.02679	2.25932	0.0307775	0.468918	-4.21451
ENSG00000110104.13	CCDC86	0.577197	4.03418	2.25897	0.0308017	0.468918	-4.05859
ENSG00000244116.3	IGKV2-28	-3.17657	-2.24578	-2.25841	0.0308402	0.468918	-3.54348
ENSG00000136877.14	FPGS	0.33321	4.77891	2.25835	0.0308448	0.468918	-4.02355
ENSG00000184162.14	NR2C2AP	0.310372	4.20467	2.25735	0.0309134	0.469615	-3.99693
ENSG00000272256.1	AC044849.1	1.71537	-3.07857	2.25629	0.030987	0.470388	-3.65477
ENSG00000108406.10	DHX40	-0.187912	5.98105	-2.25488	0.0310846	0.47142	-4.22726
ENSG00000205269.6	TMEM170B	-0.551371	2.68993	-2.25463	0.031102	0.47142	-3.71421
ENSG00000143252.14	SDHC	-0.168465	6.50803	-2.25432	0.0311235	0.47142	-4.23941
ENSG00000104093.13	DMXL2	-0.523916	3.49833	-2.25338	0.0311893	0.471948	-3.81623
ENSG00000148843.15	PDCD11	0.265365	6.59394	2.25316	0.0312041	0.471948	-4.28634
ENSG00000145241.11	CENPC	-0.241917	6.10665	-2.25246	0.0312533	0.472346	-4.24858
ENSG00000189180.15	ZNF33A	-0.242667	7.22182	-2.25168	0.031308	0.472382	-4.30184
ENSG00000236514.1	AL135791.1	1.58968	-1.95136	2.25148	0.0313216	0.472382	-3.68791
ENSG00000062582.14	MRPS24	0.221656	4.34837	2.25144	0.0313243	0.472382	-4.0013
ENSG00000279019.1	AC009090.4	1.63567	-3.69776	2.25083	0.031367	0.472497	-3.8178
ENSG00000090861.15	AARS	0.380003	6.87458	2.25033	0.0314018	0.472497	-4.34902
ENSG00000131848.9	ZSCAN5A	-0.461615	1.40902	-2.25004	0.0314227	0.472497	-3.56816
ENSG00000117318.9	ID3	0.555576	3.95027	2.24973	0.031444	0.472497	-4.11583
ENSG00000137948.18	BRDT	-1.85799	-3.84686	-2.24968	0.031448	0.472497	-3.62081
ENSG00000196074.13	SYCP2	-0.733743	2.59879	-2.24924	0.0314783	0.472497	-3.68022
ENSG00000280181.1	AC025262.2	-1.96859	-5.08003	-2.24787	0.0315746	0.472497	-3.83147
ENSG00000272449.2	AL139246.5	0.983775	0.210658	2.24757	0.0315963	0.472497	-3.49733
ENSG00000197579.8	TOPORS	-0.240861	5.43096	-2.24741	0.0316072	0.472497	-4.20475
ENSG00000071073.13	MGAT4A	-0.354962	7.89389	-2.2474	0.0316084	0.472497	-4.36079
ENSG00000189042.13	ZNF567	-0.262466	4.32094	-2.24738	0.0316096	0.472497	-4.02655
ENSG00000013306.16	SLC25A39	0.383641	5.37514	2.24666	0.0316604	0.472497	-4.12671
ENSG00000266405.3	AP005061.1	-0.802733	1.0371	-2.24604	0.031704	0.472497	-3.50047
ENSG00000253873.6	PCDHGA11	-2.08	-3.99359	-2.24592	0.0317129	0.472497	-3.82841
ENSG00000197070.14	ARRDC1	0.40312	4.26676	2.24572	0.0317267	0.472497	-3.97441
ENSG00000021355.13	SERPINB1	-0.242205	6.59926	-2.24572	0.031727	0.472497	-4.26789
ENSG00000139793.18	MBNL2	-0.30944	4.64581	-2.24552	0.0317408	0.472497	-4.08644
ENSG00000253540.5	FAM86HP	-1.94161	-2.7456	-2.24484	0.0317893	0.472497	-3.72894
ENSG00000020129.16	NCDN	0.454405	4.17372	2.24478	0.031793	0.472497	-3.97318
ENSG00000115808.12	STRN	-0.209758	6.33102	-2.24475	0.0317953	0.472497	-4.25876
ENSG00000161914.10	ZNF653	0.516439	1.33664	2.24451	0.0318126	0.472497	-3.59812
ENSG00000166896.8	ATP23	-0.657767	1.74005	-2.24393	0.0318539	0.47277	-3.57387
ENSG00000102858.13	MGRN1	0.402722	5.01264	2.24341	0.0318906	0.472976	-4.1144
ENSG00000064932.16	SBNO2	0.647891	5.19863	2.24261	0.0319471	0.473473	-4.16808
ENSG00000225138.7	SLC9A3-AS1	0.73963	2.29032	2.24106	0.0320582	0.473476	-3.78204
ENSG00000082512.15	TRAF5	-0.224109	6.85194	-2.24058	0.0320919	0.473476	-4.2688
ENSG00000138686.9	BBS7	-0.300969	3.43676	-2.24057	0.0320931	0.473476	-3.88465
ENSG00000174738.13	NR1D2	-0.31708	6.68843	-2.23998	0.0321354	0.473476	-4.30389
ENSG00000196172.9	ZNF681	-0.399066	3.50506	-2.23957	0.0321642	0.473476	-3.87391
ENSG00000110931.19	CAMKK2	0.312201	5.12585	2.239	0.032205	0.473476	-4.15212
ENSG00000119681.12	LTBP2	0.692869	-0.554746	2.23881	0.0322193	0.473476	-3.52108
ENSG00000260807.6	AC009041.2	0.70409	4.37122	2.23877	0.032222	0.473476	-3.97775
ENSG00000079950.14	STX7	-0.302179	4.7108	-2.23845	0.032245	0.473476	-4.02317
ENSG00000130724.8	CHMP2A	0.260584	5.34338	2.23835	0.0322517	0.473476	-4.17647
ENSG00000174885.12	NLRP6	0.790528	1.28655	2.23814	0.0322669	0.473476	-3.70317
ENSG00000128973.13	CLN6	0.441492	3.8123	2.23796	0.0322802	0.473476	-3.96685
ENSG00000110422.12	HIPK3	-0.234715	7.12746	-2.23781	0.0322906	0.473476	-4.33647
ENSG00000085063.16	CD59	-0.161722	6.63718	-2.23735	0.0323237	0.473476	-4.33147
ENSG00000113595.15	TRIM23	-0.219777	4.51359	-2.23723	0.0323326	0.473476	-4.11503
ENSG00000243547.1	HNRNPKP4	0.369616	1.0283	2.23635	0.0323955	0.473476	-3.60615
ENSG00000071794.16	HLTF	-0.361714	4.65339	-2.23622	0.0324051	0.473476	-4.05168
ENSG00000138413.13	IDH1	-0.467409	3.47586	-2.2362	0.0324068	0.473476	-3.8783
ENSG00000279923.1	AC022417.1	-1.22134	-1.8921	-2.23608	0.0324152	0.473476	-3.61981
ENSG00000139880.19	CDH24	0.569569	1.48103	2.2357	0.0324424	0.473476	-3.63807
ENSG00000220494.4	YAP1P1	-1.80318	-4.72454	-2.23492	0.0324992	0.473476	-3.82182
ENSG00000119608.12	PROX2	-1.97869	-4.21095	-2.23476	0.0325105	0.473476	-3.83089
ENSG00000123124.13	WWP1	-0.241875	7.03603	-2.23435	0.0325401	0.473476	-4.31241
ENSG00000116127.18	ALMS1	-0.236278	6.09766	-2.23393	0.0325706	0.473476	-4.25121
ENSG00000220867.1	HSPE1P26	-1.49107	-4.71143	-2.23382	0.0325786	0.473476	-3.61155
ENSG00000196236.13	XPNPEP3	-0.314777	3.94866	-2.23373	0.0325848	0.473476	-3.92086
ENSG00000198919.13	DZIP3	-0.404984	4.28519	-2.23331	0.0326156	0.473476	-3.91315
ENSG00000253392.2	AC119403.1	-2.07842	-3.44518	-2.23321	0.0326225	0.473476	-3.84789
ENSG00000211450.10	SELENOH	0.262633	5.42141	2.23312	0.0326292	0.473476	-4.21145
ENSG00000279207.1	AC015813.6	-0.418442	3.90176	-2.23304	0.0326353	0.473476	-3.90354
ENSG00000103245.14	CIAO3	0.467067	3.59243	2.23176	0.0327285	0.474244	-3.92461
ENSG00000145675.15	PIK3R1	-0.375221	8.18101	-2.23168	0.0327342	0.474244	-4.407
ENSG00000174886.13	NDUFA11	0.443291	4.6726	2.23088	0.0327922	0.47475	-4.08542
ENSG00000137764.20	MAP2K5	-0.36771	3.55588	-2.23	0.0328566	0.475326	-3.82549
ENSG00000122490.19	PQLC1	0.462146	3.62773	2.2297	0.032878	0.475326	-3.94023
ENSG00000179840.5	PIK3CD-AS1	-1.56837	-2.45626	-2.22697	0.0330785	0.476586	-3.754
ENSG00000250786.1	SNHG18	-1.74764	-2.6643	-2.22694	0.0330802	0.476586	-3.74487
ENSG00000068885.15	IFT80	-0.278527	5.58276	-2.22688	0.0330847	0.476586	-4.14968
ENSG00000181381.13	DDX60L	-0.354937	5.95963	-2.22621	0.0331338	0.476586	-4.17306
ENSG00000142765.18	SYTL1	0.459771	5.72879	2.22615	0.0331386	0.476586	-4.14409
ENSG00000229739.2	AL596220.1	-2.08885	-4.58462	-2.22575	0.0331682	0.476586	-3.82771
ENSG00000065978.19	YBX1	0.167604	8.7924	2.22574	0.033169	0.476586	-4.48059
ENSG00000213442.5	RPL18AP3	0.374179	3.49444	2.2251	0.0332159	0.476586	-3.91198
ENSG00000112787.13	FBRSL1	0.465638	4.90426	2.22505	0.0332192	0.476586	-4.13936
ENSG00000157470.12	FAM81A	-2.01318	-4.42776	-2.22494	0.0332275	0.476586	-3.88447
ENSG00000244617.2	ASPRV1	0.579572	0.0120223	2.22488	0.033232	0.476586	-3.53943
ENSG00000106624.11	AEBP1	0.575349	4.00727	2.22474	0.0332421	0.476586	-4.04677
ENSG00000167173.19	C15orf39	0.39536	4.29304	2.22343	0.0333393	0.476965	-4.06409
ENSG00000169413.3	RNASE6	-1.62743	-0.167036	-2.22327	0.0333511	0.476965	-3.59604
ENSG00000279605.1	AC067930.5	1.71866	-2.68526	2.2228	0.033386	0.476965	-3.73283
ENSG00000286053.1	ASDURF	1.99537	-1.33445	2.22267	0.0333953	0.476965	-3.60145
ENSG00000137770.14	CTDSPL2	-0.250391	6.10555	-2.22234	0.0334195	0.476965	-4.28067
ENSG00000259834.1	AL365361.1	-0.426372	6.23001	-2.22234	0.0334197	0.476965	-4.24437
ENSG00000158163.15	DZIP1L	-2.03094	-4.12826	-2.22158	0.0334764	0.476965	-3.76262
ENSG00000176896.8	TCEANC	-0.338002	3.27817	-2.22157	0.0334769	0.476965	-3.81183
ENSG00000008086.11	CDKL5	-0.376743	3.31794	-2.22141	0.0334888	0.476965	-3.93649
ENSG00000279722.1	AC007342.7	-1.3105	0.515329	-2.22126	0.0334996	0.476965	-3.53453
ENSG00000212743.2	LINC02656	-0.787435	-0.391221	-2.22062	0.0335472	0.477284	-3.53562
ENSG00000161091.13	MFSD12	0.353786	5.13166	2.2201	0.0335859	0.477284	-4.17794
ENSG00000121716.20	PILRB	0.392215	6.55176	2.21972	0.0336141	0.477284	-4.33011
ENSG00000052749.13	RRP12	0.553461	4.72096	2.21972	0.0336145	0.477284	-4.2554
ENSG00000240038.6	AMY2B	-0.226591	6.05583	-2.21931	0.0336453	0.477393	-4.23117
ENSG00000270118.1	AC138894.2	-2.16534	-5.41723	-2.21859	0.0336986	0.477717	-3.90575
ENSG00000013588.8	GPRC5A	-2.16947	-4.50764	-2.21829	0.0337213	0.477717	-3.8031
ENSG00000140563.15	MCTP2	-0.362897	3.76126	-2.21738	0.0337893	0.477717	-3.92515
ENSG00000243207.6	PPAN-P2RY11	1.34126	-0.263802	2.21729	0.0337957	0.477717	-3.56016
ENSG00000196678.14	ERI2	-0.535479	1.33949	-2.21691	0.0338247	0.477717	-3.58449
ENSG00000148719.15	DNAJB12	0.214717	5.08027	2.21679	0.0338333	0.477717	-4.22237
ENSG00000178896.9	EXOSC4	0.592251	1.07052	2.21679	0.0338333	0.477717	-3.66494
ENSG00000151702.17	FLI1	-0.24602	6.99129	-2.21632	0.0338685	0.477717	-4.31312
ENSG00000230042.1	AK3P3	-1.31346	-1.91707	-2.21622	0.0338764	0.477717	-3.59343
ENSG00000117362.13	APH1A	0.139894	6.82303	2.21542	0.0339359	0.477762	-4.35091
ENSG00000132541.11	RIDA	-0.510488	1.64347	-2.21535	0.0339416	0.477762	-3.62179
ENSG00000139668.9	WDFY2	-0.304329	5.47473	-2.21519	0.0339533	0.477762	-4.19512
ENSG00000259431.5	THTPA	0.395346	3.32868	2.21481	0.0339822	0.477762	-3.91333
ENSG00000244313.3	AC024293.1	0.354586	2.81455	2.21458	0.0339991	0.477762	-3.82208
ENSG00000177225.17	GATD1	0.406489	4.99799	2.21382	0.0340563	0.477762	-4.14519
ENSG00000253764.2	AC019257.1	-1.13073	-0.119717	-2.2138	0.034058	0.477762	-3.56679
ENSG00000107164.16	FUBP3	0.158067	5.80421	2.21263	0.0341464	0.477762	-4.26863
ENSG00000137992.14	DBT	-0.297381	4.66962	-2.21244	0.0341605	0.477762	-4.11521
ENSG00000157500.12	APPL1	-0.228028	5.71706	-2.21242	0.0341626	0.477762	-4.25646
ENSG00000153064.12	BANK1	-1.25806	-0.499139	-2.21206	0.0341898	0.477762	-3.56058
ENSG00000280067.1	AC023818.1	-1.2098	-1.87979	-2.21204	0.0341912	0.477762	-3.59295
ENSG00000211751.9	TRBC1	0.349354	8.60687	2.21198	0.0341952	0.477762	-4.48183
ENSG00000137804.13	NUSAP1	-0.581579	2.66683	-2.21187	0.0342036	0.477762	-3.82891
ENSG00000172757.13	CFL1	0.200453	8.86066	2.21139	0.0342404	0.477853	-4.48236
ENSG00000185803.9	SLC52A2	0.532451	3.18676	2.21118	0.0342564	0.477853	-3.8974
ENSG00000185697.16	MYBL1	-0.529543	4.97933	-2.21038	0.0343169	0.478133	-4.15492
ENSG00000173762.8	CD7	0.56984	6.11874	2.21002	0.034344	0.478133	-4.34465
ENSG00000089050.16	RBBP9	-0.35995	4.2093	-2.20949	0.0343844	0.478133	-4.10133
ENSG00000103363.14	ELOB	0.459353	4.34192	2.2088	0.0344367	0.478133	-4.05849
ENSG00000112079.9	STK38	-0.370185	8.05741	-2.20849	0.0344606	0.478133	-4.45871
ENSG00000102241.12	HTATSF1	-0.16746	6.5691	-2.20817	0.0344849	0.478133	-4.32764
ENSG00000248791.1	AC010627.1	-1.9929	-2.84475	-2.20805	0.0344937	0.478133	-3.66599
ENSG00000110448.11	CD5	0.242148	8.77882	2.20757	0.0345308	0.478133	-4.54409
ENSG00000169499.15	PLEKHA2	-0.320933	6.94156	-2.2074	0.0345435	0.478133	-4.42066
ENSG00000177105.10	RHOG	0.27186	6.26016	2.20733	0.0345493	0.478133	-4.36699
ENSG00000152942.19	RAD17	-0.283278	5.31641	-2.20702	0.0345729	0.478133	-4.18563
ENSG00000114767.7	RRP9	0.512147	3.6774	2.20661	0.0346041	0.478133	-4.0572
ENSG00000135446.17	CDK4	0.388552	5.56857	2.20628	0.0346292	0.478133	-4.28247
ENSG00000163737.3	PF4	-1.91871	-5.71337	-2.20595	0.0346543	0.478133	-3.90402
ENSG00000164309.15	CMYA5	-1.53126	-1.08331	-2.20551	0.0346884	0.478133	-3.58234
ENSG00000250151.9	ARPC4-TTLL3	0.400349	3.55065	2.20548	0.0346905	0.478133	-3.90084
ENSG00000198589.12	LRBA	-0.209851	7.18984	-2.20547	0.0346913	0.478133	-4.40322
ENSG00000132972.19	RNF17	-1.97602	-6.28691	-2.2048	0.0347427	0.478133	-3.93019
ENSG00000111802.14	TDP2	-0.209122	5.73486	-2.20468	0.0347516	0.478133	-4.28159
ENSG00000227694.1	RPL23AP74	1.21133	-2.42598	2.20444	0.03477	0.478133	-3.65283
ENSG00000100401.19	RANGAP1	0.338664	6.32329	2.20415	0.0347926	0.478133	-4.38855
ENSG00000095002.14	MSH2	-0.304534	5.37862	-2.20373	0.0348246	0.478133	-4.21047
ENSG00000198520.12	ARMH1	0.484953	4.51074	2.2035	0.0348422	0.478133	-4.05835
ENSG00000198911.12	SREBF2	0.29572	6.90459	2.20347	0.034845	0.478133	-4.42075
ENSG00000275532.1	AC006449.2	1.801	-4.97504	2.2033	0.0348577	0.478133	-3.80502
ENSG00000221838.9	AP4M1	0.417761	2.36234	2.20299	0.0348818	0.478133	-3.84825
ENSG00000105373.19	NOP53	0.398334	8.4103	2.20273	0.0349017	0.478133	-4.47967
ENSG00000140650.12	PMM2	0.359963	5.21444	2.20214	0.0349472	0.478305	-4.23718
ENSG00000101152.11	DNAJC5	0.276669	6.54905	2.20197	0.0349607	0.478305	-4.37724
ENSG00000269335.5	IKBKG	0.40308	4.35013	2.20135	0.0350083	0.47864	-4.09232
ENSG00000247556.6	OIP5-AS1	-0.313092	7.45385	-2.20063	0.0350637	0.478847	-4.39514
ENSG00000260924.2	LINC01311	0.530826	-0.00416465	2.20028	0.0350908	0.478847	-3.59317
ENSG00000148840.11	PPRC1	0.361919	6.22573	2.19895	0.0351942	0.478847	-4.39983
ENSG00000006715.16	VPS41	-0.27497	5.27696	-2.19893	0.0351955	0.478847	-4.21287
ENSG00000166669.13	ATF7IP2	-0.375795	4.44666	-2.19869	0.0352146	0.478847	-4.00322
ENSG00000134243.12	SORT1	-1.20192	0.255728	-2.19856	0.0352247	0.478847	-3.60132
ENSG00000141665.12	FBXO15	-1.00623	-0.882571	-2.19831	0.0352441	0.478847	-3.6366
ENSG00000134198.10	TSPAN2	-0.68717	3.55592	-2.19807	0.0352623	0.478847	-3.97407
ENSG00000109790.16	KLHL5	-0.228149	4.89097	-2.19795	0.0352718	0.478847	-4.23142
ENSG00000123908.12	AGO2	0.265663	7.84419	2.19777	0.0352862	0.478847	-4.54031
ENSG00000185658.13	BRWD1	-0.24951	7.40893	-2.19767	0.0352939	0.478847	-4.43571
ENSG00000188986.7	NELFB	0.396677	4.7314	2.19756	0.0353018	0.478847	-4.13284
ENSG00000164916.11	FOXK1	0.274319	6.16288	2.19702	0.0353441	0.478916	-4.33956
ENSG00000104205.14	SGK3	-0.31249	4.64509	-2.1969	0.0353533	0.478916	-4.16652
ENSG00000182979.18	MTA1	0.339018	5.18584	2.1965	0.0353846	0.478937	-4.18428
ENSG00000213339.9	QTRT1	0.447492	4.13903	2.19584	0.0354366	0.478937	-4.02698
ENSG00000166352.16	C11orf74	-0.987865	-0.314039	-2.19571	0.0354461	0.478937	-3.57808
ENSG00000103522.16	IL21R	0.278436	6.48401	2.1957	0.0354476	0.478937	-4.46108
ENSG00000159753.14	CARMIL2	0.443429	6.21951	2.19413	0.0355701	0.479284	-4.29678
ENSG00000048028.11	USP28	-0.479712	4.20653	-2.1939	0.0355879	0.479284	-4.04288
ENSG00000186073.13	C15orf41	-0.487451	1.77304	-2.19358	0.0356129	0.479284	-3.67431
ENSG00000152270.9	PDE3B	-0.409935	8.263	-2.19358	0.0356133	0.479284	-4.50177
ENSG00000109072.14	VTN	-2.02017	-3.90386	-2.19324	0.0356402	0.479284	-3.88361
ENSG00000103248.18	MTHFSD	0.304298	3.67491	2.19194	0.035742	0.479284	-3.96321
ENSG00000049656.14	CLPTM1L	0.225691	5.90487	2.19184	0.0357502	0.479284	-4.33078
ENSG00000168884.14	TNIP2	0.286443	4.96332	2.19131	0.0357919	0.479284	-4.23953
ENSG00000145050.16	MANF	0.183279	5.26353	2.19116	0.0358032	0.479284	-4.31052
ENSG00000205413.8	SAMD9	-0.308529	7.21167	-2.1911	0.0358082	0.479284	-4.43143
ENSG00000102967.12	DHODH	0.452829	3.36866	2.19109	0.0358091	0.479284	-3.92017
ENSG00000109586.12	GALNT7	-0.235835	4.99174	-2.19084	0.035829	0.479284	-4.24227
ENSG00000281852.1	LINC00891	-0.72928	3.70852	-2.19082	0.03583	0.479284	-3.91959
ENSG00000272037.1	AP002907.1	-1.95531	-3.55146	-2.19059	0.0358482	0.479284	-3.69746
ENSG00000276255.2	AL136379.1	-2.3929	-4.17612	-2.19039	0.0358641	0.479284	-3.85574
ENSG00000111254.8	AKAP3	-1.31964	-0.268994	-2.19021	0.0358782	0.479284	-3.60187
ENSG00000275963.1	AC008115.4	-1.51537	-1.37162	-2.18992	0.0359014	0.479284	-3.69535
ENSG00000257052.1	AP003721.4	-2.13756	-4.50236	-2.18975	0.035915	0.479284	-3.8954
ENSG00000099917.17	MED15	0.365414	6.5949	2.18963	0.0359239	0.479284	-4.40319
ENSG00000174799.10	CEP135	-0.237081	5.46524	-2.1893	0.0359507	0.479284	-4.2774
ENSG00000122140.11	MRPS2	0.345682	4.03392	2.18917	0.0359608	0.479284	-4.09456
ENSG00000175595.14	ERCC4	-0.250001	4.07727	-2.18871	0.0359969	0.479321	-4.07365
ENSG00000180481.11	GLIPR1L2	-1.72704	-1.26133	-2.18844	0.0360187	0.479321	-3.65456
ENSG00000121316.11	PLBD1	-1.37774	0.503998	-2.18825	0.0360332	0.479321	-3.59371
ENSG00000234636.2	MED14OS	-1.64708	-2.87803	-2.18721	0.0361158	0.479873	-3.73508
ENSG00000125355.15	TMEM255A	-2.40915	-3.27732	-2.18715	0.0361212	0.479873	-3.88771
ENSG00000204356.14	NELFE	0.198112	5.71887	2.18568	0.0362379	0.481114	-4.34661
ENSG00000281332.1	LINC00997	-2.43875	-4.54955	-2.18536	0.0362631	0.481138	-3.85543
ENSG00000170653.19	ATF7	-0.190905	5.6887	-2.18432	0.0363464	0.481387	-4.28936
ENSG00000176155.18	CCDC57	0.307691	5.53766	2.18431	0.036347	0.481387	-4.26248
ENSG00000245164.7	LINC00861	-0.426858	7.64727	-2.18402	0.0363702	0.481387	-4.38917
ENSG00000115084.14	SLC35F5	-0.281701	5.05079	-2.18231	0.0365074	0.481387	-4.23871
ENSG00000244115.1	DNAJC25-GNG10	-0.586607	1.31086	-2.18221	0.036515	0.481387	-3.67035
ENSG00000168488.18	ATXN2L	0.251838	7.52805	2.18217	0.0365183	0.481387	-4.47466
ENSG00000138778.11	CENPE	-0.648802	1.74073	-2.18175	0.036552	0.481387	-3.74307
ENSG00000152904.11	GGPS1	-0.259837	5.14703	-2.18159	0.0365647	0.481387	-4.25063
ENSG00000138036.18	DYNC2LI1	-0.442332	1.74821	-2.18156	0.0365676	0.481387	-3.71811
ENSG00000185163.10	DDX51	0.238012	5.40721	2.18138	0.0365815	0.481387	-4.29416
ENSG00000171595.14	DNAI2	-1.03373	-0.0653261	-2.18132	0.0365867	0.481387	-3.60635
ENSG00000268107.6	AC003005.1	-1.24602	-0.246965	-2.18096	0.0366155	0.481387	-3.59725
ENSG00000172264.17	MACROD2	-2.06384	-5.47426	-2.18071	0.0366358	0.481387	-3.95075
ENSG00000167775.11	CD320	0.442866	3.10232	2.18064	0.0366412	0.481387	-3.87196
ENSG00000273597.1	AL355377.1	1.91863	-5.52968	2.18061	0.0366438	0.481387	-3.82973
ENSG00000082781.12	ITGB5	-0.842587	-0.737409	-2.18009	0.0366852	0.481387	-3.60152
ENSG00000268903.1	AL627309.6	1.80517	-0.794788	2.17978	0.0367102	0.481387	-3.60615
ENSG00000170222.11	ADPRM	-0.385511	4.69595	-2.17973	0.036715	0.481387	-4.14264
ENSG00000054967.13	RELT	0.310961	3.77357	2.17922	0.0367554	0.481387	-4.15811
ENSG00000101473.17	ACOT8	0.255528	3.83115	2.17913	0.0367632	0.481387	-4.01886
ENSG00000259040.5	BLOC1S5-TXNDC5	-1.13511	3.22755	-2.17903	0.0367715	0.481387	-3.99698
ENSG00000058799.15	YIPF1	-0.278775	3.93853	-2.17773	0.0368761	0.481429	-4.0569
ENSG00000227740.1	AL513329.1	1.57766	-3.39694	2.17771	0.0368776	0.481429	-3.80082
ENSG00000141002.20	TCF25	0.229764	6.49434	2.17726	0.0369142	0.481429	-4.41067
ENSG00000140988.16	RPS2	0.271689	10.4269	2.17691	0.0369428	0.481429	-4.65523
ENSG00000272345.1	AL031775.1	-0.872433	-0.7299	-2.17681	0.0369506	0.481429	-3.60279
ENSG00000152527.14	PLEKHH2	-0.623923	2.16429	-2.17651	0.0369749	0.481429	-3.70104
ENSG00000178605.13_PAR_Y	GTPBP6	0.468877	4.04511	2.1764	0.0369838	0.481429	-4.07956
ENSG00000178605.13	GTPBP6	0.468877	4.04511	2.1764	0.0369838	0.481429	-4.07956
ENSG00000181045.15	SLC26A11	0.402405	5.33167	2.17635	0.0369876	0.481429	-4.26249
ENSG00000176978.14	DPP7	0.621529	5.44461	2.1761	0.0370079	0.481429	-4.2623
ENSG00000232160.6	RAP2C-AS1	-1.02188	0.0065344	-2.1754	0.0370655	0.481875	-3.61003
ENSG00000189306.11	RRP7A	0.306282	5.84018	2.17474	0.0371186	0.482262	-4.36056
ENSG00000108107.14	RPL28	0.347175	9.5185	2.17426	0.037158	0.48247	-4.60743
ENSG00000137145.20	DENND4C	-0.239752	6.60791	-2.17351	0.0372192	0.482804	-4.41841
ENSG00000169764.15	UGP2	-0.241505	6.71482	-2.17291	0.0372685	0.482804	-4.39837
ENSG00000054356.14	PTPRN	1.49686	-5.21739	2.1722	0.037326	0.482804	-3.81809
ENSG00000188921.14	HACD4	-0.388145	5.21014	-2.17144	0.0373882	0.482804	-4.15272
ENSG00000229119.3	AC026403.1	0.407393	0.856691	2.17142	0.0373898	0.482804	-3.67159
ENSG00000126461.15	SCAF1	0.54091	4.30826	2.17098	0.0374257	0.482804	-4.16531
ENSG00000123684.13	LPGAT1	-0.256379	5.83444	-2.1709	0.0374324	0.482804	-4.31786
ENSG00000178904.19	DPY19L3	-0.340397	4.14775	-2.17077	0.0374431	0.482804	-4.08962
ENSG00000163930.10	BAP1	0.233793	6.26156	2.16993	0.0375122	0.482804	-4.40951
ENSG00000113638.14	TTC33	-0.18636	4.65132	-2.16954	0.0375447	0.482804	-4.24883
ENSG00000171314.9	PGAM1	0.328451	7.60686	2.16941	0.0375548	0.482804	-4.54067
ENSG00000119787.14	ATL2	-0.253383	5.70648	-2.16939	0.0375569	0.482804	-4.38657
ENSG00000122417.15	ODF2L	-0.358043	5.89935	-2.16911	0.0375798	0.482804	-4.33513
ENSG00000103160.12	HSDL1	-0.284746	4.77949	-2.1691	0.0375802	0.482804	-4.23516
ENSG00000125629.15	INSIG2	-0.297911	4.28154	-2.16898	0.0375906	0.482804	-4.1276
ENSG00000100083.19	GGA1	0.28207	5.4526	2.16849	0.0376309	0.482804	-4.3052
ENSG00000180066.9	C10orf91	1.24436	-2.18298	2.16825	0.0376501	0.482804	-3.77733
ENSG00000125826.20	RBCK1	0.323488	5.20836	2.1681	0.0376628	0.482804	-4.22763
ENSG00000279415.1	AC099494.2	-0.651463	-0.866122	-2.16741	0.0377198	0.482804	-3.62311
ENSG00000077463.15	SIRT6	0.553366	2.44633	2.16738	0.0377224	0.482804	-3.86588
ENSG00000161999.12	JMJD8	0.387971	4.68299	2.16727	0.0377314	0.482804	-4.19452
ENSG00000259972.2	AC009120.2	-0.413962	2.79547	-2.16723	0.0377348	0.482804	-3.88867
ENSG00000140262.17	TCF12	-0.214613	6.05949	-2.16718	0.037739	0.482804	-4.3568
ENSG00000247271.6	ZBED5-AS1	-0.537676	1.99979	-2.16685	0.037766	0.482804	-3.69242
ENSG00000131165.15	CHMP1A	0.302603	5.28615	2.16662	0.0377852	0.482804	-4.31045
ENSG00000081087.15	OSTM1	-0.244196	5.09716	-2.16654	0.0377918	0.482804	-4.27023
ENSG00000261799.1	AC007406.5	-0.332351	3.78081	-2.16546	0.037881	0.483645	-4.06899
ENSG00000100583.4	SAMD15	-1.95212	-3.31599	-2.16486	0.0379307	0.48398	-3.76739
ENSG00000205726.15	ITSN1	-0.490573	1.3869	-2.16405	0.037998	0.484539	-3.71618
ENSG00000087085.15	ACHE	1.29996	-4.93782	2.16341	0.038051	0.484916	-3.71473
ENSG00000132323.9	ILKAP	0.143516	5.18945	2.16307	0.0380794	0.484978	-4.31007
ENSG00000105619.13	TFPT	0.44787	2.5909	2.16216	0.0381554	0.485365	-3.88792
ENSG00000283398.1	AC114737.3	-2.11122	-3.83024	-2.16215	0.0381568	0.485365	-3.78318
ENSG00000180228.13	PRKRA	-0.216819	5.1939	-2.16139	0.03822	0.485723	-4.31572
ENSG00000102763.18	VWA8	-0.331376	4.99516	-2.16081	0.0382682	0.485723	-4.17725
ENSG00000268362.5	AC092279.1	-0.580704	2.02465	-2.16072	0.0382762	0.485723	-3.78512
ENSG00000178026.13	LRRC75B	-1.88697	-3.70721	-2.16011	0.038327	0.485723	-3.81262
ENSG00000260643.2	AC092718.3	1.42628	-0.501683	2.16002	0.0383342	0.485723	-3.62751
ENSG00000186517.14	ARHGAP30	0.17695	8.74568	2.1598	0.0383526	0.485723	-4.57845
ENSG00000176177.9	ENTHD1	-1.66568	-2.91418	-2.1597	0.0383617	0.485723	-3.79027
ENSG00000137563.12	GGH	-0.54723	0.301296	-2.15927	0.0383974	0.485723	-3.65978
ENSG00000129167.9	TPH1	-0.781221	0.871565	-2.1592	0.0384028	0.485723	-3.64233
ENSG00000108423.15	TUBD1	-0.281741	3.91318	-2.15891	0.0384273	0.485723	-4.12495
ENSG00000138593.9	SECISBP2L	-0.194738	6.62274	-2.15872	0.0384438	0.485723	-4.45959
ENSG00000156253.7	RWDD2B	-0.417968	2.85004	-2.15769	0.0385298	0.485993	-3.86478
ENSG00000183323.12	CCDC125	-0.33572	3.05054	-2.15763	0.0385356	0.485993	-3.92326
ENSG00000101997.13	CCDC22	0.381884	4.00668	2.15762	0.0385358	0.485993	-4.09398
ENSG00000120784.16	ZFP30	-0.312038	3.40347	-2.15693	0.0385941	0.486431	-4.09234
ENSG00000249915.8	PDCD6	0.22104	6.18699	2.15648	0.0386317	0.486608	-4.45476
ENSG00000198276.16	UCKL1	0.392033	4.17305	2.15608	0.0386659	0.486742	-4.11429
ENSG00000142166.13	IFNAR1	-0.22654	6.14779	-2.15504	0.0387535	0.487548	-4.43857
ENSG00000169230.10	PRELID1	0.259233	6.01886	2.15446	0.0388027	0.48755	-4.41766
ENSG00000285269.2	AL160269.1	1.98569	-1.14699	2.154	0.0388422	0.48755	-3.6669
ENSG00000131019.11	ULBP3	-1.66057	-1.94361	-2.15375	0.0388626	0.48755	-3.78488
ENSG00000272288.5	AL451165.2	-0.492611	0.394764	-2.15357	0.0388784	0.48755	-3.66594
ENSG00000127533.3	F2RL3	-1.68379	-4.96444	-2.15315	0.0389135	0.48755	-3.8294
ENSG00000124767.7	GLO1	-0.264551	5.47544	-2.1531	0.0389178	0.48755	-4.32451
ENSG00000137752.24	CASP1	-0.349537	5.84025	-2.15283	0.0389407	0.48755	-4.29353
ENSG00000131653.13	TRAF7	0.383843	4.89656	2.15265	0.0389559	0.48755	-4.2782
ENSG00000160949.17	TONSL	0.695647	1.00969	2.15253	0.0389662	0.48755	-3.67917
ENSG00000009413.15	REV3L	-0.262438	6.1616	-2.1516	0.0390459	0.488174	-4.43619
ENSG00000204241.7	AP000911.1	-1.31842	-0.968817	-2.15139	0.0390633	0.488174	-3.75006
ENSG00000135999.12	EPC2	-0.171857	6.46011	-2.151	0.0390968	0.488199	-4.44302
ENSG00000147548.17	NSD3	-0.170338	8.47144	-2.15081	0.0391127	0.488199	-4.59979
ENSG00000267534.4	S1PR2	0.27472	3.00438	2.15018	0.0391667	0.488377	-4.18786
ENSG00000147804.9	SLC39A4	0.83335	0.00375739	2.14995	0.0391862	0.488377	-3.64249
ENSG00000260448.5	LCMT1-AS1	-1.42913	-1.39016	-2.14945	0.0392294	0.488377	-3.71999
ENSG00000228252.9	COL6A4P2	1.05482	-1.49394	2.14921	0.0392496	0.488377	-3.67336
ENSG00000162779.22	AXDND1	-2.12386	-5.53035	-2.14901	0.039267	0.488377	-3.93385
ENSG00000266916.6	ZNF793-AS1	-1.44539	-1.72809	-2.14861	0.0393007	0.488377	-3.73735
ENSG00000119685.20	TTLL5	-0.284149	4.17061	-2.14786	0.0393654	0.488377	-4.15761
ENSG00000021826.15	CPS1	-1.87855	-2.06831	-2.14774	0.0393752	0.488377	-3.77702
ENSG00000114107.9	CEP70	-0.463042	2.84851	-2.1472	0.0394216	0.488377	-3.89233
ENSG00000175886.10	RPL7AP66	0.544288	-0.10437	2.1472	0.0394222	0.488377	-3.65732
ENSG00000176248.9	ANAPC2	0.331288	5.27901	2.14702	0.0394375	0.488377	-4.30969
ENSG00000140829.12	DHX38	0.22135	6.70274	2.14685	0.0394523	0.488377	-4.48987
ENSG00000184436.11	THAP7	0.38332	4.08369	2.14684	0.0394528	0.488377	-4.14974
ENSG00000155111.15	CDK19	-0.324141	4.21066	-2.14678	0.0394581	0.488377	-4.106
ENSG00000031003.10	FAM13B	-0.224111	6.41917	-2.14633	0.0394968	0.488446	-4.48275
ENSG00000275700.5	AATF	0.166789	6.10242	2.14607	0.0395187	0.488446	-4.42926
ENSG00000266340.1	AC138207.7	-2.08899	-4.81919	-2.14576	0.0395459	0.488446	-3.95211
ENSG00000196972.9	SMIM10L2B	1.97266	-3.65853	2.14545	0.0395729	0.488446	-3.86872
ENSG00000184304.15	PRKD1	-1.91646	-5.17025	-2.14517	0.0395969	0.488446	-3.88917
ENSG00000173200.13	PARP15	-0.323544	6.49402	-2.14453	0.0396514	0.488446	-4.40372
ENSG00000137571.11	SLCO5A1	-1.75373	-4.00185	-2.14443	0.0396603	0.488446	-3.7492
ENSG00000211725.3	TRBV5-5	0.516071	1.13487	2.14434	0.0396685	0.488446	-3.74442
ENSG00000120437.8	ACAT2	-0.326233	4.44553	-2.14402	0.0396955	0.488446	-4.17866
ENSG00000072201.13	LNX1	-2.45312	-5.07616	-2.14397	0.0397003	0.488446	-3.94441
ENSG00000266993.3	AL050343.1	-0.971184	-0.481375	-2.14249	0.0398281	0.488646	-3.65301
ENSG00000141258.13	SGSM2	0.35193	6.69537	2.14244	0.0398322	0.488646	-4.47763
ENSG00000174996.11	KLC2	0.39063	4.31563	2.14242	0.0398344	0.488646	-4.25253
ENSG00000198105.14	ZNF248	-0.35898	4.61969	-2.14203	0.0398679	0.488646	-4.19966
ENSG00000285542.1	AC013717.1	-1.97587	-2.006	-2.14194	0.0398762	0.488646	-3.78285
ENSG00000257949.7	TEN1	0.452007	2.43967	2.14187	0.0398823	0.488646	-3.91645
ENSG00000260259.1	LINC02166	1.55186	-3.94979	2.14138	0.0399244	0.488646	-3.7708
ENSG00000125551.18	PLGLB2	1.01566	0.849772	2.14127	0.0399345	0.488646	-3.72725
ENSG00000158941.16	CCAR2	0.236488	7.17414	2.14102	0.0399562	0.488646	-4.54333
ENSG00000272894.5	AC004982.2	-0.587247	0.539442	-2.14	0.0400448	0.488646	-3.66403
ENSG00000115947.13	ORC4	-0.318473	4.89133	-2.13983	0.0400594	0.488646	-4.24072
ENSG00000105928.15	GSDME	1.29386	-1.91462	2.13953	0.0400857	0.488646	-3.66965
ENSG00000104859.15	CLASRP	0.311915	5.28172	2.13951	0.0400869	0.488646	-4.32973
ENSG00000103266.11	STUB1	0.399315	4.75696	2.13934	0.0401024	0.488646	-4.24304
ENSG00000173614.14	NMNAT1	-0.371638	2.57916	-2.13917	0.040117	0.488646	-3.90027
ENSG00000162434.12	JAK1	-0.199505	9.55126	-2.13872	0.0401559	0.488646	-4.69488
ENSG00000271913.6	AL035530.2	-1.57445	-2.04883	-2.13855	0.0401713	0.488646	-3.79707
ENSG00000168556.7	ING2	-0.376592	2.51576	-2.13842	0.0401822	0.488646	-3.92536
ENSG00000198786.2	MT-ND5	-0.176642	11.7901	-2.13833	0.0401905	0.488646	-4.81221
ENSG00000161204.11	ABCF3	0.193571	5.96805	2.13763	0.0402516	0.488646	-4.45113
ENSG00000255234.5	AP000446.1	-1.70474	-4.57433	-2.13752	0.0402609	0.488646	-3.97461
ENSG00000081386.12	ZNF510	-0.241597	5.24589	-2.13722	0.040287	0.488646	-4.32039
ENSG00000146592.17	CREB5	-2.21963	-2.44578	-2.13716	0.0402928	0.488646	-3.86198
ENSG00000138286.14	FAM149B1	-0.22906	3.93957	-2.13708	0.0402993	0.488646	-4.06843
ENSG00000240710.1	AL512306.3	0.796617	-0.83759	2.1369	0.0403151	0.488646	-3.67357
ENSG00000115548.17	KDM3A	-0.168383	7.78828	-2.13671	0.0403319	0.488646	-4.57259
ENSG00000188641.13	DPYD	-0.22726	6.11092	-2.13622	0.0403754	0.488652	-4.42631
ENSG00000072506.12	HSD17B10	0.289435	4.57688	2.13617	0.0403797	0.488652	-4.26096
ENSG00000167182.15	SP2	0.281549	4.93828	2.13559	0.0404306	0.488716	-4.29771
ENSG00000196363.9	WDR5	0.203954	5.39664	2.1355	0.0404384	0.488716	-4.38755
ENSG00000117632.23	STMN1	-0.344316	5.76075	-2.1353	0.040456	0.488716	-4.41445
ENSG00000258813.2	AL442663.3	0.978354	-2.28431	2.135	0.0404823	0.488744	-3.68844
ENSG00000185624.15	P4HB	0.211161	7.45401	2.13438	0.0405368	0.488744	-4.56262
ENSG00000286009.1	AC244213.1	0.671142	-0.025213	2.13436	0.040538	0.488744	-3.67067
ENSG00000146576.13	C7orf26	0.239105	4.86584	2.13403	0.0405677	0.488744	-4.27995
ENSG00000175467.15	SART1	0.361481	5.74449	2.13393	0.0405767	0.488744	-4.42081
ENSG00000172977.13	KAT5	0.225067	5.35309	2.13304	0.040655	0.488781	-4.38214
ENSG00000054148.17	PHPT1	0.495244	2.71719	2.13274	0.0406811	0.488781	-3.89297
ENSG00000142207.7	URB1	0.323228	5.87695	2.13262	0.0406916	0.488781	-4.49183
ENSG00000100216.6	TOMM22	0.227449	5.65183	2.13202	0.0407452	0.488781	-4.42572
ENSG00000159915.12	ZNF233	-2.49826	-2.95228	-2.13155	0.0407861	0.488781	-3.81695
ENSG00000262664.3	OVCA2	0.250695	4.18567	2.13119	0.0408186	0.488781	-4.21869
ENSG00000079805.16	DNM2	0.243199	7.51132	2.13107	0.0408286	0.488781	-4.57423
ENSG00000111728.10	ST8SIA1	-0.358473	3.81277	-2.13009	0.0409163	0.488781	-4.10542
ENSG00000179218.13	CALR	0.21046	8.10246	2.1295	0.0409687	0.488781	-4.61549
ENSG00000262246.6	CORO7	0.438439	6.19743	2.1291	0.0410037	0.488781	-4.45578
ENSG00000205213.14	LGR4	-0.947835	-0.516039	-2.12865	0.041044	0.488781	-3.67709
ENSG00000273747.1	AC022558.3	-1.54062	-3.08066	-2.12834	0.0410716	0.488781	-3.84118
ENSG00000168438.15	CDC40	-0.179848	5.91663	-2.12823	0.0410811	0.488781	-4.45366
ENSG00000116918.14	TSNAX	-0.208586	5.54965	-2.12798	0.0411033	0.488781	-4.38164
ENSG00000033050.9	ABCF2	0.293821	5.96185	2.1276	0.0411372	0.488781	-4.49906
ENSG00000165795.23	NDRG2	-0.420795	3.12554	-2.12743	0.0411523	0.488781	-3.84039
ENSG00000176624.11	MEX3C	-0.203747	6.37158	-2.12714	0.0411783	0.488781	-4.50252
ENSG00000100197.22	CYP2D6	0.914503	0.524181	2.1271	0.0411818	0.488781	-3.70178
ENSG00000113318.10	MSH3	-0.2807	3.88689	-2.12667	0.0412204	0.488781	-4.13678
ENSG00000079432.7	CIC	0.444528	5.65504	2.12648	0.0412371	0.488781	-4.38806
ENSG00000196636.7	SDHAF3	-0.385345	2.64115	-2.12644	0.0412414	0.488781	-3.88678
ENSG00000038358.15	EDC4	0.292689	6.41041	2.12573	0.041305	0.488781	-4.50433
ENSG00000196890.4	HIST3H2BB	1.1373	-2.05826	2.12549	0.0413257	0.488781	-3.78751
ENSG00000230366.9	DSCR9	1.66391	-3.26857	2.12534	0.0413397	0.488781	-3.79619
ENSG00000188511.12	C22orf34	0.492675	1.79504	2.12486	0.0413826	0.488781	-3.83772
ENSG00000112144.15	ICK	-0.283145	4.75918	-2.12428	0.0414345	0.488781	-4.26455
ENSG00000240322.3	RN7SL481P	-1.44785	-2.40985	-2.12412	0.0414487	0.488781	-3.78541
ENSG00000181544.15	FANCB	-0.731948	0.743287	-2.12356	0.041499	0.488781	-3.74143
ENSG00000177963.14	RIC8A	0.198889	6.2617	2.12353	0.0415019	0.488781	-4.51311
ENSG00000179941.8	BBS10	-0.387052	3.62422	-2.12345	0.0415092	0.488781	-4.10311
ENSG00000176542.10	USF3	-0.180023	6.07702	-2.1231	0.041541	0.488781	-4.46944
ENSG00000136051.14	WASHC4	-0.273244	6.68365	-2.12293	0.0415558	0.488781	-4.54461
ENSG00000104852.15	SNRNP70	0.268802	8.24636	2.12286	0.0415627	0.488781	-4.60999
ENSG00000146872.17	TLK2	-0.142899	5.92179	-2.12247	0.041597	0.488781	-4.47528
ENSG00000155265.11	GOLGA7B	-0.407957	4.53091	-2.12246	0.0415985	0.488781	-4.15835
ENSG00000169914.6	OTUD3	-0.202174	5.18316	-2.12233	0.0416099	0.488781	-4.3306
ENSG00000134905.17	CARS2	0.225512	5.51059	2.1221	0.041631	0.488781	-4.36195
ENSG00000225806.8	AL121917.1	-1.21745	-0.779172	-2.12209	0.0416319	0.488781	-3.72455
ENSG00000078618.21	NRDC	-0.172973	7.10275	-2.12188	0.0416506	0.488781	-4.53937
ENSG00000152402.10	GUCY1A2	-2.01054	-5.67651	-2.12124	0.0417087	0.488781	-3.98729
ENSG00000135372.9	NAT10	0.24953	6.72227	2.12013	0.0418087	0.488781	-4.55889
ENSG00000111641.11	NOP2	0.216469	6.67273	2.12011	0.0418107	0.488781	-4.56777
ENSG00000269318.1	AC007292.2	1.29902	-1.90503	2.12006	0.0418151	0.488781	-3.74811
ENSG00000198258.10	UBL5	0.18034	5.83519	2.11985	0.0418338	0.488781	-4.45113
ENSG00000198553.9	KCNRG	1.52401	-0.623253	2.1197	0.0418478	0.488781	-3.69105
ENSG00000115525.18	ST3GAL5	-0.382275	5.40257	-2.11964	0.0418532	0.488781	-4.41054
ENSG00000127914.16	AKAP9	-0.255163	7.56309	-2.1193	0.0418835	0.488781	-4.60068
ENSG00000163141.19	BNIPL	-0.659438	0.0803493	-2.11908	0.041904	0.488781	-3.71226
ENSG00000184281.15	TSSC4	0.526611	3.57343	2.11887	0.0419231	0.488781	-4.15285
ENSG00000144746.7	ARL6IP5	-0.302417	7.82999	-2.11879	0.0419301	0.488781	-4.60557
ENSG00000205903.7	ZNF316	0.278069	5.27159	2.11875	0.0419341	0.488781	-4.38245
ENSG00000006747.15	SCIN	-1.15962	-1.13912	-2.11842	0.0419638	0.488781	-3.77421
ENSG00000053372.5	MRTO4	0.39888	5.14467	2.11826	0.0419783	0.488781	-4.45276
ENSG00000168116.14	KIAA1586	-0.316112	3.36077	-2.11822	0.0419815	0.488781	-4.14553
ENSG00000170445.14	HARS	0.145633	6.48899	2.11818	0.0419852	0.488781	-4.5288
ENSG00000198551.10	ZNF627	-0.349094	3.45406	-2.11782	0.0420184	0.488781	-4.07585
ENSG00000119397.16	CNTRL	-0.147861	7.59721	-2.11762	0.0420366	0.488781	-4.57126
ENSG00000175322.11	ZNF519	-0.558398	2.50564	-2.11716	0.042078	0.488781	-3.83285
ENSG00000198286.9	CARD11	0.330799	6.94515	2.11704	0.0420892	0.488781	-4.52982
ENSG00000167384.10	ZNF180	-0.253488	4.27492	-2.11668	0.0421218	0.488781	-4.23521
ENSG00000204316.12	MRPL38	0.342582	4.90757	2.11665	0.0421246	0.488781	-4.33459
ENSG00000103335.22	PIEZO1	0.379947	6.7881	2.11658	0.0421306	0.488781	-4.50771
ENSG00000063169.10	BICRA	0.444162	3.36672	2.11624	0.0421616	0.488781	-4.07157
ENSG00000260912.1	AL158206.1	-0.638014	0.716917	-2.11622	0.042164	0.488781	-3.73521
ENSG00000164953.15	TMEM67	-0.328452	2.45677	-2.11602	0.0421819	0.488781	-3.96611
ENSG00000260911.2	AC135050.3	0.763341	-0.964595	2.11555	0.0422251	0.488781	-3.70609
ENSG00000181817.6	LSM10	0.268818	4.1741	2.11532	0.0422457	0.488781	-4.26311
ENSG00000130734.10	ATG4D	0.420808	3.52585	2.11519	0.0422573	0.488781	-4.11929
ENSG00000256633.1	AP005019.1	0.645038	0.448287	2.115	0.0422747	0.488781	-3.74482
ENSG00000273628.1	AL354798.1	2.64839	-3.93499	2.11494	0.0422804	0.488781	-3.91149
ENSG00000131238.17	PPT1	-0.214998	6.88322	-2.11486	0.0422876	0.488781	-4.53367
ENSG00000184990.13	SIVA1	0.308438	4.75651	2.11459	0.0423124	0.488781	-4.30697
ENSG00000164440.15	TXLNB	-1.20484	-0.140029	-2.11449	0.0423215	0.488781	-3.73821
ENSG00000135677.11	GNS	-0.242142	5.89493	-2.11413	0.0423543	0.488781	-4.45436
ENSG00000256628.3	ZBTB11-AS1	0.360539	1.28566	2.11344	0.0424176	0.488781	-3.85106
ENSG00000090273.14	NUDC	0.215823	5.65211	2.11322	0.0424384	0.488781	-4.46183
ENSG00000139218.18	SCAF11	-0.215992	8.35751	-2.11301	0.0424576	0.488781	-4.68582
ENSG00000163832.16	ELP6	0.243192	3.80963	2.1129	0.0424677	0.488781	-4.17873
ENSG00000178015.5	GPR150	-1.54099	-1.31809	-2.1122	0.0425319	0.488781	-3.90111
ENSG00000074800.15	ENO1	0.391911	9.25079	2.11218	0.0425338	0.488781	-4.73997
ENSG00000270504.1	AL391422.4	1.69625	-5.32823	2.1118	0.0425679	0.488781	-3.91087
ENSG00000204311.13	PJVK	-0.593094	1.20357	-2.11175	0.0425727	0.488781	-3.75622
ENSG00000082074.17	FYB1	-0.357391	9.17432	-2.11123	0.0426207	0.488781	-4.68971
ENSG00000053254.15	FOXN3	-0.173034	7.21975	-2.11082	0.0426589	0.488781	-4.55951
ENSG00000088992.18	TESC	0.56217	0.33448	2.11077	0.0426633	0.488781	-3.74367
ENSG00000116062.15	MSH6	-0.166763	6.19078	-2.11075	0.0426646	0.488781	-4.52312
ENSG00000124486.13	USP9X	-0.202915	7.76136	-2.11065	0.0426741	0.488781	-4.65676
ENSG00000087338.5	GMCL1	-0.336828	5.17504	-2.11034	0.0427028	0.488781	-4.39978
ENSG00000187860.10	CCDC157	0.448235	1.4841	2.11015	0.0427206	0.488781	-3.87786
ENSG00000243629.1	LINC00880	-0.885064	-0.809486	-2.11011	0.0427237	0.488781	-3.70141
ENSG00000204469.12	PRRC2A	0.287453	7.96435	2.11	0.0427343	0.488781	-4.63777
ENSG00000250132.6	AC004803.1	-0.933185	-0.866546	-2.10973	0.0427594	0.488797	-3.71
ENSG00000183258.12	DDX41	0.234687	5.76589	2.10908	0.0428186	0.488835	-4.46828
ENSG00000182872.16	RBM10	0.327516	5.59598	2.10884	0.0428416	0.488835	-4.44354
ENSG00000108298.11	RPL19	0.179279	10.9966	2.10872	0.0428526	0.488835	-4.81925
ENSG00000131437.15	KIF3A	-0.2335	4.66248	-2.10867	0.0428574	0.488835	-4.3336
ENSG00000162437.14	RAVER2	-0.550445	2.03983	-2.10828	0.0428927	0.48887	-3.86397
ENSG00000198837.10	DENND4B	0.241085	6.94639	2.10727	0.0429864	0.48887	-4.54709
ENSG00000166946.14	CCNDBP1	-0.210715	6.63376	-2.10725	0.0429888	0.48887	-4.54994
ENSG00000271013.1	LRRC37A9P	-1.66993	-4.09119	-2.1068	0.0430305	0.48887	-4.01523
ENSG00000153774.9	CFDP1	-0.248236	4.70755	-2.10675	0.0430349	0.48887	-4.2899
ENSG00000065000.17	AP3D1	0.303256	6.37945	2.10657	0.043052	0.48887	-4.52003
ENSG00000103642.12	LACTB	-0.281538	3.74226	-2.10619	0.0430867	0.48887	-4.27659
ENSG00000187837.3	HIST1H1C	0.568074	1.36287	2.10614	0.0430919	0.48887	-3.79462
ENSG00000148154.10	UGCG	-0.299356	5.47463	-2.10595	0.0431088	0.48887	-4.43741
ENSG00000253954.3	HMGN1P38	0.765378	-1.7411	2.10589	0.0431145	0.48887	-3.74234
ENSG00000166260.11	COX11	-0.294755	5.16073	-2.10582	0.0431209	0.48887	-4.32987
ENSG00000100592.15	DAAM1	-0.308094	4.21493	-2.10527	0.0431723	0.489184	-4.24491
ENSG00000154222.14	CC2D1B	0.222245	6.16588	2.10482	0.0432144	0.489266	-4.50972
ENSG00000128242.13	GAL3ST1	-2.00599	-4.43852	-2.10468	0.043227	0.489266	-3.99341
ENSG00000259953.1	AL138756.1	-0.584189	0.908146	-2.10411	0.0432806	0.489604	-3.76297
ENSG00000168288.13	MMADHC	-0.210657	5.95577	-2.10377	0.0433126	0.489632	-4.50149
ENSG00000260318.1	COX6CP1	1.31201	-3.73649	2.10358	0.0433305	0.489632	-3.83166
ENSG00000260342.2	AC138811.2	-2.41076	-3.88906	-2.10209	0.0434697	0.490651	-3.83957
ENSG00000160685.13	ZBTB7B	0.434752	5.4417	2.10198	0.0434801	0.490651	-4.38723
ENSG00000161016.17	RPL8	0.281989	9.79009	2.10171	0.0435054	0.490651	-4.76203
ENSG00000160161.9	CILP2	1.13172	-2.47598	2.1016	0.0435157	0.490651	-3.71368
ENSG00000255521.1	AL356215.1	0.753134	-0.27865	2.10093	0.0435782	0.491088	-3.71616
ENSG00000078674.17	PCM1	-0.223545	7.94897	-2.10043	0.0436248	0.491147	-4.65789
ENSG00000156171.14	DRAM2	-0.364115	4.68989	-2.09996	0.0436695	0.491147	-4.28463
ENSG00000197019.5	SERTAD1	0.489534	3.11238	2.09968	0.0436952	0.491147	-4.38872
ENSG00000272076.1	AC090186.1	2.07202	-4.44372	2.09944	0.043718	0.491147	-3.92395
ENSG00000258404.1	LINC02320	2.15007	-5.09318	2.09941	0.0437212	0.491147	-3.94591
ENSG00000135587.9	SMPD2	0.238057	3.28192	2.09924	0.0437374	0.491147	-4.21515
ENSG00000005483.20	KMT2E	-0.168497	8.34797	-2.09909	0.0437514	0.491147	-4.70224
ENSG00000008441.16	NFIX	0.477786	2.16985	2.09885	0.0437739	0.491147	-3.97675
ENSG00000213190.3	MLLT11	-0.43281	3.02284	-2.09812	0.0438422	0.491315	-3.99779
ENSG00000198315.11	ZKSCAN8	-0.186947	6.92337	-2.09796	0.0438582	0.491315	-4.58213
ENSG00000213830.3	CFL1P5	-1.64726	-3.26441	-2.0979	0.0438637	0.491315	-3.86872
ENSG00000166794.4	PPIB	0.185421	7.14718	2.09765	0.0438869	0.491315	-4.6059
ENSG00000258839.3	MC1R	0.306629	2.92235	2.09743	0.0439078	0.491315	-4.01131
ENSG00000144647.6	POMGNT2	0.361805	2.3305	2.09701	0.0439473	0.491491	-4.05095
ENSG00000104976.12	SNAPC2	0.535998	2.07515	2.09621	0.0440237	0.491838	-3.91027
ENSG00000127463.15	EMC1	0.202208	5.87733	2.09588	0.0440546	0.491838	-4.52056
ENSG00000124783.14	SSR1	-0.199456	6.99277	-2.09576	0.0440662	0.491838	-4.59252
ENSG00000142330.20	CAPN10	0.43242	4.61731	2.09559	0.0440817	0.491838	-4.30979
ENSG00000188505.5	NCCRP1	-1.93243	-5.1194	-2.09496	0.0441417	0.491838	-3.91393
ENSG00000235821.1	IFITM4P	-2.07224	-3.7347	-2.09495	0.0441426	0.491838	-3.93089
ENSG00000228335.1	AC073063.1	-1.98251	-2.86971	-2.09483	0.044154	0.491838	-3.84642
ENSG00000104979.9	C19orf53	0.279245	5.45086	2.09467	0.0441689	0.491838	-4.47045
ENSG00000127419.17	TMEM175	0.456655	3.4316	2.09439	0.0441955	0.491869	-4.07318
ENSG00000163320.11	CGGBP1	-0.226461	7.72005	-2.09369	0.0442623	0.492347	-4.63694
ENSG00000137776.17	SLTM	-0.119743	7.82654	-2.09324	0.0443057	0.492454	-4.66739
ENSG00000128915.12	ICE2	-0.199035	6.29037	-2.09306	0.0443224	0.492454	-4.53322
ENSG00000133195.11	SLC39A11	-0.466921	2.37841	-2.09274	0.044353	0.492454	-3.90788
ENSG00000119714.11	GPR68	0.428402	3.0311	2.09259	0.0443674	0.492454	-4.20023
ENSG00000187908.18	DMBT1	-1.39029	-5.74116	-2.09223	0.0444014	0.492566	-3.88983
ENSG00000178202.13	KDELC2	-0.425271	4.02703	-2.09188	0.0444352	0.492677	-4.12584
ENSG00000279026.1	AC005225.4	-0.601241	0.339471	-2.09148	0.0444735	0.492752	-3.74233
ENSG00000066777.9	ARFGEF1	-0.189953	7.41386	-2.09094	0.0445249	0.492752	-4.65572
ENSG00000130164.13	LDLR	0.78286	4.13104	2.09061	0.0445564	0.492752	-4.31007
ENSG00000235527.6	HIPK1-AS1	-1.2404	-1.96435	-2.09044	0.0445724	0.492752	-3.78736
ENSG00000268520.1	AC008750.5	-1.64873	-3.43965	-2.09006	0.0446092	0.492752	-3.89144
ENSG00000280734.2	LINC01232	-0.62425	2.60141	-2.0895	0.044663	0.492752	-3.924
ENSG00000255292.8	AP002884.3	-2.55536	-4.0408	-2.08942	0.0446704	0.492752	-3.94174
ENSG00000105085.10	MED26	0.231634	3.28445	2.0892	0.0446919	0.492752	-4.19138
ENSG00000155906.18	RMND1	-0.269955	3.54288	-2.0889	0.0447204	0.492752	-4.14979
ENSG00000172270.19	BSG	0.376964	5.80739	2.08854	0.0447554	0.492752	-4.51256
ENSG00000163362.11	INAVA	-0.947368	-1.626	-2.08849	0.04476	0.492752	-3.73984
ENSG00000156110.13	ADK	-0.299663	3.9531	-2.08827	0.0447808	0.492752	-4.21929
ENSG00000127527.14	EPS15L1	0.199648	5.12453	2.08803	0.0448037	0.492752	-4.42856
ENSG00000107771.17	CCSER2	-0.370597	7.11968	-2.08802	0.0448047	0.492752	-4.62962
ENSG00000213062.4	AL021068.1	-1.87712	-2.6273	-2.0879	0.044816	0.492752	-3.87373
ENSG00000100442.11	FKBP3	-0.244283	5.32998	-2.08767	0.0448386	0.492752	-4.42031
ENSG00000129911.9	KLF16	0.42747	3.31824	2.08758	0.0448477	0.492752	-4.17323
ENSG00000118816.10	CCNI	-0.181867	8.56219	-2.08717	0.0448864	0.492915	-4.73269
ENSG00000235605.1	AL355472.1	1.35202	-4.10251	2.08668	0.044934	0.493074	-3.92498
ENSG00000273154.3	AL121845.3	0.621032	2.78332	2.08649	0.0449524	0.493074	-3.99659
ENSG00000243181.2	AC087343.1	1.62191	-4.11841	2.08604	0.0449957	0.493074	-3.85565
ENSG00000275713.2	HIST1H2BH	-1.43124	-3.13747	-2.08593	0.0450068	0.493074	-3.80707
ENSG00000074319.13	TSG101	-0.166794	5.17957	-2.08579	0.0450203	0.493074	-4.47434
ENSG00000234106.3	SRP14P2	-0.976245	-2.9171	-2.08428	0.0451662	0.494238	-3.81127
ENSG00000228502.1	EEF1A1P11	0.589836	0.520906	2.08415	0.045179	0.494238	-3.78071
ENSG00000128923.11	MINDY2	-0.468812	4.05231	-2.08395	0.0451984	0.494238	-4.19738
ENSG00000259024.6	TVP23C-CDRT4	2.96984	0.503548	2.0829	0.0452996	0.494383	-3.73851
ENSG00000167232.14	ZNF91	-0.278803	5.75898	-2.0828	0.0453096	0.494383	-4.5154
ENSG00000085365.18	SCAMP1	-0.309639	4.07691	-2.08215	0.0453725	0.494383	-4.28505
ENSG00000247596.9	TWF2	0.391118	5.11559	2.08196	0.0453911	0.494383	-4.43011
ENSG00000230373.8	GOLGA6L5P	-0.414622	2.82308	-2.08161	0.0454251	0.494383	-4.04786
ENSG00000105726.17	ATP13A1	0.402848	5.78782	2.08159	0.0454276	0.494383	-4.50278
ENSG00000164904.18	ALDH7A1	-0.763633	0.239555	-2.08141	0.0454445	0.494383	-3.74436
ENSG00000138801.9	PAPSS1	-0.337013	4.30347	-2.08132	0.0454534	0.494383	-4.23028
ENSG00000267481.1	AC011477.2	-0.464084	1.838	-2.08117	0.0454686	0.494383	-3.93248
ENSG00000100239.16	PPP6R2	0.344911	5.64444	2.08094	0.0454902	0.494383	-4.45095
ENSG00000251247.11	ZNF345	-0.280137	4.14946	-2.08041	0.0455424	0.494383	-4.24359
ENSG00000160087.20	UBE2J2	0.252084	4.76543	2.08011	0.045572	0.494383	-4.41338
ENSG00000145431.11	PDGFC	-1.94729	-2.13646	-2.08003	0.0455796	0.494383	-3.81688
ENSG00000145214.14	DGKQ	0.587493	3.95139	2.07994	0.0455878	0.494383	-4.21047
ENSG00000179630.11	LACC1	-0.484432	2.22822	-2.07973	0.045609	0.494383	-4.04741
ENSG00000128271.22	ADORA2A	0.563279	4.68549	2.0794	0.0456411	0.494383	-4.33561
ENSG00000070061.15	ELP1	-0.192778	6.57277	-2.07938	0.0456426	0.494383	-4.57839
ENSG00000154277.12	UCHL1	-2.00926	-4.26728	-2.07938	0.0456427	0.494383	-3.93322
ENSG00000227057.10	WDR46	0.267616	5.71495	2.07842	0.0457368	0.494434	-4.5604
ENSG00000250685.7	AC009123.1	-1.9249	-2.04131	-2.07824	0.0457543	0.494434	-3.8601
ENSG00000172831.12	CES2	0.217883	5.26784	2.07822	0.0457565	0.494434	-4.46186
ENSG00000154822.18	PLCL2	-0.412448	6.86343	-2.07784	0.0457937	0.494434	-4.57131
ENSG00000226791.6	LINC02611	-0.482311	1.59705	-2.07764	0.0458129	0.494434	-3.8208
ENSG00000128694.12	OSGEPL1	-0.456602	3.31589	-2.07718	0.0458582	0.494434	-4.0433
ENSG00000147257.13	GPC3	-1.35251	-1.95527	-2.07707	0.0458695	0.494434	-3.85668
ENSG00000166888.12	STAT6	0.212739	8.66098	2.077	0.0458759	0.494434	-4.75205
ENSG00000179862.6	CITED4	0.930697	0.533681	2.07691	0.0458846	0.494434	-3.74835
ENSG00000144118.14	RALB	-0.255218	4.27264	-2.07626	0.0459493	0.494434	-4.26806
ENSG00000262155.1	LINC02175	-1.44757	-0.719769	-2.07616	0.0459585	0.494434	-3.79336
ENSG00000239306.4	RBM14	0.272138	5.73867	2.07601	0.0459734	0.494434	-4.55594
ENSG00000144283.21	PKP4	-0.285789	4.98629	-2.07597	0.0459778	0.494434	-4.45094
ENSG00000165516.11	KLHDC2	-0.247593	6.03223	-2.07571	0.0460027	0.494434	-4.54391
ENSG00000278590.1	RN7SL113P	2.10097	-4.40626	2.07563	0.0460112	0.494434	-3.92184
ENSG00000106733.21	NMRK1	-0.302799	5.76201	-2.07514	0.0460594	0.494434	-4.46608
ENSG00000186453.13	FAM228A	-1.88228	-4.5084	-2.07494	0.0460789	0.494434	-3.99623
ENSG00000139350.11	NEDD1	-0.236315	5.04689	-2.07473	0.0460997	0.494434	-4.44505
ENSG00000063177.13	RPL18	0.207099	9.72047	2.0747	0.0461025	0.494434	-4.80335
ENSG00000174744.14	BRMS1	0.324819	4.83603	2.07282	0.046288	0.496166	-4.40918
ENSG00000170006.12	TMEM154	-0.331751	5.16129	-2.07256	0.0463143	0.49619	-4.44083
ENSG00000223821.1	AL603910.1	-1.80475	-5.70447	-2.07202	0.0463678	0.496198	-4.03834
ENSG00000147251.15	DOCK11	-0.246733	7.67556	-2.07129	0.0464398	0.496198	-4.69457
ENSG00000227124.10	ZNF717	-0.389156	2.8368	-2.07111	0.0464575	0.496198	-3.98336
ENSG00000103356.15	EARS2	0.249927	4.05755	2.07082	0.046487	0.496198	-4.31957
ENSG00000167658.16	EEF2	0.326032	10.6807	2.07059	0.0465092	0.496198	-4.8765
ENSG00000258529.5	AP001781.2	2.60709	-4.69425	2.07027	0.0465412	0.496198	-3.87841
ENSG00000118518.15	RNF146	-0.180341	4.98652	-2.07027	0.0465412	0.496198	-4.45581
ENSG00000180233.11	ZNRF2	-0.267579	4.20219	-2.06971	0.0465969	0.496198	-4.38407
ENSG00000198721.12	ECI2	-0.243398	5.39237	-2.06941	0.0466269	0.496198	-4.47572
ENSG00000123146.20	ADGRE5	0.262946	7.53931	2.06921	0.0466466	0.496198	-4.68324
ENSG00000203747.11	FCGR3A	-1.28766	1.85242	-2.06915	0.0466525	0.496198	-3.95714
ENSG00000149428.19	HYOU1	0.204339	6.77707	2.06884	0.046684	0.496198	-4.65305
ENSG00000204403.9	CASP12	-2.67281	-3.89376	-2.0688	0.0466875	0.496198	-3.94466
ENSG00000153029.14	MR1	-0.257046	5.78264	-2.0688	0.0466879	0.496198	-4.48841
ENSG00000100056.12	ESS2	0.32914	3.85945	2.06858	0.0467095	0.496198	-4.30508
ENSG00000230732.4	AC016949.1	-0.921448	-1.41565	-2.0683	0.0467381	0.496198	-3.76105
ENSG00000047410.14	TPR	-0.137784	8.90801	-2.06737	0.0468308	0.496198	-4.77458
ENSG00000164116.16	GUCY1A1	-1.00325	0.0573732	-2.06732	0.046836	0.496198	-3.78417
ENSG00000078902.16	TOLLIP	0.329319	4.32846	2.06672	0.0468962	0.496198	-4.40468
ENSG00000227591.5	HSD11B1-AS1	-1.50721	-3.51313	-2.06668	0.0468998	0.496198	-4.02916
ENSG00000167965.18	MLST8	0.440161	3.26904	2.06661	0.0469067	0.496198	-4.12951
ENSG00000005059.16	MCUB	-0.292104	6.62664	-2.06658	0.0469097	0.496198	-4.60888
ENSG00000273175.1	BX323046.1	-2.16126	-5.12144	-2.06654	0.0469138	0.496198	-4.012
ENSG00000256223.6	ZNF10	-0.340657	4.33279	-2.0664	0.0469277	0.496198	-4.36847
ENSG00000136560.13	TANK	-0.206878	5.92067	-2.06624	0.0469434	0.496198	-4.58075
ENSG00000112367.10	FIG4	-0.264705	3.66523	-2.06606	0.0469615	0.496198	-4.16361
ENSG00000023445.14	BIRC3	-0.282088	9.35114	-2.06545	0.0470234	0.496198	-4.84503
ENSG00000105583.11	WDR83OS	0.213544	4.76861	2.06505	0.0470635	0.496198	-4.42267
ENSG00000100280.16	AP1B1	0.308114	5.83862	2.06495	0.0470735	0.496198	-4.55968
ENSG00000124602.10	UNC5CL	-0.564461	1.52694	-2.06444	0.0471244	0.496198	-3.8279
ENSG00000104055.15	TGM5	-1.47782	-4.99706	-2.0642	0.0471485	0.496198	-3.86409
ENSG00000242299.1	AC073861.1	0.342712	2.58137	2.06386	0.0471827	0.496198	-4.06749
ENSG00000073169.14	SELENOO	0.59058	3.08004	2.06351	0.0472178	0.496198	-4.17158
ENSG00000197483.10	ZNF628	0.791024	0.00385276	2.06347	0.047222	0.496198	-3.7671
ENSG00000171747.9	LGALS4	-0.937144	-0.172632	-2.06346	0.0472229	0.496198	-3.76717
ENSG00000225695.1	HNRNPA1P35	1.27148	-4.18037	2.06335	0.0472342	0.496198	-3.97348
ENSG00000095015.6	MAP3K1	-0.282314	7.92542	-2.06316	0.0472538	0.496198	-4.71063
ENSG00000237238.3	BMS1P10	1.9911	-2.89124	2.06304	0.0472659	0.496198	-3.8266
ENSG00000125753.14	VASP	0.357521	6.15388	2.06285	0.0472852	0.496198	-4.61193
ENSG00000204822.7	MRPL53	0.429269	3.38195	2.06258	0.0473118	0.496198	-4.19827
ENSG00000230825.1	AC005532.1	-1.87423	-4.10982	-2.06255	0.0473146	0.496198	-3.98664
ENSG00000059588.10	TARBP1	-0.288789	6.10306	-2.06246	0.0473245	0.496198	-4.52028
ENSG00000096654.15	ZNF184	-0.269432	4.2288	-2.06213	0.0473569	0.496286	-4.37782
ENSG00000054983.17	GALC	-0.27221	4.76391	-2.06175	0.0473963	0.496306	-4.39391
ENSG00000101017.13	CD40	-0.539716	0.877431	-2.06164	0.0474069	0.496306	-3.84758
ENSG00000100558.9	PLEK2	0.46816	1.2942	2.06084	0.0474875	0.496616	-4.1279
ENSG00000157873.17	TNFRSF14	0.399306	6.46443	2.06023	0.0475493	0.496616	-4.58603
ENSG00000101193.8	GID8	0.137952	6.0356	2.05999	0.0475737	0.496616	-4.58123
ENSG00000168071.22	CCDC88B	0.452285	6.10998	2.05984	0.0475893	0.496616	-4.55397
ENSG00000249992.1	TMEM158	-1.55657	-6.14501	-2.05982	0.0475916	0.496616	-3.98221
ENSG00000115904.12	SOS1	-0.248535	6.90204	-2.05946	0.0476282	0.496616	-4.64378
ENSG00000126777.18	KTN1	-0.188485	8.18921	-2.05915	0.0476591	0.496616	-4.7683
ENSG00000186088.16	GSAP	-0.419472	4.40243	-2.05896	0.0476783	0.496616	-4.20314
ENSG00000182670.13	TTC3	-0.248209	8.32042	-2.05857	0.0477178	0.496616	-4.74689
ENSG00000247970.2	AL160313.1	-1.62945	-3.72784	-2.05855	0.0477206	0.496616	-4.04475
ENSG00000239900.12	ADSL	0.213696	6.22236	2.05852	0.0477229	0.496616	-4.58243
ENSG00000230795.3	HLA-K	0.926201	0.77547	2.05843	0.0477323	0.496616	-3.86056
ENSG00000109775.11	UFSP2	-0.24059	4.37645	-2.05826	0.0477492	0.496616	-4.34452
ENSG00000109787.13	KLF3	-0.336412	7.79815	-2.05665	0.0479142	0.497622	-4.72438
ENSG00000172009.15	THOP1	0.419393	3.55383	2.05663	0.0479155	0.497622	-4.22483
ENSG00000128524.5	ATP6V1F	0.251681	4.70511	2.05657	0.0479222	0.497622	-4.41681
ENSG00000205927.5	OLIG2	-1.62181	-6.27632	-2.05624	0.0479553	0.497622	-4.04586
ENSG00000115286.20	NDUFS7	0.52067	3.43056	2.05602	0.0479786	0.497622	-4.21676
ENSG00000279330.1	AJ003147.3	-1.09696	0.145082	-2.0559	0.0479906	0.497622	-3.77644
ENSG00000114331.14	ACAP2	-0.259157	6.54129	-2.05532	0.0480502	0.49799	-4.60008
ENSG00000025293.17	PHF20	-0.22987	6.50518	-2.05493	0.0480891	0.498143	-4.61538
ENSG00000109927.10	TECTA	-0.682607	-0.411475	-2.05444	0.0481395	0.498144	-3.77847
ENSG00000196659.9	TTC30B	-0.556793	1.29329	-2.05442	0.0481419	0.498144	-3.83762
ENSG00000037749.12	MFAP3	-0.238896	4.5948	-2.05423	0.0481616	0.498144	-4.45614
ENSG00000101608.12	MYL12A	-0.195481	8.45432	-2.05355	0.0482314	0.498537	-4.7387
ENSG00000198189.11	HSD17B11	-0.263853	5.83169	-2.05339	0.0482478	0.498537	-4.53623
[truncated: 18,647 more rows]

## Sheet: Dataset2_NR_vs_Baseline_Naive
Supplemental Dataset 2. Differentially expressed genes in naïve CD4+ T cells following in vivo NR supplementation.
Ensembl ID	External_Gene_Name	logFC	AveExpr	t	P.Value	Adj. P.Value	B
ENSG00000285693.1	AP002381.2	1.67208	-1.13616	5.26756	9.01381e-06	0.0268347	3.27179
ENSG00000164850.15	GPER1	3.7462	-4.84364	6.13112	7.30125e-07	0.0150734	3.06748
ENSG00000149294.16	NCAM1	-3.77277	-4.94546	-5.74128	2.26447e-06	0.0233749	2.63492
ENSG00000205238.9	SPDYE2	3.6947	-3.62621	5.4909	4.69787e-06	0.0268347	2.2642
ENSG00000258525.1	AL049830.3	4.02275	-4.41264	5.26435	9.09871e-06	0.0268347	2.02306
ENSG00000135253.13	KCP	3.18453	-4.71247	5.41559	5.85224e-06	0.0268347	1.95725
ENSG00000230804.2	C2orf27AP3	3.06	-4.78619	5.30731	8.02661e-06	0.0268347	1.89924
ENSG00000171428.14	NAT1	-0.654113	2.13148	-4.5942	6.38337e-05	0.119804	1.60079
ENSG00000273189.1	AC010619.2	1.3616	-0.00794979	4.53098	7.66087e-05	0.131799	1.56867
ENSG00000150773.10	PIH1D2	3.21368	-3.53243	4.96531	2.17539e-05	0.0561386	1.27075
ENSG00000198832.10	SELENOM	0.60251	2.32079	4.44608	9.78177e-05	0.144246	1.10123
ENSG00000230630.5	DNM3OS	-3.40419	-5.50926	-4.88462	2.75088e-05	0.0631021	0.980743
ENSG00000105245.9	NUMBL	0.593497	1.58213	4.33358	0.000135067	0.164027	0.86578
ENSG00000236756.4	DNAJC9-AS1	3.28759	-3.99679	4.65824	5.30465e-05	0.109515	0.782877
ENSG00000168298.6	HIST1H1E	-3.3836	-3.63766	-4.36725	0.000122652	0.158259	0.667297
ENSG00000269038.1	AP001462.1	3.1188	-3.44508	4.44876	9.7065e-05	0.144246	0.590012
ENSG00000167969.13	ECI1	0.812729	2.36273	4.19915	0.000198218	0.172422	0.471679
ENSG00000259856.1	RAB43P1	1.60878	-1.82367	4.13243	0.000239572	0.172422	0.416656
ENSG00000183397.5	C19orf71	1.40877	-2.31346	4.06434	0.00029048	0.172422	0.340989
ENSG00000213977.8	TAX1BP3	0.52537	2.33621	4.15991	0.000221603	0.172422	0.323236
ENSG00000119457.8	SLC46A2	-2.87093	-5.4912	-4.38066	0.000118025	0.158259	0.307913
ENSG00000219928.2	AL161787.1	1.46137	-2.03451	4.07287	0.000283564	0.172422	0.304866
ENSG00000179085.7	DPM3	0.90442	1.15715	4.0793	0.000278452	0.172422	0.261663
ENSG00000252010.1	SCARNA5	-4.67823	-2.81089	-4.20005	0.000197714	0.172422	0.224617
ENSG00000224397.6	SMIM25	-3.45176	-4.16045	-4.25637	0.000168405	0.172422	0.221231
ENSG00000198483.13	ANKRD35	2.31458	-3.79947	4.13009	0.000241163	0.172422	0.167258
ENSG00000250644.3	AC068580.4	3.31273	-2.0049	4.06668	0.000288563	0.172422	0.139094
ENSG00000178966.16	RMI1	-0.72532	2.3928	-4.09845	0.000263773	0.172422	0.138407
ENSG00000266490.1	AC127024.5	-1.04815	-0.491056	-3.9712	0.000377618	0.180574	0.132391
ENSG00000167554.15	ZNF610	-0.778181	0.392881	-3.97587	0.000372702	0.180574	0.0759335
ENSG00000213221.5	DNLZ	1.048	2.29809	4.00342	0.000344916	0.180574	0.006291
ENSG00000073670.14	ADAM11	1.60894	-1.45363	3.90261	0.000457669	0.180574	-0.0558744
ENSG00000185585.20	OLFML2A	3.07971	-5.09054	4.2395	0.000176704	0.172422	-0.0845483
ENSG00000272256.1	AC044849.1	3.03369	-3.07857	4.07358	0.000282995	0.172422	-0.151102
ENSG00000172382.10	PRSS27	1.3873	-2.43748	3.86586	0.000507148	0.180574	-0.215566
ENSG00000285304.1	Z83844.3	6.30277	-2.13454	3.88984	0.000474295	0.180574	-0.246689
ENSG00000272917.1	AC010186.4	-3.28877	-5.10316	-4.15029	0.000227734	0.172422	-0.253489
ENSG00000142409.6	ZNF787	0.654705	2.4418	3.92261	0.000432751	0.180574	-0.279142
ENSG00000276232.1	AC006064.5	-3.53791	-4.17207	-4.05619	0.000297242	0.172422	-0.28499
ENSG00000187186.14	AL162231.1	2.19396	-2.15752	3.89388	0.000468981	0.180574	-0.287425
ENSG00000233690.1	EBAG9P1	2.58925	-3.22821	3.91822	0.000438107	0.180574	-0.295877
ENSG00000006015.17	REX1BD	0.587703	3.58448	4.00286	0.000345457	0.180574	-0.311127
ENSG00000171703.17	TCEA2	0.552795	2.3887	3.92922	0.000424819	0.180574	-0.344397
ENSG00000250251.6	PKD1P6	0.751139	3.22376	3.95158	0.000399002	0.180574	-0.367487
ENSG00000137463.5	MGARP	3.09313	-3.74	4.06053	0.000293621	0.172422	-0.367647
ENSG00000008056.14	SYN1	1.91365	-1.8415	3.79888	0.000611072	0.18901	-0.396584
ENSG00000213799.12	ZNF845	-0.535662	4.85221	-3.99227	0.000355911	0.180574	-0.413365
ENSG00000253159.3	PCDHGA12	3.14474	-4.74667	4.05213	0.000300664	0.172422	-0.414269
ENSG00000108309.14	RUNDC3A	2.96453	-4.63826	4.13645	0.000236858	0.172422	-0.435156
ENSG00000007376.8	RPUSD1	0.865117	2.60083	3.85962	0.000516051	0.180574	-0.456879
ENSG00000153157.13	SYCP2L	-2.6885	-4.27699	-3.87082	0.000500172	0.180574	-0.462262
ENSG00000254732.1	AP001931.1	-3.43074	-5.9188	-4.16917	0.000215854	0.172422	-0.485443
ENSG00000103024.7	NME3	0.920082	2.0138	3.8611	0.000513915	0.180574	-0.489397
ENSG00000070423.18	RNF126	0.660947	4.20802	3.92598	0.000428686	0.180574	-0.55758
ENSG00000105379.9	ETFB	0.484599	3.56883	3.91683	0.000439817	0.180574	-0.561519
ENSG00000244257.5	PKD1P1	0.972277	3.45457	3.90139	0.000459232	0.180574	-0.566732
ENSG00000169696.16	ASPSCR1	0.690442	3.08619	3.85269	0.000526113	0.180878	-0.601932
ENSG00000242692.1	RPS27AP1	-1.15914	-2.24661	-3.6934	0.000818031	0.202134	-0.62273
ENSG00000135040.15	NAA35	-0.307227	4.82549	-3.8989	0.000462443	0.180574	-0.654305
ENSG00000161328.11	LRRC56	0.816634	0.353782	3.69553	0.000813253	0.202134	-0.658317
ENSG00000212123.4	PRR22	1.20305	-0.659948	3.64083	0.000945182	0.202134	-0.680521
ENSG00000176896.8	TCEANC	-0.39677	3.27817	-3.84705	0.000534443	0.180878	-0.694038
ENSG00000176058.13	TPRN	0.795291	1.23977	3.70793	0.000785927	0.202134	-0.701483
ENSG00000173465.7	SSSCA1	0.847539	3.24056	3.77916	0.000645426	0.189371	-0.740844
ENSG00000233862.5	AC016907.2	2.6111	-4.78306	3.93981	0.000412399	0.180574	-0.74389
ENSG00000113318.10	MSH3	-0.4043	3.88689	-3.82764	0.000564123	0.181974	-0.776465
ENSG00000260318.1	COX6CP1	2.74566	-3.73649	3.90109	0.000459614	0.180574	-0.788148
ENSG00000084110.11	HAL	-0.94358	-0.40501	-3.60335	0.00104732	0.202134	-0.799227
ENSG00000183785.15	TUBA8	2.0549	-0.222189	3.58634	0.00109712	0.202134	-0.805514
ENSG00000243679.1	AC018638.5	1.03266	1.43062	3.6612	0.000893772	0.202134	-0.810263
ENSG00000231307.1	RPS3P2	-2.76558	-3.71474	-3.83434	0.0005537	0.181974	-0.815111
ENSG00000163815.6	CLEC3B	2.60219	-4.72494	3.76529	0.000670715	0.189684	-0.816672
ENSG00000187051.9	RPS19BP1	0.492785	4.45928	3.81539	0.000583667	0.185382	-0.826475
ENSG00000278733.1	AC022079.2	-2.55662	-3.95394	-3.79563	0.000616597	0.18901	-0.828278
ENSG00000185869.14	ZNF829	-0.42317	3.50379	-3.77591	0.000651265	0.189371	-0.836158
ENSG00000267598.1	AC011446.2	2.87991	-4.43872	3.86257	0.000511811	0.180574	-0.838859
ENSG00000257556.1	LINC02298	1.22514	-2.10909	3.57656	0.00112677	0.202134	-0.847002
ENSG00000160447.7	PKN3	0.758016	0.135671	3.60616	0.00103929	0.202134	-0.866952
ENSG00000117528.13	ABCD3	-0.363278	4.96663	-3.83134	0.000558346	0.181974	-0.876216
ENSG00000240350.2	AC017002.3	1.45242	-1.05392	3.5413	0.00124032	0.202134	-0.91804
ENSG00000002330.13	BAD	0.716488	1.59714	3.64734	0.000928447	0.202134	-0.944646
ENSG00000198417.7	MT1F	0.654157	0.101912	3.60965	0.00102943	0.202134	-0.947604
ENSG00000197951.9	ZNF71	0.448452	3.03169	3.72157	0.000756898	0.202134	-0.955422
ENSG00000229151.1	AC233976.1	1.30422	-2.2059	3.51842	0.00131983	0.202134	-0.970556
ENSG00000134780.10	DAGLA	0.882296	-0.996319	3.52289	0.00130391	0.202134	-1.00788
ENSG00000251992.1	SCARNA17	-2.81721	-4.59174	-3.65966	0.000897575	0.202134	-1.01477
ENSG00000163817.16	SLC6A20	-2.37683	-4.09044	-3.67149	0.000868872	0.202134	-1.01956
ENSG00000260482.3	AC008870.1	3.82042	-4.18476	3.6962	0.000811741	0.202134	-1.02183
ENSG00000279641.1	AC120057.3	2.70526	-4.88711	3.76565	0.000670053	0.189684	-1.03749
ENSG00000177595.18	PIDD1	0.755224	3.00661	3.69959	0.000804191	0.202134	-1.04095
ENSG00000197863.9	ZNF790	-0.474128	2.42482	-3.6383	0.000951746	0.202134	-1.05071
ENSG00000233223.2	AC016876.1	0.84754	-0.785488	3.48675	0.00143803	0.202134	-1.05323
ENSG00000171823.7	FBXL14	0.699566	2.9874	3.66522	0.000883974	0.202134	-1.07809
ENSG00000282246.1	AL157392.5	2.92693	-1.37106	3.48657	0.00143871	0.202134	-1.10512
ENSG00000258904.1	AL157871.5	-2.55665	-2.87198	-3.60264	0.00104934	0.202134	-1.1108
ENSG00000164815.11	ORC5	-0.413225	3.84108	-3.68752	0.000831376	0.202134	-1.11479
ENSG00000237575.4	PYY2	1.93843	-4.60729	3.60525	0.0010419	0.202134	-1.12707
ENSG00000198816.7	ZNF358	0.812304	0.802594	3.51619	0.00132782	0.202134	-1.13186
ENSG00000175550.8	DRAP1	0.528202	4.8368	3.72818	0.000743213	0.202134	-1.14882
ENSG00000257681.1	AC025265.1	1.91256	-2.00566	3.45551	0.00156458	0.202134	-1.15245
ENSG00000179630.11	LACC1	-0.767886	2.22822	-3.56828	0.00115251	0.202134	-1.15676
ENSG00000105341.18	DMAC2	0.354893	4.19623	3.68628	0.000834234	0.202134	-1.15972
ENSG00000202252.1	SNORD14C	-3.59553	-5.8424	-3.79208	0.000622709	0.18901	-1.16154
ENSG00000249637.1	AC008438.1	1.91616	-2.60075	3.46585	0.00152154	0.202134	-1.18591
ENSG00000268658.5	LINC00664	-2.62065	-4.58972	-3.59542	0.00107025	0.202134	-1.20628
ENSG00000008382.15	MPND	0.500316	1.7583	3.58409	0.00110387	0.202134	-1.21133
ENSG00000176182.6	MYPOP	0.582091	1.61667	3.52837	0.00128465	0.202134	-1.21704
ENSG00000278727.1	AC000403.1	-1.33053	-2.37498	-3.40665	0.00178434	0.202134	-1.22519
ENSG00000236611.1	LINC02556	-3.16301	-6.3411	-3.78691	0.000631711	0.18901	-1.22562
ENSG00000145700.9	ANKRD31	-0.748368	-0.0347621	-3.44923	0.00159131	0.202134	-1.23685
ENSG00000263072.6	ZNF213-AS1	0.390251	3.19638	3.6461	0.000931609	0.202134	-1.2376
ENSG00000025770.19	NCAPH2	0.461749	5.1731	3.69151	0.00082229	0.202134	-1.23932
ENSG00000160957.13	RECQL4	0.786619	1.02888	3.47329	0.00149128	0.202134	-1.24032
ENSG00000176340.4	COX8A	0.457622	4.441	3.66923	0.000874274	0.202134	-1.24214
ENSG00000116691.11	MIIP	0.614001	2.89374	3.62423	0.000989156	0.202134	-1.24401
ENSG00000213563.6	C8orf82	0.650572	0.790391	3.48971	0.00142656	0.202134	-1.24852
ENSG00000143774.16	GUK1	0.555793	5.93384	3.71116	0.000778956	0.202134	-1.25347
ENSG00000251791.1	SCARNA6	-2.35202	-2.61528	-3.44982	0.00158879	0.202134	-1.25592
ENSG00000131188.12	PRR7	1.44184	-1.92327	3.39289	0.00185136	0.202134	-1.25652
ENSG00000147804.9	SLC39A4	0.948375	0.00375739	3.40652	0.00178493	0.202134	-1.29336
ENSG00000153563.15	CD8A	-2.80045	-1.96516	-3.41449	0.00174715	0.202134	-1.30238
ENSG00000205220.12	PSMB10	0.695179	4.89751	3.68091	0.000846643	0.202134	-1.30315
ENSG00000007520.4	TSR3	0.558453	3.36462	3.60252	0.00104969	0.202134	-1.30505
ENSG00000100429.18	HDAC10	0.65976	3.91406	3.65115	0.000918777	0.202134	-1.3076
ENSG00000273047.1	AL121845.2	0.856942	2.8907	3.60206	0.00105101	0.202134	-1.31929
ENSG00000173137.12	ADCK5	0.761976	1.79859	3.5097	0.0013514	0.202134	-1.33775
ENSG00000273008.1	AC010864.1	1.36291	-2.24844	3.36291	0.00200598	0.202134	-1.33867
ENSG00000163794.6	UCN	1.2869	-2.77274	3.35572	0.00204486	0.202134	-1.34415
ENSG00000254413.8	CHKB-CPT1B	0.596202	3.20274	3.5953	0.0010706	0.202134	-1.34669
ENSG00000180113.16	TDRD6	2.57342	-4.44793	3.47138	0.00149899	0.202134	-1.35592
ENSG00000275183.1	LENG9	1.09931	-0.680675	3.34489	0.00210476	0.202134	-1.36188
ENSG00000106701.12	FSD1L	-0.711223	0.579511	-3.43281	0.00166321	0.202134	-1.36315
ENSG00000161677.11	JOSD2	0.960009	0.36135	3.40688	0.00178324	0.202134	-1.39049
ENSG00000127415.13	IDUA	0.697501	2.68559	3.53208	0.00127178	0.202134	-1.39124
ENSG00000170128.4	GPR25	1.83875	-3.29206	3.34764	0.00208941	0.202134	-1.40473
ENSG00000177640.15	CASC2	2.77017	-4.81741	3.53815	0.00125098	0.202134	-1.41252
ENSG00000004975.12	DVL2	0.422571	4.77592	3.61807	0.00100597	0.202134	-1.41952
ENSG00000174177.13	CTU2	0.672953	3.10553	3.48102	0.00146049	0.202134	-1.42136
ENSG00000152078.10	TMEM56	-2.661	-3.03059	-3.3805	0.00191384	0.202134	-1.42737
ENSG00000110057.8	UNC93B1	0.526038	2.0895	3.50782	0.0013583	0.202134	-1.4406
ENSG00000180209.11	MYLPF	2.58483	-3.87344	3.53699	0.00125491	0.202134	-1.45912
ENSG00000197483.10	ZNF628	0.792785	0.00385276	3.35991	0.00202213	0.202134	-1.46203
ENSG00000110200.8	ANAPC15	0.306781	3.98331	3.58205	0.00111002	0.202134	-1.47266
ENSG00000253741.1	LNCOC1	1.94943	-4.09946	3.39847	0.00182389	0.202134	-1.47282
ENSG00000239291.1	AC002558.1	2.90393	-4.6159	3.49366	0.00141137	0.202134	-1.47433
ENSG00000171223.6	JUNB	1.46699	5.82153	3.62326	0.000991794	0.202134	-1.48774
ENSG00000187608.9	ISG15	0.911139	2.25583	3.46573	0.00152203	0.202134	-1.49509
ENSG00000186409.16	CCDC30	-0.583147	1.25359	-3.42326	0.00170649	0.202134	-1.51024
ENSG00000270917.1	AL161911.1	2.49262	-4.23092	3.37705	0.00193158	0.202134	-1.51666
ENSG00000136381.13	IREB2	-0.278018	6.6494	-3.63738	0.000954165	0.202134	-1.52144
ENSG00000108506.12	INTS2	-0.337618	4.89396	-3.58418	0.00110361	0.202134	-1.52375
ENSG00000182636.6	NDN	2.09255	-3.0667	3.29889	0.00237865	0.202134	-1.52547
ENSG00000178631.7	ACTG1P1	1.83107	-3.03217	3.31861	0.00225728	0.202134	-1.52811
ENSG00000240972.2	MIF	0.893012	3.93627	3.5337	0.00126618	0.202134	-1.53271
ENSG00000065717.15	TLE2	0.638873	3.04773	3.49253	0.0014157	0.202134	-1.53642
ENSG00000141577.14	CEP131	0.73163	1.62961	3.43036	0.00167424	0.202134	-1.53746
ENSG00000156097.12	GPR61	2.21089	-4.26137	3.36203	0.00201071	0.202134	-1.54111
ENSG00000202354.1	RNY3	-3.90178	-5.5909	-3.51908	0.00131745	0.202134	-1.54372
ENSG00000248751.6	AC004997.1	2.21908	-2.8923	3.26238	0.00261996	0.202134	-1.54794
ENSG00000182208.14	MOB2	0.375036	4.5143	3.54591	0.00122486	0.202134	-1.5688
ENSG00000115163.15	CENPA	1.82568	-2.28695	3.26174	0.00262444	0.202134	-1.57487
ENSG00000105647.17	PIK3R2	0.917026	2.24753	3.44915	0.00159165	0.202134	-1.57675
ENSG00000260876.5	LINC01229	2.56689	-4.19952	3.35264	0.00206172	0.202134	-1.57883
ENSG00000103254.10	FAM173A	0.932896	-0.380719	3.29392	0.0024102	0.202134	-1.58148
ENSG00000063660.9	GPC1	1.53302	-1.38709	3.24847	0.00271798	0.202134	-1.58488
ENSG00000204922.5	UQCC3	0.827287	1.33986	3.36525	0.00199345	0.202134	-1.58606
ENSG00000227885.2	AL590652.1	2.41116	-4.10791	3.32247	0.00223426	0.202134	-1.59095
ENSG00000248469.1	AC139491.1	3.13124	-4.6913	3.4699	0.00150502	0.202134	-1.60026
ENSG00000227766.1	AL671277.1	0.932292	-0.105378	3.27306	0.00254703	0.202134	-1.60502
ENSG00000260740.2	AC026471.3	1.94138	-4.69076	3.31137	0.00230113	0.202134	-1.60636
ENSG00000175602.3	CCDC85B	1.10115	1.00141	3.34139	0.00212453	0.202134	-1.60876
ENSG00000169621.10	APLF	-0.440376	1.70317	-3.38685	0.00188157	0.202134	-1.61743
ENSG00000270882.2	HIST2H4A	2.9074	-0.391988	3.23357	0.00282681	0.202134	-1.6213
ENSG00000110076.18	NRXN2	2.6209	-4.42601	3.42847	0.00168277	0.202134	-1.62161
ENSG00000196867.7	ZFP28	-0.354975	3.24288	-3.48838	0.00143169	0.202134	-1.62242
ENSG00000143632.14	ACTA1	2.87147	-4.7903	3.48173	0.00145768	0.202134	-1.63265
ENSG00000251209.8	LINC00923	2.59275	-5.28162	3.38417	0.00189515	0.202134	-1.66171
ENSG00000174327.6	SLC16A13	0.560494	1.41946	3.31638	0.00227071	0.202134	-1.66485
ENSG00000273142.1	LINC02604	0.530611	1.48186	3.34797	0.00208758	0.202134	-1.66783
ENSG00000271022.1	AP002365.1	2.16286	-3.52295	3.27383	0.00254187	0.202134	-1.68691
ENSG00000167543.16	TP53I13	0.53649	3.80176	3.49482	0.00140695	0.202134	-1.6886
ENSG00000114270.17	COL7A1	1.10616	-1.05828	3.20346	0.00305957	0.202134	-1.69013
ENSG00000248919.7	ATP5MF-PTCD1	2.22091	1.17574	3.23623	0.00280704	0.202134	-1.70211
ENSG00000203896.10	LIME1	1.07227	3.22028	3.47363	0.00148993	0.202134	-1.70608
ENSG00000275092.1	AL031710.2	2.42975	-2.779	3.35804	0.00203224	0.202134	-1.71444
ENSG00000142694.6	EVA1B	1.92849	-2.1769	3.1859	0.00320365	0.202134	-1.72182
ENSG00000167775.11	CD320	0.494872	3.10232	3.42985	0.00167652	0.202134	-1.72637
ENSG00000062038.14	CDH3	-1.27667	-3.02698	-3.18624	0.00320074	0.202134	-1.72857
ENSG00000171045.15	TSNARE1	0.562112	2.66509	3.42662	0.00169116	0.202134	-1.73075
ENSG00000148334.15	PTGES2	0.59174	4.21355	3.47494	0.00148466	0.202134	-1.7312
ENSG00000182154.8	MRPL41	0.825999	2.4192	3.37003	0.00196816	0.202134	-1.734
ENSG00000161996.19	WDR90	0.758705	2.0573	3.33724	0.00214813	0.202134	-1.74109
ENSG00000260260.1	SNHG19	0.811879	0.490156	3.24165	0.00276725	0.202134	-1.74433
ENSG00000255234.5	AP000446.1	2.03297	-4.57433	3.30005	0.00237131	0.202134	-1.75061
ENSG00000011028.14	AC080038.1	0.728952	1.74262	3.31948	0.00225206	0.202134	-1.75357
ENSG00000105556.11	MIER2	0.523039	2.87783	3.37139	0.00196103	0.202134	-1.75627
ENSG00000198931.10	APRT	0.545457	5.59592	3.52497	0.00129656	0.202134	-1.75677
ENSG00000279730.2	KMT5AP1	-1.44567	-3.45206	-3.21812	0.00294403	0.202134	-1.76026
ENSG00000065057.8	NTHL1	0.678656	0.617108	3.28983	0.00243644	0.202134	-1.76331
ENSG00000171222.10	SCAND1	0.939367	1.9788	3.33498	0.0021611	0.202134	-1.76524
ENSG00000104866.11	PPP1R37	0.622588	3.16765	3.39857	0.0018234	0.202134	-1.76545
ENSG00000204611.7	ZNF616	-0.413093	3.69497	-3.4486	0.001594	0.202134	-1.76608
ENSG00000271121.2	NUDT4P2	-2.22878	-3.18802	-3.20251	0.0030672	0.202134	-1.77235
ENSG00000145358.6	DDIT4L	-2.73252	-3.6776	-3.25181	0.00269408	0.202134	-1.77743
ENSG00000103152.11	MPG	0.69031	2.66177	3.37472	0.00194366	0.202134	-1.79661
ENSG00000169962.5	TAS1R3	1.04111	-1.58377	3.15583	0.00346552	0.202134	-1.80661
ENSG00000282199.1	AC007993.3	-2.25344	-3.522	-3.14614	0.00355411	0.202134	-1.81372
ENSG00000114654.7	EFCC1	2.24886	-4.59879	3.22141	0.00291869	0.202134	-1.81383
ENSG00000179832.17	MROH1	0.504973	4.45143	3.46813	0.00151222	0.202134	-1.81466
ENSG00000279073.3	AL807752.6	-2.98051	-6.00568	-3.43066	0.00167287	0.202134	-1.8293
ENSG00000278627.1	AC005962.1	-1.6068	-1.83636	-3.14599	0.00355553	0.202134	-1.83387
ENSG00000004777.18	ARHGAP33	0.57604	1.96396	3.35232	0.0020635	0.202134	-1.83881
ENSG00000267059.2	AC005943.1	3.88064	-1.18932	3.128	0.00372592	0.202134	-1.84459
ENSG00000175701.10	MTLN	0.728383	1.74632	3.27763	0.00251647	0.202134	-1.85595
ENSG00000214198.8	TTC41P	-0.743439	-0.555255	-3.15022	0.00351659	0.202134	-1.85919
ENSG00000181790.11	ADGRB1	0.769277	-0.4316	3.16376	0.00339456	0.202134	-1.8598
ENSG00000262873.1	AC127496.5	2.02801	-4.25515	3.18195	0.0032369	0.202134	-1.85989
ENSG00000258651.1	SEC23A-AS1	2.68596	-5.0068	3.36684	0.00198501	0.202134	-1.86065
ENSG00000197562.10	RAB40C	0.626107	2.45446	3.33896	0.00213833	0.202134	-1.86075
ENSG00000260018.1	AC040169.1	2.10295	-4.65093	3.26923	0.00257296	0.202134	-1.86441
ENSG00000139915.20	MDGA2	-3.06999	-5.06277	-3.31246	0.00229448	0.202134	-1.86783
ENSG00000007080.11	CCDC124	0.722664	2.85342	3.3345	0.00216384	0.202134	-1.86972
ENSG00000174775.17	HRAS	0.473072	2.61019	3.31893	0.00225535	0.202134	-1.87052
ENSG00000271998.1	AC034229.3	-3.19624	-5.24956	-3.30404	0.00234634	0.202134	-1.87087
ENSG00000008853.16	RHOBTB2	0.507533	1.48422	3.29826	0.00238262	0.202134	-1.87378
ENSG00000279106.1	AC009093.7	2.07793	-3.96471	3.24429	0.00274804	0.202134	-1.87581
ENSG00000128383.13	APOBEC3A	-3.02299	-3.79079	-3.22069	0.00292424	0.202134	-1.88586
ENSG00000243264.2	IGKV2D-29	-3.72979	-5.86191	-3.35681	0.00203891	0.202134	-1.89589
ENSG00000222012.1	AC005481.1	-1.85766	-3.0486	-3.11214	0.00388259	0.202134	-1.90347
ENSG00000205809.9	KLRC2	-2.74568	-3.98783	-3.14411	0.00357298	0.202134	-1.90552
ENSG00000099795.7	NDUFB7	0.841424	2.65119	3.34034	0.00213048	0.202134	-1.90974
ENSG00000230732.4	AC016949.1	-1.24366	-1.41565	-3.09377	0.00407183	0.204003	-1.91503
ENSG00000214595.11	EML6	-0.679685	0.63692	-3.15966	0.00343108	0.202134	-1.91649
ENSG00000075292.19	ZNF638	-0.285854	7.51721	-3.5074	0.00135984	0.202134	-1.91677
ENSG00000227014.6	AC007285.1	-1.81992	-5.11487	-3.17028	0.00333721	0.202134	-1.9202
ENSG00000123096.11	SSPN	-2.45023	-4.36237	-3.12729	0.0037328	0.202134	-1.9217
ENSG00000115239.21	ASB3	-0.334535	4.27861	-3.37748	0.00192938	0.202134	-1.92498
ENSG00000197530.12	MIB2	0.874677	2.99943	3.31021	0.00230824	0.202134	-1.92609
ENSG00000228300.14	C19orf24	0.757688	2.77938	3.30258	0.00235544	0.202134	-1.92628
ENSG00000131408.14	NR1H2	0.626842	4.69892	3.40607	0.00178713	0.202134	-1.93123
ENSG00000242767.1	ZBTB20-AS4	1.98826	-4.3785	3.14026	0.00360899	0.202134	-1.93548
ENSG00000233994.2	GDI2P2	-0.952425	-2.4	-3.08573	0.00415739	0.204705	-1.9364
ENSG00000100142.15	POLR2F	0.314714	3.68165	3.35615	0.00204252	0.202134	-1.94255
ENSG00000281348.1	AC120114.4	2.01773	-0.0465272	3.09375	0.00407204	0.204003	-1.9456
ENSG00000262039.1	AC091180.5	2.08137	-3.42683	3.12492	0.00375583	0.202134	-1.94815
ENSG00000197774.12	EME2	0.527902	3.76649	3.37763	0.00192857	0.202134	-1.9554
ENSG00000237766.2	GGTA2P	2.4285	-4.37141	3.18754	0.00318992	0.202134	-1.9597
ENSG00000141994.16	DUS3L	0.684804	3.90013	3.34872	0.00208341	0.202134	-1.95978
ENSG00000281991.1	TMEM265	5.1971	-4.85059	3.19108	0.00316046	0.202134	-1.96882
ENSG00000130158.14	DOCK6	1.46621	-2.82573	3.08156	0.00420244	0.205268	-1.97388
ENSG00000153339.14	TRAPPC8	-0.355778	6.46779	-3.45646	0.0015606	0.202134	-1.97635
ENSG00000152475.7	ZNF837	0.882293	-1.74903	3.08337	0.00418277	0.205115	-1.98255
ENSG00000266913.1	LINC01841	1.98026	-4.28258	3.1177	0.00382691	0.202134	-1.984
ENSG00000067840.12	PDZD4	0.485362	3.65068	3.38026	0.00191506	0.202134	-1.9871
ENSG00000152082.14	MZT2B	0.863426	3.56525	3.34511	0.00210355	0.202134	-1.99548
ENSG00000184916.9	JAG2	1.15561	-0.577965	3.06335	0.00440463	0.205268	-1.99614
ENSG00000104936.17	DMPK	0.478035	2.9592	3.32541	0.00221686	0.202134	-2.00776
ENSG00000267827.5	AC011468.2	2.19717	-0.30234	3.05817	0.00446373	0.206159	-2.01261
ENSG00000100300.18	TSPO	0.630167	3.44111	3.35875	0.00202839	0.202134	-2.01454
ENSG00000225556.1	C2CD4D	2.49151	-3.51339	3.11814	0.00382254	0.202134	-2.02783
ENSG00000163874.11	ZC3H12A	0.536417	4.82338	3.33477	0.00216228	0.202134	-2.04023
ENSG00000143793.13	C1orf35	0.475956	3.03636	3.28768	0.00245035	0.202134	-2.04042
ENSG00000107872.12	FBXL15	0.901027	0.903708	3.17732	0.00327636	0.202134	-2.04425
ENSG00000136379.12	ABHD17C	-0.570157	0.838353	-3.15006	0.00351804	0.202134	-2.04594
ENSG00000184924.5	PTRHD1	0.424407	2.86689	3.2705	0.00256433	0.202134	-2.04811
ENSG00000130758.8	MAP3K10	0.653627	2.46109	3.25409	0.00267797	0.202134	-2.04877
ENSG00000260111.1	AC012184.1	-2.63923	-4.09953	-3.11036	0.0039005	0.202326	-2.05982
ENSG00000141012.13	GALNS	0.411783	3.37962	3.31458	0.00228162	0.202134	-2.06591
ENSG00000225663.7	MCRIP1	0.666723	3.678	3.31664	0.00226912	0.202134	-2.0754
ENSG00000240344.9	PPIL3	-0.414155	4.44484	-3.36054	0.00201868	0.202134	-2.07775
ENSG00000130159.14	ECSIT	0.474018	3.57893	3.30459	0.00234297	0.202134	-2.07877
ENSG00000004766.17	VPS50	-0.341236	5.20393	-3.3794	0.0019195	0.202134	-2.07901
ENSG00000177989.13	ODF3B	0.966764	-0.898072	3.04588	0.00460715	0.206771	-2.08
ENSG00000187961.14	KLHL17	0.688098	1.95359	3.2167	0.00295505	0.202134	-2.08291
ENSG00000215795.2	AL390728.2	2.68532	-4.76306	3.18968	0.0031721	0.202134	-2.08445
ENSG00000167965.18	MLST8	0.534323	3.26904	3.28787	0.00244914	0.202134	-2.08658
ENSG00000286035.1	AC073840.1	0.924711	-2.39656	3.02164	0.00490301	0.211763	-2.0867
ENSG00000259782.2	AC008915.1	2.50023	-4.28434	3.15076	0.00351159	0.202134	-2.09309
ENSG00000282804.1	AL512428.1	-3.34077	-3.99892	-3.08763	0.00413701	0.204705	-2.09488
ENSG00000243789.11	JMJD7	0.594999	2.79949	3.25927	0.00264156	0.202134	-2.0989
ENSG00000215695.1	RSC1A1	-0.830061	3.12908	-3.18597	0.00320304	0.202134	-2.10342
ENSG00000115514.12	TXNDC9	-0.36369	4.42786	-3.3355	0.0021581	0.202134	-2.10486
ENSG00000173327.8	MAP3K11	0.643553	5.34237	3.37132	0.00196142	0.202134	-2.10862
ENSG00000260727.1	SLC7A5P1	1.77869	-2.89125	3.09356	0.00407404	0.204003	-2.1109
ENSG00000163686.14	ABHD6	-0.390282	1.88865	-3.17766	0.00327345	0.202134	-2.11248
ENSG00000075399.14	VPS9D1	0.575497	3.30396	3.27069	0.00256306	0.202134	-2.11354
ENSG00000141505.12	ASGR1	2.00356	-3.4152	3.04872	0.0045737	0.206771	-2.12128
ENSG00000125970.12	RALY	0.304562	6.671	3.40795	0.00177814	0.202134	-2.12268
ENSG00000283773.1	AL137798.3	1.92738	-2.08949	2.99361	0.00526751	0.212266	-2.12416
ENSG00000279667.1	AL603839.4	2.18228	-2.70581	3.04919	0.00456815	0.206771	-2.12525
ENSG00000274012.1	RN7SL2	-2.38668	4.338	-3.30747	0.00232512	0.202134	-2.12593
ENSG00000132005.9	RFX1	0.622116	3.01379	3.22562	0.00288651	0.202134	-2.12594
ENSG00000090372.15	STRN4	0.488557	5.0791	3.34759	0.00208966	0.202134	-2.12923
ENSG00000222020.2	HDAC4-AS1	1.65269	-3.73635	3.01212	0.00502407	0.212266	-2.12954
ENSG00000181029.9	TRAPPC5	0.75253	1.87699	3.19004	0.00316908	0.202134	-2.13107
ENSG00000158106.14	RHPN1	0.816266	2.8794	3.27268	0.00254964	0.202134	-2.13399
ENSG00000174276.6	ZNHIT2	0.964652	0.307949	3.0545	0.00450613	0.206731	-2.13661
ENSG00000284976.1	BX255925.3	0.633559	2.2883	3.21874	0.0029392	0.202134	-2.1429
ENSG00000125656.10	CLPP	0.478197	3.96742	3.30208	0.00235861	0.202134	-2.14291
ENSG00000110719.10	TCIRG1	0.639896	5.5688	3.37945	0.00191922	0.202134	-2.14408
ENSG00000129437.10	KLK14	2.26858	-4.29349	3.08617	0.00415263	0.204705	-2.14485
ENSG00000224479.6	AC104162.1	-2.21786	-4.11981	-3.00547	0.00511021	0.212266	-2.14638
ENSG00000278048.1	RF00004	-3.24193	-4.71206	-3.11382	0.00386564	0.202134	-2.14668
ENSG00000274432.1	RF00004	-3.24193	-4.71206	-3.11382	0.00386564	0.202134	-2.14668
ENSG00000274862.1	RF00004	-3.24193	-4.71206	-3.11382	0.00386564	0.202134	-2.14668
ENSG00000275616.1	RF00004	-3.24193	-4.71206	-3.11382	0.00386564	0.202134	-2.14668
ENSG00000273709.1	RF00004	-3.24193	-4.71206	-3.11382	0.00386564	0.202134	-2.14668
ENSG00000276596.1	RF00004	-3.24193	-4.71206	-3.11382	0.00386564	0.202134	-2.14668
ENSG00000277903.1	RF00004	-3.24193	-4.71206	-3.11382	0.00386564	0.202134	-2.14668
ENSG00000278591.1	RF00004	-3.24193	-4.71206	-3.11382	0.00386564	0.202134	-2.14668
ENSG00000275219.1	RF00004	-3.24193	-4.71206	-3.11382	0.00386564	0.202134	-2.14668
ENSG00000274062.1	RF00004	-3.24193	-4.71206	-3.11382	0.00386564	0.202134	-2.14668
ENSG00000274585.1	RNU2-1	-3.24193	-4.71206	-3.11382	0.00386564	0.202134	-2.14668
ENSG00000266153.1	AP005380.1	2.35418	-3.80598	3.02725	0.00483304	0.211028	-2.15074
ENSG00000273275.1	AC017083.2	-1.84307	-1.91656	-2.98598	0.00537102	0.212266	-2.15198
ENSG00000102981.9	PARD6A	0.658192	1.15218	3.09448	0.00406429	0.204003	-2.1527
ENSG00000285629.1	AL031847.2	2.70886	-3.14302	3.01856	0.00494187	0.212266	-2.15937
ENSG00000244267.1	RPL34P22	2.23474	-4.48111	3.04794	0.0045828	0.206771	-2.16059
ENSG00000222806.1	RNA5SP225	-3.739	-6.0576	-3.18379	0.0032214	0.202134	-2.16364
ENSG00000123810.8	B9D2	0.549791	1.27207	3.10648	0.00394	0.202846	-2.1655
ENSG00000234465.11	PINLYP	1.44767	-1.66105	2.97604	0.00550887	0.212266	-2.16683
ENSG00000099904.15	ZDHHC8	0.662428	3.86859	3.29451	0.0024064	0.202134	-2.17335
ENSG00000248643.5	RBM14-RBM4	0.58665	2.33532	3.14016	0.00360996	0.202134	-2.17554
ENSG00000139350.11	NEDD1	-0.345939	5.04689	-3.33263	0.00217464	0.202134	-2.17582
ENSG00000101901.11	ALG13	-0.272209	6.10468	-3.35851	0.00202966	0.202134	-2.17867
ENSG00000261857.7	MIA	-1.17689	-2.58632	-2.96673	0.00564087	0.212266	-2.17965
ENSG00000122490.19	PQLC1	0.586814	3.62773	3.25536	0.00266899	0.202134	-2.18103
ENSG00000196455.8	PIK3R4	-0.309387	5.53695	-3.34896	0.00208206	0.202134	-2.18536
ENSG00000205056.8	LINC02397	-2.79945	-5.26335	-3.15178	0.00350226	0.202134	-2.18559
ENSG00000178623.12	GPR35	0.450458	2.13537	3.15336	0.00348792	0.202134	-2.19098
ENSG00000224420.3	ADM5	0.816321	-0.219645	3.03225	0.00477141	0.209142	-2.19627
ENSG00000141985.9	SH3GL1	0.512329	4.47529	3.30251	0.00235591	0.202134	-2.19809
ENSG00000285897.1	AC004687.2	2.65119	-2.29127	2.97269	0.00555606	0.212266	-2.19931
ENSG00000171357.6	LURAP1	1.85541	-3.70459	2.98834	0.0053388	0.212266	-2.19998
ENSG00000273306.1	AC018690.1	0.748573	-0.0918826	2.99978	0.0051851	0.212266	-2.20073
ENSG00000164970.15	FAM219A	0.280214	3.46086	3.27955	0.00250373	0.202134	-2.20803
ENSG00000275454.1	AC105020.6	0.738121	-0.198866	3.00524	0.0051133	0.212266	-2.20909
ENSG00000224051.7	CPTP	0.653392	2.54083	3.20022	0.00308566	0.202134	-2.21434
ENSG00000125995.16	ROMO1	0.566937	2.90918	3.18672	0.00319674	0.202134	-2.22784
ENSG00000049769.13	PPP1R3F	0.44946	2.54702	3.21186	0.00299285	0.202134	-2.23404
ENSG00000125611.15	CHCHD5	0.536887	1.95451	3.14698	0.00354636	0.202134	-2.23866
ENSG00000139117.14	CPNE8	-0.550916	1.21956	-3.15249	0.00349581	0.202134	-2.24126
ENSG00000268903.1	AL627309.6	2.65195	-0.794788	2.94685	0.00593299	0.212266	-2.24138
ENSG00000276168.1	RN7SL1	-2.4226	3.85146	-3.22316	0.00290524	0.202134	-2.24372
ENSG00000179627.10	AL590327.1	0.533656	1.76483	3.09183	0.00409226	0.204005	-2.25013
ENSG00000064703.12	DDX20	-0.38263	5.38065	-3.30001	0.00237155	0.202134	-2.2549
ENSG00000104679.11	R3HCC1	0.391464	3.90029	3.25449	0.00267516	0.202134	-2.2573
ENSG00000263620.1	AC129492.4	2.70968	-5.36482	3.07248	0.00430205	0.205268	-2.25925
ENSG00000258813.2	AL442663.3	1.45763	-2.28431	2.93912	0.00605051	0.212266	-2.2609
ENSG00000228830.1	AL160408.2	2.21887	-4.9067	3.01631	0.00497044	0.212266	-2.26504
ENSG00000217950.4	NOC2LP2	1.48659	-3.26637	2.96499	0.00566595	0.212266	-2.26579
ENSG00000125731.13	SH2D3A	0.39333	4.35018	3.29142	0.00242621	0.202134	-2.2684
ENSG00000162302.13	RPS6KA4	0.456701	3.54876	3.25859	0.00264634	0.202134	-2.27252
ENSG00000257703.5	AC068643.1	-2.24974	-4.77565	-2.97685	0.00549748	0.212266	-2.27603
ENSG00000279504.1	AD001527.2	2.68155	-4.40235	3.03616	0.00472376	0.20838	-2.28312
ENSG00000092978.11	GPATCH2	-0.267124	3.98047	-3.23888	0.00278752	0.202134	-2.28408
ENSG00000179526.17	SHARPIN	0.574226	3.63142	3.2445	0.00274659	0.202134	-2.28487
ENSG00000261840.2	AC093249.6	1.56598	-2.75907	2.92161	0.00632452	0.212266	-2.28591
ENSG00000179542.16	SLITRK4	-2.35333	-4.75311	-2.97186	0.00556771	0.212266	-2.28664
ENSG00000168679.18	SLC16A4	-1.94548	-1.89356	-2.9114	0.00648974	0.212266	-2.29407
ENSG00000260566.2	AC127459.1	-2.866	-3.4446	-2.91755	0.00638976	0.212266	-2.29787
ENSG00000185813.10	PCYT2	0.348339	3.79219	3.25191	0.00269342	0.202134	-2.29901
ENSG00000164897.13	TMUB1	0.718409	3.35978	3.19096	0.00316148	0.202134	-2.30047
ENSG00000225982.1	AL355482.2	-2.52849	-5.75811	-3.07858	0.00423484	0.205268	-2.30442
ENSG00000177380.14	PPFIA3	0.768364	-0.246767	2.99136	0.00529782	0.212266	-2.3078
ENSG00000119574.13	ZBTB45	0.637841	1.91088	3.0872	0.00414158	0.204705	-2.30868
ENSG00000184897.6	H1FX	0.654393	4.52939	3.31009	0.00230899	0.202134	-2.3132
ENSG00000246375.2	PPM1K-DT	-2.09757	-4.02692	-2.94503	0.00596054	0.212266	-2.3138
ENSG00000151650.8	VENTX	-1.89619	-4.27178	-2.9288	0.00621059	0.212266	-2.31487
ENSG00000196935.9	SRGAP1	-3.38435	-4.23007	-3.05745	0.004472	0.206159	-2.31731
ENSG00000235621.8	LINC00494	-2.50987	-5.61233	-2.99591	0.00523668	0.212266	-2.31785
ENSG00000277209.1	RPPH1	-3.59649	-1.46736	-2.90094	0.00666311	0.212266	-2.31828
ENSG00000133250.14	ZNF414	0.745584	1.59887	3.11602	0.00384362	0.202134	-2.32239
ENSG00000065054.14	SLC9A3R2	0.98183	-1.20883	2.92504	0.00626997	0.212266	-2.32517
ENSG00000026036.22	RTEL1-TNFRSF6B	0.729328	1.78977	3.10887	0.00391563	0.202602	-2.33149
ENSG00000177542.11	SLC25A22	0.611459	3.0352	3.1749	0.0032972	0.202134	-2.33533
ENSG00000141858.11	SAMD1	0.504912	4.6996	3.25111	0.00269909	0.202134	-2.33875
ENSG00000273768.1	RF00003	-6.26259	-0.9101	-2.89163	0.00682119	0.212266	-2.33925
ENSG00000255856.2	AC069503.1	-1.60363	-4.72477	-2.90069	0.0066673	0.212266	-2.3408
ENSG00000100258.18	LMF2	0.645356	5.33502	3.29359	0.00241233	0.202134	-2.342
ENSG00000141582.15	CBX4	0.515003	3.6483	3.22644	0.0028803	0.202134	-2.34286
ENSG00000150048.10	CLEC1A	-2.5366	-5.14627	-3.01584	0.00497641	0.212266	-2.34548
ENSG00000254781.1	GVINP2	-2.50578	-5.88827	-3.11524	0.00385145	0.202134	-2.35118
ENSG00000179994.11	SPDYE7P	2.45984	-4.90653	3.0147	0.00499091	0.212266	-2.35252
ENSG00000200087.1	SNORA73B	-1.9524	-1.46395	-2.88522	0.00693201	0.212266	-2.3678
ENSG00000207005.1	RNU1-2	-6.26259	-0.896061	-2.87635	0.00708809	0.212266	-2.36921
ENSG00000206596.1	RNU1-27P	-6.26259	-0.896061	-2.87635	0.00708809	0.212266	-2.36921
ENSG00000207389.1	RNU1-4	-6.26259	-0.896061	-2.87635	0.00708809	0.212266	-2.36921
ENSG00000119684.15	MLH3	-0.242137	5.13554	-3.26447	0.00260558	0.202134	-2.37101
ENSG00000285547.1	AL133500.1	2.45816	-5.14845	2.96618	0.00564881	0.212266	-2.37114
ENSG00000267166.5	AC007993.1	-2.30924	-4.68574	-2.93556	0.0061052	0.212266	-2.37469
ENSG00000185523.6	SPATA45	2.40106	-5.75248	3.01592	0.00497534	0.212266	-2.37952
ENSG00000273011.1	AC092681.3	-1.81116	-4.46405	-2.88856	0.00687394	0.212266	-2.38165
ENSG00000272181.1	AC012557.2	2.77567	-3.89316	2.94323	0.00598771	0.212266	-2.38441
ENSG00000128185.9	DGCR6L	0.598343	3.77979	3.20997	0.00300771	0.202134	-2.38492
ENSG00000273210.1	AP001437.1	-2.42822	-3.6252	-2.94191	0.00600776	0.212266	-2.38688
ENSG00000245322.6	AC097460.1	2.20815	-5.08518	2.96137	0.00571837	0.212266	-2.38733
ENSG00000162585.17	FAAP20	0.522534	3.13597	3.15051	0.0035139	0.202134	-2.38831
ENSG00000134590.13	RTL8C	0.384136	2.30107	3.11909	0.00381312	0.202134	-2.38915
ENSG00000167967.16	E4F1	0.627696	4.01531	3.19769	0.00310623	0.202134	-2.38986
ENSG00000062822.13	POLD1	0.670679	3.22486	3.16632	0.00337188	0.202134	-2.39326
ENSG00000158435.8	CNOT11	-0.221967	5.85226	-3.27943	0.00250448	0.202134	-2.39587
ENSG00000188629.12	ZNF177	-0.434956	-0.0496881	-3.00114	0.00516706	0.212266	-2.39804
ENSG00000243207.6	PPAN-P2RY11	1.74374	-0.263802	2.89853	0.00670371	0.212266	-2.40453
ENSG00000136010.14	ALDH1L2	-1.72506	-2.17866	-2.85681	0.00744396	0.212266	-2.40772
ENSG00000197540.8	GZMM	0.815204	2.93345	3.14659	0.00355001	0.202134	-2.40995
ENSG00000103363.14	ELOB	0.556725	4.34192	3.21236	0.00298888	0.202134	-2.41316
ENSG00000199352.1	RNA5S1	-4.04464	-2.61455	-2.85532	0.0074717	0.212266	-2.41472
ENSG00000199910.1	RNA5S10	-4.04464	-2.61455	-2.85532	0.0074717	0.212266	-2.41472
ENSG00000199334.1	RNA5S11	-4.04464	-2.61455	-2.85532	0.0074717	0.212266	-2.41472
ENSG00000199270.1	RNA5S12	-4.04464	-2.61455	-2.85532	0.0074717	0.212266	-2.41472
ENSG00000202526.1	RNA5S13	-4.04464	-2.61455	-2.85532	0.0074717	0.212266	-2.41472
ENSG00000201355.1	RNA5S14	-4.04464	-2.61455	-2.85532	0.0074717	0.212266	-2.41472
ENSG00000201925.1	RNA5S15	-4.04464	-2.61455	-2.85532	0.0074717	0.212266	-2.41472
ENSG00000202257.1	RNA5S16	-4.04464	-2.61455	-2.85532	0.0074717	0.212266	-2.41472
ENSG00000200370.1	RNA5S17	-4.04464	-2.61455	-2.85532	0.0074717	0.212266	-2.41472
ENSG00000201588.1	RNA5S2	-4.04464	-2.61455	-2.85532	0.0074717	0.212266	-2.41472
ENSG00000199337.1	RNA5S3	-4.04464	-2.61455	-2.85532	0.0074717	0.212266	-2.41472
ENSG00000200381.1	RNA5S4	-4.04464	-2.61455	-2.85532	0.0074717	0.212266	-2.41472
ENSG00000199396.1	RNA5S5	-4.04464	-2.61455	-2.85532	0.0074717	0.212266	-2.41472
ENSG00000200624.1	RNA5S6	-4.04464	-2.61455	-2.85532	0.0074717	0.212266	-2.41472
ENSG00000202521.1	RNA5S7	-4.04464	-2.61455	-2.85532	0.0074717	0.212266	-2.41472
ENSG00000200343.1	RNA5S8	-4.04464	-2.61455	-2.85532	0.0074717	0.212266	-2.41472
ENSG00000138463.9	SLC49A4	-0.36367	2.66003	-3.10408	0.00396458	0.203143	-2.41755
ENSG00000277739.1	RF00002	-2.60054	2.19007	-3.06494	0.00438653	0.205268	-2.42273
ENSG00000278189.1	RNA5-8SN1	-2.60054	2.19007	-3.06494	0.00438653	0.205268	-2.42273
ENSG00000278233.1	RNA5-8SN2	-2.60054	2.19007	-3.06494	0.00438653	0.205268	-2.42273
ENSG00000275215.1	RNA5-8SN3	-2.60054	2.19007	-3.06494	0.00438653	0.205268	-2.42273
ENSG00000271344.1	AC018638.6	2.22523	-3.0808	2.88009	0.00702183	0.212266	-2.423
ENSG00000130255.13	RPL36	0.519332	8.40014	3.33669	0.00215128	0.202134	-2.42808
ENSG00000182809.10	CRIP2	1.03332	3.52632	3.1418	0.00359457	0.202134	-2.42952
ENSG00000134545.13	KLRC1	-1.34119	-1.82171	-2.86065	0.00737264	0.212266	-2.43151
ENSG00000122432.17	SPATA1	-1.69636	-2.79967	-2.84251	0.00771486	0.212266	-2.43178
ENSG00000058453.17	CROCC	0.580717	4.47208	3.22898	0.00286114	0.202134	-2.43504
ENSG00000176946.12	THAP4	0.465242	4.24188	3.19169	0.00315543	0.202134	-2.43731
ENSG00000170248.15	PDCD6IP	-0.222095	7.45609	-3.30453	0.00234331	0.202134	-2.43803
ENSG00000256771.3	ZNF253	-0.402065	4.37121	-3.213	0.00298387	0.202134	-2.44135
ENSG00000105671.12	DDX49	0.504001	4.09194	3.16695	0.00336638	0.202134	-2.44307
ENSG00000077463.15	SIRT6	0.639738	2.44633	3.0788	0.00423249	0.205268	-2.4437
ENSG00000263326.1	AC133552.4	2.26994	-4.20156	2.90264	0.00663466	0.212266	-2.45415
ENSG00000276975.3	HYDIN2	2.08981	-3.25842	2.84241	0.00771664	0.212266	-2.45444
ENSG00000229700.1	AL008627.1	2.25721	-5.11834	2.96354	0.0056868	0.212266	-2.45616
ENSG00000053501.13	USE1	0.415173	3.68871	3.13885	0.00362226	0.202134	-2.45838
ENSG00000171262.11	FAM98B	-0.442993	4.81464	-3.19848	0.00309974	0.202134	-2.45874
ENSG00000235908.1	RHOA-IT1	-1.37389	-2.03704	-2.8343	0.00787445	0.212266	-2.45903
ENSG00000185024.17	BRF1	0.47087	4.17388	3.1866	0.0031978	0.202134	-2.45963
ENSG00000242255.1	RPL39P34	-2.3841	-4.33267	-2.90207	0.00664417	0.212266	-2.46005
ENSG00000248483.6	POU5F2	-2.16055	-3.1392	-2.87214	0.00716332	0.212266	-2.46106
ENSG00000272582.1	AL031587.3	-2.41988	-4.78027	-2.90278	0.0066323	0.212266	-2.46132
ENSG00000103269.13	RHBDL1	1.31792	-2.47671	2.83206	0.00791865	0.212266	-2.46173
ENSG00000285323.1	AL158066.2	-2.5401	-5.14065	-2.91053	0.00650394	0.212266	-2.46895
ENSG00000286169.1	AHRR	1.03331	0.0839762	2.83085	0.00794254	0.212266	-2.47044
ENSG00000254288.1	AC087672.2	-2.05525	-5.33354	-2.87542	0.00710465	0.212266	-2.47185
ENSG00000273483.1	AL354760.1	1.68333	-3.6594	2.83738	0.00781427	0.212266	-2.47778
ENSG00000138028.16	CGREF1	2.05874	-2.92907	2.82232	0.00811311	0.212266	-2.48033
ENSG00000153207.15	AHCTF1	-0.263157	7.28992	-3.27708	0.00252012	0.202134	-2.48236
ENSG00000078808.16	SDF4	0.501179	6.07394	3.23348	0.00282742	0.202134	-2.48283
ENSG00000179097.5	HTR1F	2.27845	-1.58778	2.81674	0.00822653	0.212266	-2.48403
ENSG00000224041.3	IGKV3D-15	-3.38028	-6.0452	-2.98588	0.00537236	0.212266	-2.48972
ENSG00000124299.14	PEPD	0.353339	3.94359	3.17471	0.00329876	0.202134	-2.50145
ENSG00000167645.17	YIF1B	0.432772	2.95061	3.12362	0.00376855	0.202134	-2.50273
ENSG00000257354.2	AC048341.1	-0.356597	2.48546	-3.07258	0.00430098	0.205268	-2.50467
ENSG00000222014.5	RAB6C	-2.07654	-4.82224	-2.89223	0.00681088	0.212266	-2.50707
ENSG00000174886.13	NDUFA11	0.553802	4.6726	3.18746	0.00319053	0.202134	-2.50716
ENSG00000217929.4	CICP18	0.60462	0.55622	2.92086	0.00633644	0.212266	-2.50819
ENSG00000227192.1	AL023581.2	-2.85864	-4.99713	-2.97671	0.00549944	0.212266	-2.51022
ENSG00000177103.14	DSCAML1	0.931653	-2.16763	2.8154	0.008254	0.212266	-2.51355
ENSG00000131116.12	ZNF428	0.409537	2.83465	3.10399	0.00396545	0.203143	-2.5146
ENSG00000162066.15	AMDHD2	0.640138	3.35592	3.14031	0.00360849	0.202134	-2.5147
ENSG00000286001.1	AC021087.5	-3.07944	-2.00647	-2.80398	0.00849149	0.212266	-2.51604
ENSG00000254806.5	SYS1-DBNDD2	2.20524	-2.88136	2.8056	0.00845737	0.212266	-2.51786
ENSG00000279930.1	AL032819.2	1.42579	-4.00933	2.80385	0.00849413	0.212266	-2.52111
ENSG00000079432.7	CIC	0.588399	5.65504	3.227	0.00287605	0.202134	-2.52222
ENSG00000211942.3	IGHV3-13	-2.76072	-5.18311	-2.89729	0.00672464	0.212266	-2.52232
ENSG00000204136.10	GGTA1P	-1.17376	-1.27121	-2.86188	0.00734998	0.212266	-2.52411
ENSG00000066777.9	ARFGEF1	-0.293271	7.41386	-3.259	0.00264348	0.202134	-2.53093
ENSG00000105372.7	RPS19	0.324661	9.8177	3.32719	0.00220638	0.202134	-2.53173
ENSG00000166928.10	MS4A14	-2.24854	-2.26816	-2.79723	0.00863487	0.212266	-2.53225
ENSG00000107404.20	DVL1	0.67938	3.89871	3.13122	0.00369488	0.202134	-2.53428
ENSG00000182325.11	FBXL6	0.453414	3.03086	3.07628	0.0042601	0.205268	-2.53685
ENSG00000225880.5	LINC00115	0.770853	0.116249	2.84992	0.00757331	0.212266	-2.53707
ENSG00000238184.1	CD81-AS1	-1.58083	-4.72354	-2.79942	0.00858797	0.212266	-2.53891
ENSG00000118137.9	APOA1	2.20056	-3.38148	2.89371	0.00678551	0.212266	-2.5412
ENSG00000205791.3	LOH12CR2	-1.02333	-1.93717	-2.78734	0.00884892	0.213345	-2.54451
ENSG00000122971.9	ACADS	0.697555	2.14311	3.04793	0.00458298	0.206771	-2.54671
ENSG00000233154.5	LINC01762	-1.39671	-4.58203	-2.79536	0.00867488	0.212266	-2.54963
ENSG00000269386.5	RAB11B-AS1	0.630722	-0.502884	2.85684	0.00744334	0.212266	-2.55064
ENSG00000233452.6	STXBP5-AS1	0.553469	0.487266	2.90763	0.00655174	0.212266	-2.55156
ENSG00000101940.18	WDR13	0.450731	3.76512	3.1357	0.00365203	0.202134	-2.55192
ENSG00000127586.17	CHTF18	0.59794	2.18121	3.04622	0.00460314	0.206771	-2.55355
ENSG00000250790.4	AC127070.2	-0.831181	-0.75098	-2.83677	0.00782614	0.212266	-2.55402
ENSG00000015520.14	NPC1L1	2.0528	-3.98613	2.85367	0.0075025	0.212266	-2.55424
ENSG00000127220.6	ABHD8	0.787746	0.572821	2.92624	0.00625094	0.212266	-2.55796
ENSG00000115421.13	PAPOLG	-0.30403	5.87283	-3.20062	0.0030824	0.202134	-2.56707
ENSG00000187607.16	ZNF286A	-0.288944	4.79741	-3.15699	0.00345506	0.202134	-2.56918
ENSG00000149761.8	NUDT22	0.525381	3.78426	3.12536	0.00375154	0.202134	-2.57009
ENSG00000177144.7	NUDT4B	2.21223	-3.22816	2.78519	0.00889609	0.213345	-2.57398
ENSG00000076344.16	RGS11	2.04221	-4.17798	2.8294	0.00797117	0.212266	-2.5757
ENSG00000100726.15	TELO2	0.73748	3.42165	3.10691	0.00393554	0.202846	-2.58005
ENSG00000125676.20	THOC2	-0.263439	7.26046	-3.23956	0.00278251	0.202134	-2.58151
ENSG00000233276.5	GPX1	0.609947	3.9562	3.1269	0.00373659	0.202134	-2.58168
ENSG00000256646.7	AC010132.3	-0.3863	3.85405	-3.12074	0.00379683	0.202134	-2.58403
ENSG00000250948.1	AC091180.4	-2.54333	-4.20683	-2.83416	0.00787723	0.212266	-2.5848
ENSG00000250318.1	AC003072.1	0.686393	0.392254	2.87879	0.00704485	0.212266	-2.58566
ENSG00000147799.11	ARHGAP39	1.32345	-2.69841	2.76236	0.00941217	0.215628	-2.58969
ENSG00000130303.13	BST2	0.462955	4.68551	3.17638	0.00328446	0.202134	-2.59287
ENSG00000125458.7	NT5C	0.465397	3.01779	3.06754	0.00435731	0.205268	-2.59519
ENSG00000197114.11	ZGPAT	0.545009	4.5639	3.15348	0.00348681	0.202134	-2.59543
ENSG00000209582.1	SNORA48	-3.82418	-4.03137	-2.84238	0.00771737	0.212266	-2.59564
ENSG00000088881.20	EBF4	0.81464	0.481922	2.85589	0.00746095	0.212266	-2.5987
ENSG00000270147.1	AC068620.2	2.05334	-2.78245	2.75927	0.00948428	0.215628	-2.59883
ENSG00000233251.7	AC007743.1	-1.61925	-3.91034	-2.76755	0.0092926	0.215628	-2.60299
ENSG00000130598.16	TNNI2	-1.67754	-4.87528	-2.77084	0.00921728	0.2152	-2.60627
ENSG00000007255.10	TRAPPC6A	0.515391	2.93361	3.09347	0.00407494	0.204003	-2.60696
ENSG00000213338.3	ATF4P1	-1.72144	-3.31644	-2.75885	0.00949412	0.215628	-2.609
ENSG00000198521.11	ZNF43	-0.412598	4.11847	-3.12723	0.00373343	0.202134	-2.61035
ENSG00000141552.17	ANAPC11	0.473848	2.93032	3.04355	0.00463489	0.207286	-2.61101
ENSG00000212443.1	SNORA53	-2.69769	-4.7101	-2.83571	0.00784685	0.212266	-2.61339
ENSG00000283031.1	AC009242.1	1.76881	-3.71916	2.75999	0.00946729	0.215628	-2.61465
ENSG00000183828.15	NUDT14	0.648635	0.655889	2.91	0.00651268	0.212266	-2.61627
ENSG00000126368.6	NR1D1	0.440161	3.94524	3.11191	0.00388487	0.202134	-2.61706
ENSG00000214575.9	CPEB1	-1.11643	-2.58063	-2.74809	0.00974874	0.218542	-2.61886
ENSG00000167394.13	ZNF668	0.659758	1.37976	2.91398	0.0064475	0.212266	-2.61898
ENSG00000244748.3	RN7SL153P	-2.82701	-5.49686	-2.92133	0.006329	0.212266	-2.61934
ENSG00000185198.11	PRSS57	1.36811	-1.12142	2.77858	0.00904281	0.213549	-2.62024
ENSG00000176619.13	LMNB2	0.467455	4.51489	3.11482	0.00385562	0.202134	-2.62038
ENSG00000152404.15	CWF19L2	-0.316767	5.35464	-3.15993	0.00342866	0.202134	-2.62206
ENSG00000047315.16	POLR2B	-0.219955	7.78264	-3.23438	0.00282079	0.202134	-2.62243
ENSG00000135334.9	AKIRIN2	-0.2229	4.64947	-3.12938	0.00371259	0.202134	-2.62473
ENSG00000099849.15	RASSF7	0.73497	3.26216	3.09102	0.00410084	0.204005	-2.62883
ENSG00000163293.12	NIPAL1	1.66179	-0.714805	2.73947	0.00995755	0.218718	-2.6349
ENSG00000130520.10	LSM4	0.279089	4.71405	3.14345	0.00357915	0.202134	-2.6356
ENSG00000255251.1	PRR23D1	1.79206	-4.84754	2.79356	0.00871376	0.212266	-2.63747
ENSG00000255378.1	PRR23D2	1.79206	-4.84754	2.79356	0.00871376	0.212266	-2.63747
ENSG00000234509.1	AP000253.1	2.12755	-4.70931	2.78236	0.00895862	0.213549	-2.64164
ENSG00000183751.14	TBL3	0.603866	3.65463	3.05731	0.00447368	0.206159	-2.64225
ENSG00000226121.2	AC009487.2	-0.598324	0.329323	-2.82713	0.00801646	0.212266	-2.64723
ENSG00000197608.11	ZNF841	-0.323768	5.09518	-3.1431	0.00358235	0.202134	-2.64744
ENSG00000248318.1	AC104958.1	-1.958	-4.46253	-2.74718	0.00977059	0.218542	-2.64799
ENSG00000036054.13	TBC1D23	-0.326307	5.29682	-3.14716	0.00354468	0.202134	-2.64841
ENSG00000168061.15	SAC3D1	0.695388	0.294446	2.86919	0.00721664	0.212266	-2.64876
ENSG00000236809.2	SNX25P1	2.30924	-3.30422	2.77655	0.00908825	0.214186	-2.65007
ENSG00000162892.15	IL24	1.87888	-3.92906	2.77359	0.00915505	0.214421	-2.65074
ENSG00000103876.12	FAH	0.464246	1.37623	2.94373	0.00598014	0.212266	-2.65112
ENSG00000201321.1	RNA5S9	-4.48211	-4.74617	-2.79756	0.00862777	0.212266	-2.65154
ENSG00000279349.1	AC092692.1	-2.12423	-4.45774	-2.79496	0.0086835	0.212266	-2.65155
ENSG00000267030.1	AC011498.2	1.69619	-4.56833	2.74549	0.00981149	0.218691	-2.65375
ENSG00000272831.1	AC027644.3	0.492665	0.702825	2.92474	0.00627469	0.212266	-2.65574
ENSG00000200320.1	SNORA63	-4.09744	-5.07261	-2.85315	0.00751242	0.212266	-2.65693
ENSG00000229320.3	KRT8P12	0.376031	1.26821	2.91199	0.00647996	0.212266	-2.6595
ENSG00000137760.14	ALKBH8	-0.256915	4.88996	-3.12606	0.00374477	0.202134	-2.66073
ENSG00000273300.1	AC000068.3	-1.63111	-3.42904	-2.72104	0.0104179	0.220355	-2.67047
ENSG00000285184.2	AC244033.2	-0.830945	-1.64328	-2.76805	0.00928109	0.215628	-2.67162
ENSG00000104889.6	RNASEH2A	0.485642	1.87362	2.95713	0.00578032	0.212266	-2.67228
ENSG00000112282.18	MED23	-0.247661	6.63371	-3.1855	0.00320698	0.202134	-2.6736
ENSG00000280003.1	AC097637.2	-1.96495	-3.78545	-2.73435	0.0100834	0.218718	-2.67463
ENSG00000177548.13	RABEP2	0.620171	2.86363	3.00222	0.00515288	0.212266	-2.67487
ENSG00000023191.17	RNH1	0.572384	5.36118	3.14554	0.0035597	0.202134	-2.67809
ENSG00000185347.17	TEDC1	0.673501	1.56043	2.91561	0.00642112	0.212266	-2.68064
ENSG00000125652.8	ALKBH7	0.613139	2.46984	2.99393	0.00526315	0.212266	-2.68069
ENSG00000167671.12	UBXN6	0.540805	4.63203	3.11727	0.00383124	0.202134	-2.6826
ENSG00000227008.2	AL009174.1	-0.647341	0.199086	-2.81058	0.00835333	0.212266	-2.68758
ENSG00000100083.19	GGA1	0.368571	5.4526	3.14666	0.00354929	0.202134	-2.6879
ENSG00000242085.1	RPS20P33	-2.25321	-4.35445	-2.7967	0.00864611	0.212266	-2.6882
ENSG00000254004.7	ZNF260	-0.322023	4.94833	-3.1213	0.00379136	0.202134	-2.69031
ENSG00000276547.1	PCDHGB5	1.76863	-2.35755	2.70728	0.0107744	0.222314	-2.69497
ENSG00000175741.5	RWDD4P2	-1.24215	-2.2173	-2.70749	0.010769	0.222314	-2.70208
ENSG00000174851.16	YIF1A	0.434682	3.19826	3.01313	0.0050111	0.212266	-2.70256
ENSG00000169020.10	ATP5ME	0.367555	4.66416	3.11203	0.00388367	0.202134	-2.70392
ENSG00000253409.1	TRBV7-4	0.58465	-0.0897842	2.78948	0.00880225	0.213026	-2.70413
ENSG00000113643.9	RARS	-0.265698	5.85986	-3.13982	0.0036131	0.202134	-2.70451
ENSG00000186912.6	P2RY4	2.18952	-4.12845	2.72233	0.010385	0.220349	-2.70481
ENSG00000074071.14	MRPS34	0.475192	4.00439	3.08092	0.0042093	0.205268	-2.70558
ENSG00000151687.14	ANKAR	-0.411959	1.67247	-2.97552	0.00551612	0.212266	-2.70795
ENSG00000166441.13	RPL27A	0.216496	10.499	3.27451	0.00253731	0.202134	-2.70978
ENSG00000279608.1	AL353795.3	1.29267	-1.09048	2.71145	0.0106652	0.222182	-2.71036
ENSG00000131584.19	ACAP3	0.554379	3.9896	3.0717	0.00431074	0.205268	-2.7114
ENSG00000182185.18	RAD51B	-0.389191	2.32736	-2.97108	0.0055788	0.212266	-2.7117
ENSG00000147434.8	CHRNA6	-1.77273	-1.98982	-2.6983	0.0110132	0.224129	-2.71942
ENSG00000200785.1	SNORD8	-3.11833	-5.835	-2.8451	0.00766501	0.212266	-2.71947
ENSG00000279689.1	AC022400.9	0.836251	-1.2855	2.74551	0.00981098	0.218691	-2.71998
ENSG00000115286.20	NDUFS7	0.643285	3.43056	3.02691	0.0048372	0.211028	-2.72057
ENSG00000275468.1	AC004678.1	2.62314	-4.2715	2.78391	0.00892451	0.213495	-2.72076
ENSG00000272004.1	FO704657.1	1.76678	-4.21337	2.71181	0.0106559	0.222182	-2.72151
ENSG00000168301.13	KCTD6	-0.321722	3.00289	-2.97033	0.00558945	0.212266	-2.72387
ENSG00000228914.2	OR1H1P	-3.08994	-5.39366	-2.80872	0.00839214	0.212266	-2.7267
ENSG00000206652.1	RNU1-1	-5.33992	-1.00803	-2.69068	0.0112199	0.225101	-2.72735
ENSG00000206588.1	RNU1-28P	-5.33992	-1.00803	-2.69068	0.0112199	0.225101	-2.72735
ENSG00000207513.1	RNU1-3	-5.33992	-1.00803	-2.69068	0.0112199	0.225101	-2.72735
ENSG00000224424.7	PRKAR2A-AS1	-0.521313	0.230237	-2.85488	0.00747997	0.212266	-2.72923
ENSG00000090013.10	BLVRB	0.609912	0.762042	2.86545	0.00728449	0.212266	-2.73868
ENSG00000169718.17	DUS1L	0.512857	6.09053	3.1444	0.0035703	0.202134	-2.74363
ENSG00000100162.15	CENPM	0.80066	-0.102349	2.75055	0.00968993	0.218155	-2.74451
ENSG00000227910.1	AC092634.4	2.4555	-3.64807	2.74174	0.00990234	0.218718	-2.74531
ENSG00000262246.6	CORO7	0.588615	6.19743	3.15159	0.00350402	0.202134	-2.7488
ENSG00000260905.1	AC009021.1	2.38861	-2.15533	2.68306	0.0114299	0.225656	-2.75004
ENSG00000115446.11	UNC50	-0.21843	4.89079	-3.09788	0.00402874	0.204003	-2.75384
ENSG00000152683.14	SLC30A6	-0.277349	4.98713	-3.09503	0.00405854	0.204003	-2.75496
ENSG00000265185.5	SNORD3B-1	-3.08469	-4.8068	-2.77334	0.00916055	0.214421	-2.75698
ENSG00000119328.12	FAM206A	-0.284959	3.91253	-3.05275	0.00452646	0.206745	-2.75707
ENSG00000120051.15	CFAP58	-2.73255	-5.02098	-2.79367	0.00871126	0.212266	-2.75764
ENSG00000091137.12	SLC26A4	1.93539	-3.34433	2.68145	0.0114746	0.225656	-2.75865
ENSG00000270789.1	AC135983.5	1.97939	-5.55664	2.7463	0.00979192	0.218691	-2.75938
ENSG00000226465.2	AL390198.1	-1.53454	-2.93067	-2.67312	0.0117092	0.225923	-2.76092
ENSG00000274227.1	AC073575.2	1.40218	-1.20279	2.68292	0.0114338	0.225656	-2.76351
ENSG00000161249.21	DMKN	-0.985897	-3.39517	-2.6784	0.0115601	0.225656	-2.76363
ENSG00000206737.1	RNVU1-18	-5.20335	-1.055	-2.67103	0.0117688	0.225923	-2.76408
ENSG00000142765.18	SYTL1	0.508147	5.72879	3.1462	0.00355356	0.202134	-2.76621
ENSG00000196741.5	LINC01560	-0.481683	0.427762	-2.80293	0.00851354	0.212266	-2.76633
ENSG00000105325.14	FZR1	0.531902	4.58513	3.07455	0.00427911	0.205268	-2.76672
ENSG00000079462.7	PAFAH1B3	0.445427	2.12524	2.97769	0.00548577	0.212266	-2.76822
ENSG00000182218.9	HHIPL1	1.67175	-4.99503	2.71153	0.0106633	0.222182	-2.77098
ENSG00000280173.1	AC104447.1	-0.444442	1.01277	-2.80964	0.00837303	0.212266	-2.77314
ENSG00000211643.2	IGLV5-52	2.55439	-2.33799	2.67184	0.0117458	0.225923	-2.77409
ENSG00000173588.14	CEP83	-0.337982	3.81243	-3.00413	0.00512779	0.212266	-2.77541
ENSG00000198939.8	ZFP2	-0.572084	0.0824514	-2.81487	0.0082649	0.212266	-2.77543
ENSG00000176978.14	DPP7	0.767785	5.44461	3.11418	0.00386202	0.202134	-2.77658
ENSG00000105373.19	NOP53	0.53932	8.4103	3.19849	0.00309971	0.202134	-2.77725
ENSG00000101986.12	ABCD1	0.532713	1.82058	2.92837	0.00621728	0.212266	-2.78227
ENSG00000286230.1	AC010327.6	1.90858	-3.63075	2.68085	0.0114914	0.225656	-2.78304
ENSG00000079313.15	REXO1	0.591113	4.55541	3.06344	0.00440352	0.205268	-2.78433
ENSG00000240654.6	C1QTNF9	-2.14799	-4.95706	-2.6945	0.0111157	0.224984	-2.78439
ENSG00000183246.6	RIMBP3C	3.00199	-1.56434	2.65938	0.0121063	0.227678	-2.78685
ENSG00000189144.13	ZNF573	-0.353363	3.40522	-3.0088	0.0050669	0.212266	-2.78734
ENSG00000149806.11	FAU	0.398185	8.51061	3.1933	0.00314217	0.202134	-2.78735
ENSG00000159069.14	FBXW5	0.670138	4.98231	3.09693	0.00403863	0.204003	-2.79099
ENSG00000286029.1	AL442003.2	-1.88255	0.709112	-2.74001	0.00994432	0.218718	-2.7921
ENSG00000263934.4	SNORD3A	-2.06438	1.90691	-2.88994	0.00685024	0.212266	-2.79387
ENSG00000273272.2	U62317.4	2.52172	-4.46695	2.77836	0.00904767	0.213549	-2.79696
ENSG00000285886.1	AC211476.6	-0.441211	0.622509	-2.84958	0.00757966	0.212266	-2.8005
ENSG00000213885.3	RPL13AP7	0.4472	1.61995	2.86594	0.00727558	0.212266	-2.8058
ENSG00000148362.11	PAXX	0.572065	4.10906	3.05519	0.00449814	0.206731	-2.80715
ENSG00000093010.13	COMT	0.511269	3.31031	3.00343	0.00513702	0.212266	-2.80799
ENSG00000128606.13	LRRC17	1.52965	-2.9842	2.64715	0.01247	0.227859	-2.80874
ENSG00000104529.17	EEF1D	0.441385	8.61218	3.18838	0.0031829	0.202134	-2.80941
ENSG00000272196.2	HIST2H2AA4	2.28555	-1.59905	2.71013	0.0106996	0.222314	-2.81136
ENSG00000135249.8	RINT1	-0.306502	4.93477	-3.05914	0.00445267	0.206159	-2.81168
ENSG00000277027.1	RMRP	-3.25129	-0.171474	-2.70355	0.0108732	0.222314	-2.81486
ENSG00000071564.15	TCF3	0.483734	5.14071	3.08507	0.0041645	0.204705	-2.81501
ENSG00000267041.6	ZNF850	-0.478679	2.74025	-2.92032	0.00634525	0.212266	-2.8179
ENSG00000212864.3	RNF208	1.3426	-3.72059	2.64408	0.0125628	0.227859	-2.81813
ENSG00000174567.8	GOLT1A	1.18742	-4.07186	2.64245	0.0126121	0.227859	-2.81814
ENSG00000164695.5	CHMP4C	1.84658	-3.72447	2.67167	0.0117506	0.225923	-2.8185
ENSG00000181396.13	OGFOD3	0.44437	3.74983	3.00492	0.00511739	0.212266	-2.81988
ENSG00000212402.1	SNORA74B	-2.66889	-5.76459	-2.76327	0.00939105	0.215628	-2.82151
ENSG00000179314.14	WSCD1	1.83922	-4.08222	2.64622	0.0124979	0.227859	-2.82589
ENSG00000151164.18	RAD9B	-0.743566	-0.996311	-2.71581	0.0105522	0.22075	-2.82687
ENSG00000142606.16	MMEL1	1.13493	-2.76541	2.65246	0.0123108	0.227859	-2.82764
ENSG00000110066.15	KMT5B	-0.227876	6.28227	-3.11473	0.00385657	0.202134	-2.8285
ENSG00000221882.3	OR3A2	1.96215	-2.48286	2.63852	0.0127325	0.227859	-2.83014
ENSG00000185909.15	KLHDC8B	0.608866	0.298532	2.76007	0.00946541	0.215628	-2.83031
ENSG00000219682.4	AL133268.1	-0.921414	-2.21585	-2.63517	0.012836	0.227859	-2.83197
ENSG00000197705.9	KLHL14	-2.6998	-5.28984	-2.73817	0.0099895	0.218718	-2.83266
ENSG00000272054.1	AC007390.2	-0.664829	0.682005	-2.79599	0.00866144	0.212266	-2.8338
ENSG00000188761.13	BCL2L15	-0.560662	1.01536	-2.82814	0.00799621	0.212266	-2.83499
ENSG00000234629.1	WDR82P1	-0.882143	-2.80674	-2.63285	0.0129079	0.228546	-2.83524
ENSG00000241679.2	AC018450.1	-1.95134	-4.67303	-2.65472	0.0122435	0.227859	-2.83549
ENSG00000126010.5	GRPR	-2.28415	-4.18345	-2.67086	0.0117737	0.225923	-2.83563
ENSG00000140983.14	RHOT2	0.573328	6.02641	3.1117	0.003887	0.202134	-2.83831
ENSG00000135317.13	SNX14	-0.386095	5.58011	-3.09289	0.00408104	0.204003	-2.84238
ENSG00000273056.1	AL354694.1	0.723771	-1.56104	2.65434	0.0122548	0.227859	-2.84242
ENSG00000233927.5	RPS28	0.595673	8.41893	3.17114	0.00332976	0.202134	-2.84603
ENSG00000208892.1	SNORA49	-3.22222	-5.73356	-2.75255	0.00964234	0.217445	-2.84658
ENSG00000012171.19	SEMA3B	1.96017	-3.63324	2.64615	0.0125002	0.227859	-2.84664
ENSG00000169100.14	SLC25A6	0.547764	6.7193	3.12368	0.00376801	0.202134	-2.84833
ENSG00000169100.14_PAR_Y	SLC25A6	0.547764	6.7193	3.12368	0.00376801	0.202134	-2.84833
ENSG00000270038.1	AL133467.4	2.17495	-4.60675	2.66286	0.0120045	0.226952	-2.84922
ENSG00000273137.1	AL022328.2	1.6352	-2.69037	2.62458	0.0131677	0.229759	-2.85235
ENSG00000137818.12	RPLP1	0.4612	9.80064	3.2003	0.00308505	0.202134	-2.85337
ENSG00000130717.13	UCK1	0.328056	4.20896	3.01521	0.00498446	0.212266	-2.85997
ENSG00000163029.16	SMC6	-0.320698	5.18538	-3.07083	0.00432046	0.205268	-2.86382
ENSG00000099800.8	TIMM13	0.534822	3.5927	2.96283	0.00569711	0.212266	-2.86436
ENSG00000200795.1	RNU4-1	-4.5083	-4.43969	-2.68291	0.011434	0.225656	-2.8647
ENSG00000277918.1	RF00003	-4.54962	-3.98657	-2.64698	0.0124748	0.227859	-2.86575
ENSG00000251141.5	MRPS30-DT	2.29823	-5.14236	2.65624	0.0121987	0.227859	-2.86619
ENSG00000119778.15	ATAD2B	-0.262413	5.6209	-3.06994	0.00433035	0.205268	-2.86773
ENSG00000179364.13	PACS2	0.435269	4.54139	3.05357	0.00451697	0.206745	-2.87228
ENSG00000135736.6	CCDC102A	0.658006	0.75817	2.80818	0.00840339	0.212266	-2.87539
ENSG00000081307.12	UBA5	-0.282562	5.41059	-3.06803	0.00435173	0.205268	-2.87576
ENSG00000116954.8	RRAGC	-0.303517	4.86175	-3.04871	0.00457383	0.206771	-2.87585
ENSG00000239415.1	AP001469.3	-1.21447	-2.02815	-2.61777	0.0133852	0.230798	-2.8785
ENSG00000160226.16	CFAP410	0.570218	4.00278	2.99366	0.00526674	0.212266	-2.8787
ENSG00000275713.2	HIST1H2BH	1.92779	-3.13747	2.62866	0.0130388	0.229523	-2.87876
ENSG00000184216.14	IRAK1	0.38659	5.73163	3.0748	0.00427642	0.205268	-2.8794
ENSG00000120327.6	PCDHB14	-2.27819	-4.60245	-2.64893	0.0124162	0.227859	-2.87968
ENSG00000173898.13	SPTBN2	1.30615	-1.16635	2.62368	0.0131964	0.229759	-2.88054
ENSG00000169692.13	AGPAT2	0.569721	1.06783	2.81221	0.00831966	0.212266	-2.88325
ENSG00000214026.11	MRPL23	0.402648	3.52372	2.96853	0.00561521	0.212266	-2.88414
ENSG00000115255.11	REEP6	0.675793	-0.602654	2.73481	0.0100721	0.218718	-2.88448
ENSG00000217512.1	AL356776.1	-2.12855	-5.74326	-2.67844	0.0115589	0.225656	-2.88566
ENSG00000276805.2	AL133216.2	0.625542	0.81169	2.78665	0.0088642	0.213345	-2.88797
ENSG00000197191.5	CYSRT1	1.9287	-4.85914	2.64315	0.012591	0.227859	-2.88989
ENSG00000256039.1	LINC02446	-1.37232	-2.29119	-2.61919	0.0133395	0.230436	-2.89284
ENSG00000197124.12	ZNF682	-0.371487	2.70393	-2.90415	0.00660948	0.212266	-2.89634
ENSG00000218358.2	RAET1K	-2.29638	-4.45603	-2.6419	0.012629	0.227859	-2.89679
ENSG00000109265.14	KIAA1211	1.47638	-0.701192	2.64107	0.0126543	0.227859	-2.89685
ENSG00000225695.1	HNRNPA1P35	-1.31368	-4.18037	-2.62191	0.0132526	0.229759	-2.89904
ENSG00000267496.4	FAM215A	1.47598	-4.91508	2.60673	0.0137449	0.233359	-2.9
ENSG00000125817.8	CENPB	0.407344	5.10004	3.03987	0.00467888	0.207286	-2.90097
ENSG00000255198.4	SNHG9	0.55137	1.38529	2.81272	0.00830918	0.212266	-2.90134
ENSG00000284191.1	MIR671	-1.98731	-4.27979	-2.61753	0.0133929	0.230798	-2.90181
ENSG00000104969.10	SGTA	0.462348	4.4716	3.00728	0.00508664	0.212266	-2.90495
ENSG00000169019.11	COMMD8	-0.372948	3.39237	-2.97632	0.00550491	0.212266	-2.90634
ENSG00000113209.8	PCDHB5	2.40753	-4.25003	2.63563	0.0128216	0.227859	-2.91163
ENSG00000254852.8	NPIPA2	2.53936	-0.660691	2.63802	0.012748	0.227859	-2.91177
ENSG00000198482.12	ZNF808	-0.346412	4.73168	-3.04067	0.00466932	0.207286	-2.91223
ENSG00000141040.15	ZNF287	-0.304549	3.40789	-2.97867	0.00547198	0.212266	-2.91242
ENSG00000198276.16	UCKL1	0.435487	4.17305	3.00319	0.00514011	0.212266	-2.91376
ENSG00000111057.11	KRT18	0.391665	1.83552	2.83347	0.00789081	0.212266	-2.91518
ENSG00000099364.16	FBXL19	0.545228	2.94776	2.90605	0.00657782	0.212266	-2.91605
ENSG00000177575.12	CD163	-1.76928	-2.69243	-2.67132	0.0117606	0.225923	-2.91933
ENSG00000177700.6	POLR2L	0.611496	3.68919	2.94642	0.00593954	0.212266	-2.92164
ENSG00000184281.15	TSSC4	0.663174	3.57343	2.93565	0.00610389	0.212266	-2.92243
ENSG00000261408.7	TEN1-CDK3	0.615025	1.25838	2.76721	0.00930021	0.215628	-2.92328
ENSG00000164631.19	ZNF12	-0.255346	6.40429	-3.07815	0.00423959	0.205268	-2.92486
ENSG00000278876.1	AC145207.9	2.72308	-4.18958	2.67775	0.0115783	0.225656	-2.92747
ENSG00000261606.5	AC091230.1	1.79502	-2.64794	2.5845	0.0144968	0.235671	-2.92804
ENSG00000172663.9	TMEM134	0.369915	3.85751	2.99727	0.00521853	0.212266	-2.92868
ENSG00000173041.12	ZNF680	-0.415251	2.98669	-2.93842	0.00606126	0.212266	-2.92942
ENSG00000156469.8	MTERF3	-0.411108	4.08333	-2.94865	0.00590603	0.212266	-2.92967
ENSG00000235453.10	SMIM27	0.314475	2.3336	2.88037	0.00701698	0.212266	-2.93104
ENSG00000229590.3	MSX2P1	0.719283	-0.433634	2.741	0.00992019	0.218718	-2.93118
ENSG00000130589.16	HELZ2	0.579038	4.34684	3.02182	0.0049007	0.211763	-2.93206
ENSG00000165501.17	LRR1	-0.389886	2.68628	-2.86673	0.00726128	0.212266	-2.93225
ENSG00000206634.1	SNORA22	-2.60464	-5.41722	-2.68834	0.011284	0.225405	-2.93226
ENSG00000105669.14	COPE	0.570395	5.14749	3.03418	0.00474776	0.208548	-2.93327
ENSG00000170471.15	RALGAPB	-0.197454	7.49819	-3.10007	0.00400591	0.204003	-2.93335
ENSG00000221821.4	C6orf226	0.522057	0.45347	2.76675	0.00931086	0.215628	-2.93385
ENSG00000205746.9	AC126755.1	0.88624	3.38473	2.95675	0.00578583	0.212266	-2.93825
ENSG00000256448.5	AP000763.3	2.18571	-4.34375	2.64895	0.0124156	0.227859	-2.93997
ENSG00000167962.14	ZNF598	0.536649	4.28807	2.97677	0.00549856	0.212266	-2.94129
ENSG00000270116.1	AP001429.1	-1.76067	-2.8645	-2.57815	0.0147183	0.236954	-2.94428
ENSG00000147119.3	CHST7	0.545324	1.53844	2.79697	0.00864043	0.212266	-2.94501
ENSG00000270580.5	AC139256.2	0.502693	2.29383	2.892	0.00681473	0.212266	-2.94592
ENSG00000142634.13	EFHD2	0.421982	5.26794	3.03678	0.00471625	0.20838	-2.94717
ENSG00000230715.3	AC018638.2	0.761321	1.09528	2.7525	0.00964372	0.217445	-2.94742
ENSG00000276255.2	AL136379.1	-2.56699	-4.17612	-2.61382	0.013513	0.231601	-2.9487
ENSG00000164556.7	FAM183BP	1.71379	-2.91066	2.56956	0.0150229	0.238209	-2.95085
ENSG00000114742.14	WDR48	-0.197178	6.62389	-3.06847	0.00434688	0.205268	-2.95155
ENSG00000101365.21	IDH3B	0.232777	6.17071	3.05975	0.00444565	0.206159	-2.95253
ENSG00000170604.5	IRF2BP1	0.570118	3.2294	2.91583	0.00641756	0.212266	-2.95264
ENSG00000279583.1	AC009086.3	2.18465	-4.17932	2.65407	0.0122628	0.227859	-2.95468
ENSG00000100243.21	CYB5R3	0.424197	5.13869	3.02253	0.00489181	0.211763	-2.95507
ENSG00000121270.15	ABCC11	2.217	-4.05718	2.60914	0.0136656	0.232586	-2.95794
ENSG00000197299.12	BLM	-0.323345	3.21119	-2.92766	0.00622854	0.212266	-2.95812
ENSG00000203747.11	FCGR3A	-1.3551	1.85242	-2.83232	0.00791339	0.212266	-2.9595
ENSG00000238917.1	SNORD10	-3.69806	-5.37643	-2.66111	0.0120556	0.227295	-2.96064
ENSG00000280053.1	AC011199.1	1.81245	-4.90513	2.60421	0.0138284	0.233368	-2.96215
ENSG00000229832.1	AL360091.1	1.95562	-4.15809	2.59559	0.0141171	0.23446	-2.96224
ENSG00000145723.17	GIN1	-0.393558	3.14152	-2.93669	0.00608777	0.212266	-2.96251
ENSG00000274430.1	RF02124	2.01122	-3.79011	2.57136	0.0149586	0.237758	-2.96343
ENSG00000125503.13	PPP1R12C	0.543718	5.6348	3.04161	0.00465808	0.207286	-2.96611
ENSG00000178999.13	AURKB	0.682152	-0.286786	2.67809	0.0115687	0.225656	-2.97076
ENSG00000225062.1	CATIP-AS1	1.93844	-5.31766	2.63662	0.0127911	0.227859	-2.97284
ENSG00000227799.1	AC012358.2	1.627	-3.4388	2.55965	0.0153819	0.239172	-2.97312
ENSG00000264070.1	DND1P1	1.60669	-3.19195	2.56061	0.0153467	0.239172	-2.97318
ENSG00000189367.15	KIAA0408	-0.980551	2.00101	-2.84182	0.00772807	0.212266	-2.97655
ENSG00000242114.6	MTFP1	0.5203	3.50628	2.87478	0.00711605	0.212266	-2.97731
ENSG00000279557.1	AC010435.1	-2.00001	-3.22732	-2.55443	0.015574	0.239172	-2.97886
ENSG00000187024.14	PTRH1	0.638803	0.383074	2.68814	0.0112894	0.225405	-2.98131
ENSG00000103245.14	CIAO3	0.51864	3.59243	2.9288	0.00621064	0.212266	-2.98247
ENSG00000205476.9	CCDC85C	0.32696	3.0114	2.91532	0.00642574	0.212266	-2.98276
ENSG00000183458.13	AC138932.1	1.01162	2.90177	2.93009	0.0061903	0.212266	-2.98293
ENSG00000111325.16	OGFOD2	0.548117	2.66766	2.89774	0.00671711	0.212266	-2.98342
ENSG00000162076.13	FLYWCH2	0.654306	1.88384	2.82735	0.00801214	0.212266	-2.98419
ENSG00000130748.7	TMEM160	0.61815	-0.0195745	2.67844	0.011559	0.225656	-2.98447
ENSG00000182389.19	CACNB4	-0.960458	-2.19206	-2.6068	0.0137428	0.233359	-2.98619
ENSG00000180879.13	SSR4	0.34738	5.92928	3.04147	0.00465978	0.207286	-2.98754
ENSG00000166323.13	C11orf65	-1.1003	-2.69299	-2.57236	0.014923	0.237758	-2.98794
ENSG00000126458.4	RRAS	0.450929	1.26522	2.81166	0.00833091	0.212266	-2.98858
ENSG00000250571.7	GLI4	0.626266	2.05623	2.86172	0.00735299	0.212266	-2.98869
ENSG00000103249.18	CLCN7	0.535955	4.81606	2.99879	0.00519819	0.212266	-2.98985
ENSG00000172322.14	CLEC12A	-0.924855	-0.171439	-2.75953	0.00947819	0.215628	-2.99026
ENSG00000133275.16	CSNK1G2	0.640508	6.24167	3.03459	0.00474281	0.208548	-2.99052
ENSG00000136274.9	NACAD	1.85958	-3.98973	2.60429	0.0138257	0.233368	-2.99241
ENSG00000186010.19	NDUFA13	0.448059	5.26787	3.00844	0.0050715	0.212266	-2.99655
ENSG00000166402.8	TUB	-0.670096	0.0130571	-2.65036	0.0123735	0.227859	-2.99768
ENSG00000143768.13	LEFTY2	2.0826	-5.64375	2.59333	0.0141936	0.234549	-2.99783
ENSG00000142541.17	RPL13A	0.293568	11.6584	3.18886	0.0031789	0.202134	-3.00002
ENSG00000099385.11	BCL7C	0.423128	3.49411	2.94667	0.00593576	0.212266	-3.00053
ENSG00000172009.15	THOP1	0.488327	3.55383	2.92121	0.00633091	0.212266	-3.00233
ENSG00000248854.1	HNRNPH1P3	-1.40931	-4.02287	-2.56476	0.015196	0.239148	-3.0042
ENSG00000140988.16	RPS2	0.371274	10.4269	3.15378	0.00348407	0.202134	-3.00573
ENSG00000185386.15	MAPK11	0.531165	2.20213	2.84255	0.00771407	0.212266	-3.00714
ENSG00000168071.22	CCDC88B	0.584874	6.10998	3.04641	0.00460088	0.206771	-3.008
ENSG00000197149.5	AC107956.1	2.13868	-5.37516	2.62771	0.0130687	0.229567	-3.01475
ENSG00000273188.1	AL022328.3	1.89533	-3.92928	2.5522	0.0156568	0.239172	-3.01659
ENSG00000103202.13	NME4	0.467658	3.41439	2.93317	0.00614236	0.212266	-3.01701
ENSG00000120913.23	PDLIM2	0.438648	4.26294	2.99205	0.0052885	0.212266	-3.01743
ENSG00000152359.14	POC5	-0.348214	3.89586	-2.94266	0.00599641	0.212266	-3.02035
ENSG00000270316.1	BORCS7-ASMT	2.87894	-0.14291	2.60447	0.0138196	0.233368	-3.02048
ENSG00000258891.1	AC005480.1	1.77381	-4.53926	2.5512	0.015694	0.239172	-3.02166
ENSG00000211611.2	IGKV6-21	-2.62284	-6.05154	-2.63058	0.0129788	0.229166	-3.02223
ENSG00000104976.12	SNAPC2	0.546987	2.07515	2.80782	0.00841083	0.212266	-3.02229
ENSG00000052802.13	MSMO1	-0.467923	3.92805	-2.89781	0.00671583	0.212266	-3.02232
ENSG00000186529.16	CYP4F3	-2.75984	-2.82281	-2.53116	0.0164577	0.243274	-3.02258
ENSG00000284707.1	AC079781.5	0.513155	3.09493	2.88856	0.00687405	0.212266	-3.0248
ENSG00000146540.15	C7orf50	0.489656	2.55488	2.89679	0.00673312	0.212266	-3.02585
ENSG00000138686.9	BBS7	-0.322568	3.43676	-2.90746	0.00655452	0.212266	-3.02682
ENSG00000231167.3	YBX1P2	1.06587	-1.94959	2.53462	0.0163233	0.242792	-3.02773
ENSG00000162148.11	PPP1R32	0.52669	0.209696	2.72001	0.0104443	0.220396	-3.02801
ENSG00000117480.16	FAAH	0.491924	1.38675	2.76416	0.00937066	0.215628	-3.02928
ENSG00000263235.1	AC006111.2	0.593963	0.250775	2.65174	0.0123321	0.227859	-3.03003
ENSG00000176383.9	B3GNT4	1.45622	-2.87112	2.52295	0.0167804	0.245348	-3.03456
ENSG00000269242.1	AC010422.3	0.540237	2.02245	2.81877	0.00818509	0.212266	-3.0351
ENSG00000276203.4	ANKRD20A3	-2.5041	-5.27224	-2.62927	0.0130198	0.229523	-3.03548
ENSG00000275538.1	RNVU1-19	-2.71575	-5.29589	-2.63827	0.0127403	0.227859	-3.03984
ENSG00000178685.14	PARP10	0.680491	5.12036	3.02545	0.00485533	0.211028	-3.04184
ENSG00000179271.3	GADD45GIP1	0.551287	3.52539	2.87781	0.00706224	0.212266	-3.04459
ENSG00000105419.17	MEIS3	2.39579	-4.17726	2.57272	0.0149103	0.237758	-3.04797
ENSG00000168286.2	THAP11	0.278129	5.37992	3.00156	0.00516152	0.212266	-3.04825
ENSG00000233483.3	AC008105.2	0.82795	-1.71928	2.53105	0.0164618	0.243274	-3.04901
ENSG00000175182.15	FAM131A	0.3953	2.80407	2.82057	0.00814841	0.212266	-3.05151
ENSG00000196456.12	ZNF775	0.696582	-0.0785461	2.65612	0.012202	0.227859	-3.05311
ENSG00000280388.1	AC006330.1	-1.09931	-0.949938	-2.55369	0.0156013	0.239172	-3.05426
ENSG00000096996.15	IL12RB1	0.354156	4.74741	2.98321	0.00540907	0.212266	-3.05486
ENSG00000064545.14	TMEM161A	0.511686	2.52744	2.85228	0.00752881	0.212266	-3.05538
ENSG00000184489.11	PTP4A3	0.533115	3.33364	2.9146	0.00643751	0.212266	-3.05601
ENSG00000207142.1	RF00019	-3.61447	-5.26615	-2.58368	0.0145253	0.235671	-3.05623
ENSG00000130511.16	SSBP4	0.580225	3.71739	2.94394	0.00597697	0.212266	-3.06066
ENSG00000178295.15	GEN1	-0.478922	3.29344	-2.86836	0.00723155	0.212266	-3.06148
ENSG00000130811.12	EIF3G	0.337512	7.10993	3.04288	0.00464282	0.207286	-3.06563
ENSG00000115145.10	STAM2	-0.280125	4.68791	-2.95204	0.00585548	0.212266	-3.06572
ENSG00000082438.16	COBLL1	-1.43616	-2.65622	-2.5342	0.0163396	0.242817	-3.06809
ENSG00000188672.18	RHCE	-2.1296	-4.50573	-2.52536	0.0166852	0.244822	-3.06852
ENSG00000149506.11	ZP1	2.00179	-4.73465	2.52506	0.016697	0.244822	-3.06882
ENSG00000273473.1	BX649601.1	2.28008	-5.17428	2.59582	0.0141092	0.23446	-3.07027
ENSG00000270276.2	HIST2H4B	-0.825226	2.35262	-2.79892	0.00859878	0.212266	-3.07135
ENSG00000116661.11	FBXO2	0.571398	0.00265051	2.66661	0.011896	0.225936	-3.07253
ENSG00000213465.8	ARL2	0.428668	3.37921	2.89998	0.00667925	0.212266	-3.07291
ENSG00000179588.9	ZFPM1	0.623022	2.557	2.76615	0.00932466	0.215628	-3.07378
ENSG00000274026.2	FAM27E3	2.03031	-2.24419	2.50301	0.0175883	0.247732	-3.07468
ENSG00000187808.5	SOWAHD	-0.851411	-2.75221	-2.55795	0.0154441	0.239172	-3.07516
ENSG00000160949.17	TONSL	0.575848	1.00969	2.73126	0.0101602	0.218718	-3.07591
ENSG00000164330.17	EBF1	2.28941	-4.34149	2.54359	0.0159801	0.240669	-3.07622
ENSG00000197558.11	SSPO	0.735887	-0.804293	2.59618	0.0140971	0.23446	-3.07726
ENSG00000134061.5	CD180	-1.15635	-0.0892053	-2.63293	0.0129053	0.228546	-3.07757
ENSG00000136720.7	HS6ST1	0.487326	3.25448	2.84144	0.00773548	0.212266	-3.07797
ENSG00000185507.20	IRF7	0.71553	3.44778	2.88102	0.0070055	0.212266	-3.07875
ENSG00000277363.5	SRCIN1	-1.43311	-4.27204	-2.50517	0.017499	0.247732	-3.08123
ENSG00000220201.7	ZGLP1	0.583656	0.532666	2.6824	0.0114482	0.225656	-3.08137
ENSG00000079337.16	RAPGEF3	1.45024	-2.15461	2.49649	0.0178603	0.248307	-3.08274
ENSG00000235590.7	GNAS-AS1	-1.50664	-4.32677	-2.50046	0.0176941	0.247732	-3.08296
ENSG00000185122.11	HSF1	0.428414	5.11156	2.96224	0.00570566	0.212266	-3.08534
ENSG00000128242.13	GAL3ST1	1.73147	-4.43852	2.50322	0.0175795	0.247732	-3.08842
ENSG00000183496.6	MEX3B	0.840209	0.490981	2.60364	0.0138472	0.233368	-3.0891
ENSG00000229728.1	AL136531.1	1.38902	-2.73241	2.50334	0.0175746	0.247732	-3.08917
ENSG00000116809.11	ZBTB17	0.534273	4.36363	2.91362	0.00645336	0.212266	-3.08973
ENSG00000224775.2	BRAFP1	-1.70579	-3.90883	-2.49556	0.0178994	0.248342	-3.09216
ENSG00000005379.17	TSPOAP1	0.331609	3.67742	2.90868	0.00653433	0.212266	-3.0929
ENSG00000167702.12	KIFC2	0.425259	4.3562	2.95212	0.00585417	0.212266	-3.09443
ENSG00000168589.15	DYNLRB2	1.69523	-4.23169	2.50112	0.0176669	0.247732	-3.09521
ENSG00000180257.13	ZNF816	-0.519454	3.92461	-2.90227	0.00664084	0.212266	-3.09606
ENSG00000109736.15	MFSD10	0.602493	4.07189	2.91902	0.00636606	0.212266	-3.09614
ENSG00000163512.14	AZI2	-0.256046	4.95771	-2.955	0.00581159	0.212266	-3.09669
ENSG00000279742.1	AP000974.1	-2.48042	-4.5636	-2.5391	0.0161511	0.241623	-3.09711
ENSG00000179886.5	TIGD5	0.609163	2.02086	2.7629	0.00939963	0.215628	-3.09769
ENSG00000168884.14	TNIP2	0.368105	4.96332	2.94406	0.00597524	0.212266	-3.09774
ENSG00000214717.12	ZBED1	0.327707	4.08073	2.91673	0.00640292	0.212266	-3.09879
ENSG00000214717.12_PAR_Y	ZBED1	0.327707	4.08073	2.91673	0.00640292	0.212266	-3.09879
ENSG00000104518.11	GSDMD	0.606519	5.15037	2.98996	0.00531671	0.212266	-3.10063
ENSG00000244165.2	P2RY11	0.621432	3.00365	2.81067	0.00835158	0.212266	-3.10295
ENSG00000147202.18	DIAPH2	-0.350332	3.65962	-2.88591	0.00691996	0.212266	-3.10493
ENSG00000241678.1	AC091564.1	1.4625	-3.6684	2.48221	0.0184688	0.248926	-3.10589
ENSG00000267225.1	WDR7-OT1	-2.41452	-3.73652	-2.51623	0.0170487	0.24571	-3.10657
ENSG00000229591.1	AC006017.1	1.95421	-3.7058	2.49476	0.0179331	0.248643	-3.10669
ENSG00000205765.9	C5orf51	-0.334671	5.32987	-2.97076	0.00558338	0.212266	-3.10768
ENSG00000099821.14	POLRMT	0.610891	4.99361	2.95769	0.00577199	0.212266	-3.10999
ENSG00000128000.16	ZNF780B	-0.367954	5.5138	-2.97247	0.00555911	0.212266	-3.11176
ENSG00000273628.1	AL354798.1	2.85671	-3.93499	2.50827	0.0173719	0.247732	-3.1128
ENSG00000269489.1	AL589765.6	-2.38172	-4.38007	-2.54978	0.0157471	0.239395	-3.11434
ENSG00000272927.1	AC107464.3	0.442218	-0.0741751	2.67606	0.0116261	0.225923	-3.11489
ENSG00000247708.7	STX18-AS1	-0.308913	1.03445	-2.76228	0.00941404	0.215628	-3.11546
ENSG00000280022.1	AC126544.1	-1.24852	-2.38724	-2.48372	0.0184039	0.248926	-3.11619
ENSG00000168939.11_PAR_Y	SPRY3	-0.424381	0.652831	-2.66739	0.0118734	0.225923	-3.11638
ENSG00000168939.11	SPRY3	-0.424381	0.652831	-2.66739	0.0118734	0.225923	-3.11638
ENSG00000148803.12	FUOM	0.729768	0.838356	2.64931	0.0124048	0.227859	-3.11832
ENSG00000273156.2	AC124016.2	-0.752168	-0.75323	-2.57231	0.014925	0.237758	-3.11937
ENSG00000095906.17	NUBP2	0.737264	3.65348	2.87097	0.0071845	0.212266	-3.12046
ENSG00000133069.17	TMCC2	0.595862	0.107757	2.61584	0.0134475	0.231303	-3.12196
ENSG00000197858.11	GPAA1	0.563325	4.13234	2.91491	0.00643244	0.212266	-3.12253
ENSG00000283236.1	AC074141.1	-0.524047	-0.0604031	-2.62339	0.0132054	0.229759	-3.12668
ENSG00000236200.5	KDM4A-AS1	-0.89634	-2.22128	-2.48275	0.0184455	0.248926	-3.12731
ENSG00000188536.13	HBA2	-2.06858	-5.46315	-2.52183	0.0168247	0.245424	-3.12805
ENSG00000233396.7	LINC01719	1.6595	-2.64881	2.4729	0.0188763	0.250171	-3.12978
ENSG00000105223.20	PLD3	0.417463	4.29188	2.94802	0.00591544	0.212266	-3.13077
ENSG00000141522.12	ARHGDIA	0.522772	6.80588	3.00281	0.00514508	0.212266	-3.13112
ENSG00000273972.1	AC068722.2	1.88274	-4.07433	2.46948	0.0190276	0.250367	-3.13187
ENSG00000108784.10	NAGLU	0.398557	2.66719	2.85434	0.00749011	0.212266	-3.13251
ENSG00000235271.5	Z97353.2	-1.57206	-3.5407	-2.46841	0.0190756	0.250414	-3.13346
ENSG00000203965.13	EFCAB7	-0.321298	2.98211	-2.84705	0.00762774	0.212266	-3.1335
ENSG00000119559.16	C19orf25	0.578839	3.55771	2.86248	0.00733899	0.212266	-3.13364
ENSG00000100578.15	KIAA0586	-0.299134	5.31956	-2.97141	0.00557409	0.212266	-3.13432
ENSG00000167380.16	ZNF226	-0.252364	5.24097	-2.95747	0.00577519	0.212266	-3.13566
ENSG00000179862.6	CITED4	0.605711	0.533681	2.70542	0.0108235	0.222314	-3.13578
ENSG00000131375.10	CAPN7	-0.313007	6.19354	-2.98526	0.00538091	0.212266	-3.13843
ENSG00000139508.14	SLC46A3	-0.329749	4.47652	-2.95923	0.00574942	0.212266	-3.13945
ENSG00000100399.16	CHADL	1.59929	-4.76386	2.47201	0.0189155	0.250171	-3.14
ENSG00000248243.1	LINC02014	2.2854	-5.1493	2.52014	0.016892	0.245589	-3.14019
ENSG00000224888.4	AC138028.2	1.64907	-1.86014	2.461	0.0194087	0.252488	-3.14274
ENSG00000213385.3	AC105052.2	0.866364	-0.357982	2.53137	0.0164497	0.243274	-3.14378
ENSG00000217930.8	PAM16	0.43335	2.39153	2.76454	0.00936179	0.215628	-3.14513
ENSG00000109686.18	SH3D19	1.03635	-1.7885	2.48886	0.0181831	0.248926	-3.14689
ENSG00000149541.10	B3GAT3	0.545664	4.46705	2.91984	0.00635288	0.212266	-3.14814
ENSG00000282608.1	ADORA3	-1.60492	-3.89574	-2.4592	0.0194902	0.252776	-3.14975
ENSG00000204020.5	LIPN	-2.31544	-3.96944	-2.4697	0.0190181	0.250367	-3.15136
ENSG00000197619.14	ZNF615	-0.346407	4.27083	-2.88387	0.00695551	0.212266	-3.15209
ENSG00000132017.10	DCAF15	0.483952	4.54927	2.92073	0.00633861	0.212266	-3.15803
ENSG00000284772.1	AC011330.3	3.03337	-4.28241	2.47908	0.0186048	0.249489	-3.15952
ENSG00000219665.8	ZNF433-AS1	0.32763	2.70189	2.78539	0.00889188	0.213345	-3.16063
ENSG00000157426.14	AASDH	-0.330575	4.3835	-2.92346	0.00629502	0.212266	-3.16086
ENSG00000133243.8	BTBD2	0.630499	4.11731	2.91845	0.0063752	0.212266	-3.16098
ENSG00000269352.1	PTOV1-AS2	0.449026	2.35238	2.78903	0.00881204	0.213026	-3.16272
ENSG00000115271.11	GCA	-0.371191	3.20663	-2.86173	0.00735281	0.212266	-3.16354
ENSG00000225891.1	AL513365.2	-2.0635	-4.04947	-2.46648	0.0191615	0.251112	-3.16636
ENSG00000244327.1	AC109992.2	2.32857	-4.25586	2.4855	0.0183272	0.248926	-3.1697
ENSG00000232926.1	AC000078.1	1.89045	-2.28306	2.47765	0.0186674	0.249489	-3.16986
ENSG00000103326.12	CAPN15	0.78473	4.43936	2.88869	0.00687175	0.212266	-3.17252
ENSG00000067248.10	DHX29	-0.255404	5.3416	-2.93653	0.00609021	0.212266	-3.17449
ENSG00000228665.2	BX679664.1	2.1528	-4.72815	2.49189	0.0180542	0.248926	-3.17495
ENSG00000178093.13	TSSK6	0.752454	-0.655064	2.55888	0.01541	0.239172	-3.1762
ENSG00000244513.6	AC109587.1	2.03747	-3.77482	2.45092	0.0198701	0.253928	-3.17633
ENSG00000125945.15	ZNF436	-0.317986	4.23867	-2.87203	0.00716542	0.212266	-3.17653
ENSG00000137145.20	DENND4C	-0.308196	6.60791	-2.98248	0.00541917	0.212266	-3.17811
ENSG00000283239.1	AC019257.8	3.14607	-2.93779	2.4411	0.0203295	0.255483	-3.17997
ENSG00000160867.15	FGFR4	1.23134	-1.71595	2.47106	0.0189575	0.250171	-3.18004
ENSG00000222328.1	RNU2-2P	-4.29433	-0.603834	-2.47992	0.0185684	0.249411	-3.18027
ENSG00000149531.15	FRG1BP	-0.491769	2.72211	-2.78795	0.00883561	0.213345	-3.181
ENSG00000163464.7	CXCR1	-1.84028	-3.44148	-2.43921	0.0204189	0.255551	-3.18113
ENSG00000166167.18	BTRC	-0.268346	5.13385	-2.92252	0.00631005	0.212266	-3.18126
ENSG00000211951.2	IGHV2-26	-2.37283	-6.08622	-2.54139	0.0160636	0.241128	-3.18471
ENSG00000231663.1	COA6-AS1	0.566917	-0.16091	2.58479	0.0144867	0.235671	-3.18633
ENSG00000239557.1	AC092045.1	0.924002	-0.773949	2.47995	0.0185671	0.249411	-3.18793
ENSG00000171055.15	FEZ2	-0.331946	2.96391	-2.79142	0.00875995	0.212266	-3.19271
ENSG00000248161.5	AC098487.1	-1.20887	-3.40711	-2.44653	0.0200743	0.254254	-3.19322
ENSG00000060339.14	CCAR1	-0.203959	7.19664	-2.98833	0.00533898	0.212266	-3.194
ENSG00000171443.7	ZNF524	0.68248	2.02228	2.73291	0.0101193	0.218718	-3.19405
ENSG00000175857.8	GAPT	-0.979236	0.450995	-2.62219	0.0132437	0.229759	-3.19449
ENSG00000188747.8	NOXA1	0.766201	-0.54084	2.58668	0.0144214	0.235671	-3.19523
ENSG00000147206.17	NXF3	-2.22822	-5.2278	-2.47424	0.0188169	0.250171	-3.19653
ENSG00000133265.11	HSPBP1	0.5484	3.18727	2.78593	0.00887999	0.213345	-3.19789
ENSG00000185803.9	SLC52A2	0.560522	3.18676	2.81018	0.00836176	0.212266	-3.19813
ENSG00000279520.1	AC093525.8	0.737203	0.822373	2.55251	0.0156451	0.239172	-3.19827
ENSG00000245281.7	AC124242.1	-1.86269	-4.00705	-2.43239	0.020745	0.257058	-3.19924
ENSG00000275857.1	AC009133.4	-1.29894	-2.99054	-2.42881	0.0209181	0.257516	-3.19974
ENSG00000040608.14	RTN4R	1.23341	-2.61654	2.46831	0.0190797	0.250414	-3.20032
ENSG00000176101.12	SSNA1	0.570283	3.76292	2.8556	0.00746654	0.212266	-3.20057
ENSG00000166133.18	RPUSD2	0.336631	3.29263	2.79493	0.00868427	0.212266	-3.20097
ENSG00000274898.1	AC001226.1	-2.32693	-4.36419	-2.44692	0.0200562	0.254181	-3.20303
ENSG00000274808.5	TBC1D3B	0.733449	-0.65598	2.52127	0.0168472	0.245424	-3.20358
ENSG00000130706.13	ADRM1	0.560481	4.726	2.88219	0.00698494	0.212266	-3.20457
ENSG00000018510.15	AGPS	-0.260139	5.58252	-2.93168	0.00616556	0.212266	-3.20486
ENSG00000005206.17	SPPL2B	0.547631	4.3731	2.90035	0.006673	0.212266	-3.20495
ENSG00000104897.10	SF3A2	0.542333	4.74513	2.90633	0.00657323	0.212266	-3.20573
ENSG00000283293.1	RN7SK	-2.69124	2.53771	-2.71881	0.0104749	0.220396	-3.20582
ENSG00000155755.19	TMEM237	-0.330584	2.64335	-2.77849	0.00904477	0.213549	-3.20757
ENSG00000249863.2	AC021106.1	-0.504363	0.0448377	-2.60923	0.0136626	0.232586	-3.20768
ENSG00000261663.1	AC009065.8	2.37839	-4.03794	2.43947	0.0204068	0.255551	-3.20804
ENSG00000188986.7	NELFB	0.437461	4.7314	2.90773	0.00655003	0.212266	-3.20814
ENSG00000127540.12	UQCR11	0.392408	4.80372	2.91143	0.00648918	0.212266	-3.20817
ENSG00000267426.5	AC087289.4	1.77693	-1.20483	2.50191	0.017634	0.247732	-3.20913
ENSG00000105248.16	YJU2	0.350426	3.69183	2.83923	0.00777819	0.212266	-3.20917
ENSG00000267453.7	LINC01835	2.41871	-5.01763	2.45533	0.0196672	0.253484	-3.2099
ENSG00000185453.13	ZSWIM9	0.405601	1.96077	2.77341	0.009159	0.214421	-3.21008
ENSG00000213020.10	ZNF611	-0.301349	4.4391	-2.89147	0.00682383	0.212266	-3.21033
ENSG00000149313.11	AASDHPPT	-0.325647	5.2248	-2.91199	0.00648011	0.212266	-3.21164
ENSG00000223508.5	RPL23AP53	-0.626923	0.419495	-2.54432	0.0159523	0.240669	-3.21379
ENSG00000200463.1	SNORD118	-3.01856	-5.27378	-2.48372	0.0184036	0.248926	-3.21385
ENSG00000169733.12	RFNG	0.508007	3.40322	2.85347	0.0075064	0.212266	-3.21518
ENSG00000236104.3	ZBTB22	0.310883	4.0949	2.88864	0.00687262	0.212266	-3.21617
ENSG00000167468.16	GPX4	0.397969	5.92919	2.93792	0.00606891	0.212266	-3.21631
ENSG00000170242.17	USP47	-0.222357	7.49688	-2.97879	0.00547036	0.212266	-3.2189
ENSG00000278899.1	AL358852.1	-1.98563	-5.06548	-2.43502	0.0206189	0.256897	-3.219
ENSG00000234699.1	AL139339.1	-1.86907	-5.51567	-2.44365	0.0202096	0.254873	-3.22179
ENSG00000229951.5	AC104695.2	2.15234	-5.45668	2.48355	0.0184112	0.248926	-3.22254
ENSG00000117691.10	NENF	0.247028	3.671	2.83626	0.00783603	0.212266	-3.22454
ENSG00000161912.18	ADCY10P1	-0.289076	3.599	-2.85461	0.00748498	0.212266	-3.22643
ENSG00000198208.11	RPS6KL1	0.558418	1.00483	2.67028	0.0117903	0.225923	-3.22645
ENSG00000237765.7	FAM200B	-0.32851	3.98469	-2.87831	0.00705339	0.212266	-3.22715
ENSG00000186654.21	PRR5	0.437973	3.15359	2.81804	0.00819991	0.212266	-3.22854
ENSG00000146143.18	PRIM2	-0.323008	3.02086	-2.80298	0.00851247	0.212266	-3.22891
ENSG00000183762.12	KREMEN1	-2.15244	-4.82173	-2.46072	0.0194212	0.252488	-3.23121
ENSG00000199631.1	SNORD33	-3.0621	-5.02123	-2.43052	0.0208355	0.257246	-3.23186
ENSG00000241680.1	RPL31P49	-0.613553	-0.862144	-2.50004	0.0177114	0.247732	-3.23199
ENSG00000173531.15	MST1	0.521111	1.54276	2.69176	0.0111903	0.225101	-3.23214
ENSG00000197847.12	SLC22A20P	1.32673	-3.3898	2.41603	0.0215469	0.260934	-3.23222
ENSG00000261474.1	AC026471.4	0.880186	-1.42517	2.483	0.0184349	0.248926	-3.23244
ENSG00000280614.1	FP236383.2	-2.18487	-3.47015	-2.4096	0.0218692	0.262646	-3.23314
ENSG00000281181.1	FP236383.3	-2.18487	-3.47015	-2.4096	0.0218692	0.262646	-3.23314
ENSG00000280800.1	FP671120.4	-2.18487	-3.47015	-2.4096	0.0218692	0.262646	-3.23314
ENSG00000125462.17	C1orf61	1.13796	-1.02321	2.44104	0.0203322	0.255483	-3.23531
ENSG00000171798.18	KNDC1	1.61457	-4.27259	2.40439	0.0221338	0.262918	-3.24003
ENSG00000110844.13	PRPF40B	0.337582	2.56763	2.80656	0.00843731	0.212266	-3.24019
ENSG00000116014.10	KISS1R	1.6828	-3.43974	2.40442	0.0221323	0.262918	-3.24097
ENSG00000270195.2	AC016773.1	0.631044	0.362121	2.58219	0.014577	0.235858	-3.24317
ENSG00000085760.14	MTIF2	-0.217736	5.07963	-2.91185	0.00648226	0.212266	-3.24343
ENSG00000166845.15	C18orf54	-0.39198	1.36944	-2.66194	0.0120314	0.227253	-3.24365
ENSG00000059915.17	PSD	0.746171	1.28192	2.63795	0.0127502	0.227859	-3.24366
ENSG00000269815.1	AC010463.3	1.19535	-2.41435	2.4236	0.0211725	0.259218	-3.24404
ENSG00000110651.11	CD81	0.334409	6.0142	2.93153	0.00616789	0.212266	-3.24451
ENSG00000261147.1	AC091167.2	2.13022	-2.05839	2.40671	0.0220156	0.262687	-3.2455
ENSG00000110011.13	DNAJC4	0.377096	3.75561	2.85983	0.00738781	0.212266	-3.24697
ENSG00000120725.13	SIL1	0.396642	2.24874	2.73824	0.00998782	0.218718	-3.24764
ENSG00000121486.12	TRMT1L	-0.33367	4.3996	-2.86083	0.00736933	0.212266	-3.24892
ENSG00000233885.7	YEATS2-AS1	-1.0839	-1.85349	-2.42312	0.0211961	0.259218	-3.2512
ENSG00000158792.16	SPATA2L	0.695828	1.09964	2.59102	0.0142725	0.234973	-3.25488
ENSG00000181017.5	OR56B2P	1.97122	-4.53682	2.40616	0.0220436	0.262687	-3.25727
ENSG00000163608.15	NEPRO	-0.236021	6.49383	-2.93596	0.0060991	0.212266	-3.25847
ENSG00000104055.15	TGM5	-2.41248	-4.99706	-2.4859	0.0183098	0.248926	-3.25899
ENSG00000083845.9	RPS5	0.31799	9.19184	3.01946	0.00493042	0.212266	-3.2591
ENSG00000136536.15	MARCH7	-0.310366	7.20726	-2.96275	0.00569836	0.212266	-3.26057
ENSG00000274315.1	AC009318.3	1.75836	-3.44977	2.40001	0.022359	0.263433	-3.26103
ENSG00000271959.1	AC100803.3	0.981274	-3.45004	2.39804	0.0224605	0.263552	-3.26189
ENSG00000136942.15	RPL35	0.352774	8.87555	3.01019	0.00504888	0.212266	-3.26198
ENSG00000064961.19	HMG20B	0.490499	3.85381	2.84675	0.00763342	0.212266	-3.26281
ENSG00000147684.9	NDUFB9	0.228919	5.90505	2.92784	0.00622564	0.212266	-3.26397
ENSG00000280198.1	AC087163.3	0.751691	-0.636644	2.44528	0.020133	0.254392	-3.26398
ENSG00000024422.12	EHD2	1.58657	-1.86725	2.39516	0.0226098	0.263702	-3.26634
ENSG00000235018.1	AL137077.1	-2.38901	-5.59945	-2.48214	0.0184719	0.248926	-3.26646
ENSG00000259583.2	AC015712.2	-1.78746	-4.47297	-2.38829	0.0229704	0.26493	-3.26649
ENSG00000071655.18	MBD3	0.644324	4.25969	2.82677	0.0080236	0.212266	-3.26706
ENSG00000088727.12	KIF9	0.608869	0.206492	2.51492	0.0171014	0.24571	-3.26711
ENSG00000272677.1	AC124016.1	1.63244	-2.34342	2.39667	0.0225318	0.263552	-3.26802
ENSG00000127399.15	LRRC61	0.57477	1.07273	2.65609	0.012203	0.227859	-3.27
ENSG00000175756.13	AURKAIP1	0.490477	3.96138	2.81637	0.00823397	0.212266	-3.27135
ENSG00000106211.9	HSPB1	0.553949	3.68924	2.84707	0.00762748	0.212266	-3.27241
ENSG00000142166.13	IFNAR1	-0.299735	6.14779	-2.91951	0.00635822	0.212266	-3.27273
ENSG00000143748.18	NVL	-0.213902	5.20235	-2.89388	0.00678256	0.212266	-3.275
ENSG00000278909.1	AC007608.4	-2.73039	-4.71771	-2.46627	0.019171	0.251112	-3.27757
ENSG00000063177.13	RPL18	0.282622	9.72047	3.02609	0.00484736	0.211028	-3.2788
ENSG00000100348.10	TXN2	0.245583	4.92863	2.8797	0.00702871	0.212266	-3.27972
ENSG00000139546.10	TARBP2	0.351881	3.86841	2.82339	0.0080915	0.212266	-3.27997
ENSG00000115268.9	RPS15	0.465822	8.5342	2.99469	0.0052529	0.212266	-3.28018
ENSG00000235105.1	AL356968.2	-0.890348	-3.90365	-2.3794	0.0234446	0.266743	-3.28156
ENSG00000172236.17	TPSAB1	1.52249	-0.428057	2.43567	0.0205876	0.256817	-3.28378
ENSG00000275221.1	HIST1H2AK	1.88607	-5.03496	2.40755	0.0219729	0.262687	-3.28573
ENSG00000198718.13	TOGARAM1	-0.27813	4.20367	-2.83399	0.00788054	0.212266	-3.28875
ENSG00000257529.5	RPL36A-HNRNPH2	1.63383	-1.53091	2.39256	0.022746	0.264021	-3.28933
ENSG00000163681.14	SLMAP	-0.204646	6.0093	-2.91077	0.00650009	0.212266	-3.28985
ENSG00000254744.3	AC084855.1	-1.89561	-3.44083	-2.37368	0.0237542	0.268037	-3.29084
ENSG00000201098.1	RNY1	-3.18021	-4.2998	-2.37473	0.0236971	0.267922	-3.29195
ENSG00000103253.18	HAGHL	0.778907	0.392411	2.53871	0.0161662	0.241674	-3.29346
ENSG00000170430.10	MGMT	0.355903	2.96275	2.78006	0.00900981	0.213549	-3.29542
ENSG00000196365.11	LONP1	0.501262	5.10394	2.86552	0.00728327	0.212266	-3.29563
ENSG00000101997.13	CCDC22	0.40329	4.00668	2.82592	0.00804058	0.212266	-3.30034
ENSG00000105767.3	CADM4	0.878937	-1.25128	2.40291	0.0222097	0.26306	-3.30036
ENSG00000247324.2	AC010547.1	1.51859	-2.8032	2.36994	0.0239587	0.268819	-3.30052
ENSG00000271200.1	AC099791.2	1.4355	-4.39066	2.36647	0.0241499	0.269442	-3.30269
ENSG00000166265.12	CYYR1	-1.54927	-3.05562	-2.37384	0.0237458	0.268037	-3.30532
ENSG00000251532.1	AC091849.2	-1.91183	-5.07607	-2.38332	0.0232344	0.265895	-3.30695
ENSG00000257743.8	MGAM2	-2.417	-4.3858	-2.39636	0.0225474	0.263562	-3.30741
ENSG00000131042.14	LILRB2	-0.773522	-0.113293	-2.55859	0.0154208	0.239172	-3.30825
ENSG00000233673.7	ANAPC1P1	-1.64355	-1.81964	-2.38241	0.023283	0.265962	-3.30887
ENSG00000177943.14	MAMDC4	0.63877	0.658598	2.58396	0.0145153	0.235671	-3.31218
ENSG00000083812.12	ZNF324	0.25061	3.93794	2.80275	0.00851737	0.212266	-3.31247
ENSG00000243566.6	UPK3B	1.02691	-2.74718	2.41619	0.0215386	0.260934	-3.31248
ENSG00000271320.1	AC091488.1	-1.97316	-4.50859	-2.36123	0.0244414	0.270772	-3.31264
ENSG00000123064.12	DDX54	0.470635	5.37865	2.87255	0.007156	0.212266	-3.3142
ENSG00000160256.13	FAM207A	0.55233	1.86405	2.63049	0.0129815	0.229166	-3.31441
ENSG00000272382.1	AC025171.5	0.779953	-1.00074	2.4905	0.0181131	0.248926	-3.31575
ENSG00000270061.1	AC068790.5	2.26527	-3.8027	2.41546	0.0215749	0.260934	-3.31606
ENSG00000184164.14	CRELD2	0.336739	3.67533	2.80927	0.00838071	0.212266	-3.3164
ENSG00000161847.14	RAVER1	0.726518	3.90111	2.79998	0.00857622	0.212266	-3.31665
ENSG00000272112.1	AC011374.2	-1.4472	-2.38444	-2.39916	0.0224029	0.263537	-3.31915
ENSG00000279148.1	AC126474.1	1.52221	-2.46281	2.35624	0.0247219	0.271915	-3.31998
ENSG00000126705.14	AHDC1	0.523643	3.16973	2.77371	0.00915221	0.214421	-3.32186
ENSG00000142632.17	ARHGEF19	0.374177	2.49052	2.72137	0.0104095	0.220355	-3.32218
ENSG00000198642.6	KLHL9	-0.308398	6.24837	-2.90859	0.00653592	0.212266	-3.3224
ENSG00000179091.5	CYC1	0.404095	4.44927	2.8309	0.0079414	0.212266	-3.32278
ENSG00000205838.14	TTC23L	1.45514	-3.36635	2.35545	0.024766	0.27211	-3.32355
ENSG00000234323.6	LINC01505	1.93807	-5.79998	2.40769	0.0219662	0.262687	-3.3239
ENSG00000187510.9	C12orf74	-1.99532	-4.66511	-2.36358	0.0243102	0.26983	-3.32754
ENSG00000237819.5	AC002454.1	1.90549	-3.24221	2.35224	0.0249485	0.272422	-3.32788
ENSG00000180340.6	FZD2	1.4306	-4.32102	2.35046	0.0250498	0.272422	-3.32934
ENSG00000104870.12	FCGRT	0.38809	3.05574	2.81299	0.00830344	0.212266	-3.32937
ENSG00000279359.1	AL359195.2	-2.05039	-6.27106	-2.43976	0.0203932	0.255551	-3.33003
ENSG00000067221.14	STOML1	0.412	1.94984	2.70864	0.0107388	0.222314	-3.33212
ENSG00000182545.6	RNASE10	1.52602	-3.81515	2.34859	0.0251569	0.272422	-3.33216
ENSG00000182196.13	ARL6IP4	0.411909	5.99134	2.9068	0.00656537	0.212266	-3.33223
ENSG00000081665.14	ZNF506	-0.30633	5.91713	-2.88928	0.00686164	0.212266	-3.3333
ENSG00000228570.7	NUTM2E	2.201	-3.28021	2.34792	0.0251954	0.272422	-3.33343
ENSG00000104915.15	STX10	0.390398	4.33327	2.85433	0.00749017	0.212266	-3.33355
ENSG00000173156.7	RHOD	1.6008	-3.77307	2.35337	0.024884	0.272422	-3.3343
ENSG00000279953.1	AC117503.3	1.38034	-2.41321	2.34783	0.0252009	0.272422	-3.3359
ENSG00000213152.5	RPL7AP60	1.39606	-3.09166	2.34606	0.0253028	0.272772	-3.33639
ENSG00000166987.15	MBD6	0.408863	5.56537	2.88341	0.00696357	0.212266	-3.33713
ENSG00000142330.20	CAPN10	0.490303	4.61731	2.84484	0.00767005	0.212266	-3.3376
ENSG00000164880.16	INTS1	0.628018	5.37225	2.88172	0.00699312	0.212266	-3.33917
ENSG00000231967.1	AL135786.1	1.20817	-5.07259	2.34454	0.0253907	0.273016	-3.34005
ENSG00000230965.1	SNX18P13	-2.14669	-5.02495	-2.36707	0.0241168	0.269442	-3.34029
ENSG00000162571.13	TTLL10	1.57213	-3.56329	2.34362	0.0254436	0.273391	-3.34065
ENSG00000089820.15	ARHGAP4	0.542904	6.98609	2.93994	0.00603788	0.212266	-3.34164
ENSG00000100034.14	PPM1F	0.377359	4.55153	2.86045	0.00737635	0.212266	-3.34172
ENSG00000013297.11	CLDN11	-2.36058	-4.06756	-2.41714	0.0214915	0.260934	-3.34356
ENSG00000171858.18	RPS21	0.280888	8.82586	2.97482	0.00552601	0.212266	-3.34536
ENSG00000127191.18	TRAF2	0.496852	3.68804	2.74471	0.00983025	0.218691	-3.34609
ENSG00000230521.1	AL645929.1	0.770955	-0.555669	2.48861	0.0181937	0.248926	-3.34615
ENSG00000269514.2	AC024257.3	-0.532763	0.949626	-2.54145	0.0160614	0.241128	-3.34623
ENSG00000258839.3	MC1R	0.281911	2.92235	2.7596	0.00947656	0.215628	-3.34736
ENSG00000181444.13	ZNF467	0.725818	-0.10514	2.56445	0.0152071	0.239148	-3.3477
ENSG00000162729.14	IGSF8	0.499721	4.25432	2.83989	0.00776535	0.212266	-3.34854
ENSG00000166863.12	TAC3	1.78008	-4.48251	2.34781	0.0252021	0.272422	-3.34862
ENSG00000196878.15	LAMB3	0.885705	-2.0343	2.37565	0.0236471	0.267651	-3.35047
ENSG00000230956.2	AL024493.1	1.38002	-3.61367	2.35269	0.0249229	0.272422	-3.35211
ENSG00000277491.1	AC087392.5	1.75025	-4.05667	2.33748	0.025802	0.274579	-3.35249
ENSG00000272509.1	AC087752.4	1.24904	-3.33584	2.34992	0.0250809	0.272422	-3.3525
ENSG00000138286.14	FAM149B1	-0.212588	3.93957	-2.82543	0.00805048	0.212266	-3.35405
ENSG00000130313.7	AC010618.1	0.366845	3.71998	2.79845	0.00860873	0.212266	-3.35454
ENSG00000133619.17	KRBA1	0.491355	3.00649	2.72064	0.0104281	0.220355	-3.35509
ENSG00000224020.1	MIR181A2HG	1.81015	-4.39019	2.341	0.0255964	0.273796	-3.35617
ENSG00000069535.14	MAOB	-1.80063	-5.25106	-2.33602	0.0258878	0.274725	-3.35692
ENSG00000267143.1	AP001120.2	2.34662	-2.87421	2.33365	0.0260279	0.275279	-3.35727
ENSG00000149823.9	VPS51	0.489529	5.9577	2.88887	0.00686859	0.212266	-3.3588
ENSG00000178057.14	NDUFAF3	0.407346	3.99126	2.76771	0.00928881	0.215628	-3.36156
ENSG00000061938.18	TNK2	0.624897	5.34268	2.87203	0.00716533	0.212266	-3.36407
ENSG00000175906.5	ARL4D	0.889433	-0.709145	2.41113	0.0217924	0.262334	-3.36483
ENSG00000271781.1	AC026740.1	1.65934	-2.70685	2.33026	0.0262294	0.276137	-3.36499
ENSG00000204920.11	ZNF155	-0.288524	3.91646	-2.75444	0.00959764	0.217024	-3.36691
ENSG00000142552.8	RCN3	0.588728	-0.501932	2.53826	0.0161832	0.241752	-3.36738
ENSG00000139890.10	REM2	0.443455	0.838157	2.60036	0.0139565	0.23381	-3.36742
ENSG00000105750.15	ZNF85	-0.461667	2.35719	-2.68496	0.0113772	0.225656	-3.36967
ENSG00000105722.10	ERF	0.568232	3.82888	2.71901	0.0104698	0.220396	-3.37173
ENSG00000091640.8	SPAG7	0.284837	4.6488	2.83139	0.00793171	0.212266	-3.37227
ENSG00000273110.1	AL162591.2	-1.82099	-5.46068	-2.3365	0.0258599	0.274725	-3.37339
ENSG00000169093.16_PAR_Y	ASMTL	0.394994	3.30464	2.73039	0.0101819	0.218718	-3.37578
ENSG00000169093.16	ASMTL	0.394994	3.30464	2.73039	0.0101819	0.218718	-3.37578
ENSG00000164125.15	GASK1B	-2.09979	-3.44688	-2.32824	0.0263499	0.276427	-3.37804
ENSG00000197361.7	FBXL22	0.686864	-1.69085	2.4261	0.0210501	0.258662	-3.38175
ENSG00000145241.11	CENPC	-0.303183	6.10665	-2.86894	0.00722111	0.212266	-3.38299
ENSG00000103126.15	AXIN1	0.346759	5.45057	2.85971	0.00738999	0.212266	-3.38326
ENSG00000229754.1	CXCR2P1	-1.91407	-5.38939	-2.3278	0.026376	0.276503	-3.38459
ENSG00000162627.17	SNX7	1.2042	-2.03413	2.33908	0.0257084	0.274148	-3.38526
ENSG00000161714.12	PLCD3	0.603082	-0.125912	2.42341	0.0211817	0.259218	-3.38577
ENSG00000255073.8	ZFP91-CNTF	3.67988	-2.54895	2.31572	0.0271087	0.278861	-3.38614
ENSG00000160799.11	CCDC12	0.364234	4.62537	2.81185	0.00832712	0.212266	-3.38625
ENSG00000161618.10	ALDH16A1	0.54471	3.47295	2.76271	0.00940401	0.215628	-3.38689
ENSG00000115257.15	PCSK4	0.808664	-1.55654	2.40833	0.0219337	0.262687	-3.38916
ENSG00000153707.17	PTPRD	1.57271	-1.47397	2.33506	0.0259444	0.274975	-3.38947
ENSG00000285509.1	AP000646.1	-2.66012	-3.84664	-2.31453	0.0271818	0.278861	-3.39078
ENSG00000148634.15	HERC4	-0.263585	6.24699	-2.88806	0.00688258	0.212266	-3.39118
ENSG00000273428.3	AC004832.6	1.77479	-2.51291	2.3134	0.0272514	0.279015	-3.39187
ENSG00000225171.2	DUTP6	1.60429	-2.84882	2.31143	0.0273734	0.279211	-3.39303
ENSG00000065320.9	NTN1	2.06037	-3.82332	2.3316	0.0261497	0.275579	-3.3954
ENSG00000124216.4	SNAI1	1.62174	-2.45276	2.30957	0.0274885	0.279587	-3.39592
ENSG00000120948.17	TARDBP	-0.169256	8.16365	-2.92993	0.00619288	0.212266	-3.39641
ENSG00000286105.1	AL353579.1	2.21067	-4.80608	2.36369	0.0243039	0.26983	-3.39886
ENSG00000101974.14	ATP11C	-0.30791	5.47847	-2.8442	0.0076823	0.212266	-3.39917
ENSG00000167930.16	FAM234A	0.478611	3.74203	2.77578	0.0091057	0.214353	-3.39946
ENSG00000271778.1	AC080013.3	-1.64825	-5.68511	-2.31942	0.0268822	0.278746	-3.39959
ENSG00000273454.1	AC112503.2	-1.83798	-4.06895	-2.30667	0.0276694	0.280291	-3.40047
ENSG00000109501.13	WFS1	0.486349	0.277313	2.54594	0.0158911	0.240394	-3.40167
ENSG00000279059.1	AC007485.2	-0.442592	2.89641	-2.7335	0.0101046	0.218718	-3.40289
ENSG00000272010.1	AC100814.1	-2.26743	-5.12675	-2.31755	0.0269966	0.278796	-3.40362
ENSG00000176108.9	CHMP6	0.467803	3.36434	2.73465	0.010076	0.218718	-3.40404
ENSG00000105619.13	TFPT	0.439191	2.5909	2.6806	0.0114985	0.225656	-3.40486
ENSG00000228218.1	ATF4P3	0.962765	-2.49349	2.31982	0.0268578	0.278633	-3.40577
ENSG00000259954.1	IL21R-AS1	-1.53688	-3.80393	-2.305	0.027774	0.280474	-3.40618
ENSG00000138382.15	METTL5	-0.326898	4.29573	-2.79506	0.00868134	0.212266	-3.40744
ENSG00000164181.14	ELOVL7	2.05301	-2.19442	2.30233	0.027942	0.280729	-3.40764
ENSG00000089693.10	MLF2	0.273235	5.73899	2.84809	0.00760796	0.212266	-3.40955
ENSG00000133742.13	CA1	2.2129	-4.95064	2.32661	0.0264473	0.276739	-3.40972
ENSG00000256040.2	PAPPA-AS1	1.87545	-5.32464	2.32583	0.0264942	0.276968	-3.4102
ENSG00000160783.19	PMF1	0.28845	4.6515	2.80808	0.00840542	0.212266	-3.41048
ENSG00000198547.8	C20orf203	-1.27237	-3.21857	-2.32415	0.0265956	0.277306	-3.4123
ENSG00000169627.8	BOLA2B	0.626011	3.31398	2.69311	0.0111536	0.225089	-3.41271
ENSG00000163956.12	LRPAP1	0.340045	5.39909	2.83452	0.00787024	0.212266	-3.41424
ENSG00000185504.17	FAAP100	0.585012	4.23862	2.78152	0.00897723	0.213549	-3.41477
ENSG00000278740.1	AC005332.7	-0.789386	-1.1065	-2.45066	0.019882	0.253928	-3.41558
ENSG00000002822.15	MAD1L1	0.448481	3.76063	2.79741	0.00863087	0.212266	-3.4158
ENSG00000128524.5	ATP6V1F	0.302617	4.70511	2.80523	0.00846502	0.212266	-3.41791
ENSG00000172460.16	PRSS30P	1.3093	-4.02597	2.30512	0.0277663	0.280474	-3.41809
ENSG00000262484.1	CCER2	0.884872	-2.45031	2.34695	0.0252516	0.272657	-3.41924
ENSG00000125520.14	SLC2A4RG	0.440535	4.75534	2.84637	0.00764074	0.212266	-3.42056
ENSG00000227500.10	SCAMP4	0.377991	3.39379	2.72861	0.0102265	0.218864	-3.42124
ENSG00000264672.5	SEPT4-AS1	-1.60189	-4.03477	-2.29198	0.0286019	0.28232	-3.42425
ENSG00000243449.6	C4orf48	1.2067	-2.69228	2.30051	0.028057	0.280997	-3.42699
ENSG00000125912.11	NCLN	0.526496	4.40096	2.79182	0.00875145	0.212266	-3.42721
ENSG00000119636.16	BBOF1	-0.387304	1.64299	-2.61997	0.0133147	0.230412	-3.42846
ENSG00000256167.1	ATF4P4	1.22554	-3.6197	2.29237	0.028577	0.28232	-3.42895
ENSG00000124196.5	GTSF1L	0.962596	-2.23869	2.34183	0.0255477	0.273796	-3.42898
ENSG00000161682.14	FAM171A2	1.40386	-4.31126	2.28838	0.0288349	0.283056	-3.42952
ENSG00000260286.3	ARMH2	2.03055	-3.40151	2.29193	0.0286053	0.28232	-3.42995
ENSG00000247746.4	USP51	-0.391941	1.56257	-2.58864	0.0143538	0.235671	-3.43112
ENSG00000164976.9	MYORG	-0.488518	0.676588	-2.50033	0.0176997	0.247732	-3.43151
ENSG00000259994.1	AL353796.1	0.561654	0.121123	2.43362	0.0206861	0.257058	-3.43157
ENSG00000167526.13	RPL13	0.332358	10.716	2.98763	0.00534847	0.212266	-3.43263
ENSG00000100299.18	ARSA	0.468442	4.4341	2.82533	0.00805237	0.212266	-3.43306
ENSG00000101654.17	RNMT	-0.209379	6.75014	-2.86731	0.00725072	0.212266	-3.43315
ENSG00000132517.15	SLC52A1	1.35994	-3.30866	2.2933	0.028517	0.28232	-3.43358
ENSG00000021776.11	AQR	-0.199776	6.93857	-2.87266	0.00715403	0.212266	-3.43543
ENSG00000234134.1	AL158835.2	2.01587	-5.06942	2.29998	0.0280908	0.280997	-3.43651
ENSG00000253943.1	KRT18P37	2.07052	-5.10739	2.30065	0.0280483	0.280997	-3.43777
ENSG00000105640.13	RPL18A	0.416958	9.84109	2.96317	0.00569227	0.212266	-3.4381
ENSG00000084207.16	GSTP1	0.443653	4.94627	2.81629	0.00823569	0.212266	-3.43847
ENSG00000266680.1	AL135905.1	1.53514	-3.33092	2.2895	0.0287619	0.283026	-3.43897
ENSG00000074266.20	EED	-0.263803	5.19254	-2.80615	0.00844585	0.212266	-3.43965
ENSG00000247796.2	AC008966.1	-0.420393	0.989171	-2.59134	0.0142615	0.234973	-3.44092
ENSG00000208772.1	SNORD94	-2.37211	-4.11142	-2.28109	0.0293118	0.284104	-3.44257
ENSG00000165915.14	SLC39A13	0.486701	4.35585	2.7993	0.00859062	0.212266	-3.44257
ENSG00000099338.23	CATSPERG	0.459205	0.389506	2.50076	0.0176815	0.247732	-3.44336
ENSG00000267737.1	AC087645.2	1.10856	-4.27084	2.29128	0.0286472	0.28232	-3.44373
ENSG00000204103.4	MAFB	-1.82651	-4.72256	-2.28138	0.0292924	0.28405	-3.44384
ENSG00000240950.1	AC021074.1	0.646246	-1.83803	2.32513	0.0265363	0.277248	-3.44408
ENSG00000170903.11	MSANTD4	-0.288451	4.85367	-2.78214	0.0089635	0.213549	-3.44488
ENSG00000161091.13	MFSD12	0.408236	5.13166	2.81187	0.00832661	0.212266	-3.44522
ENSG00000104805.16	NUCB1	0.381058	5.92215	2.86241	0.00734033	0.212266	-3.44595
ENSG00000168461.13	RAB31	-0.689276	2.37948	-2.66127	0.0120509	0.227295	-3.44676
ENSG00000186047.10	DLEU7	-2.22077	-5.65072	-2.33855	0.0257393	0.274335	-3.44714
ENSG00000160446.19	ZDHHC12	0.613261	2.40013	2.66662	0.0118956	0.225936	-3.44747
ENSG00000271427.1	AL358072.1	-1.73801	-2.67004	-2.28223	0.0292363	0.283772	-3.44814
ENSG00000108298.11	RPL19	0.238748	10.9966	2.9873	0.00535299	0.212266	-3.44917
ENSG00000138613.14	APH1B	-0.364792	4.18881	-2.79309	0.00872389	0.212266	-3.44981
ENSG00000063176.15	SPHK2	0.520949	2.11203	2.61546	0.0134598	0.231303	-3.44989
ENSG00000159873.10	CCDC117	-0.313654	5.15163	-2.80883	0.00838975	0.212266	-3.45115
ENSG00000162910.19	MRPL55	0.367943	3.53425	2.73457	0.0100782	0.218718	-3.45185
ENSG00000117411.16	B4GALT2	0.684519	0.474921	2.44807	0.0200025	0.253928	-3.45188
ENSG00000105364.13	MRPL4	0.516752	3.83182	2.71954	0.0104563	0.220396	-3.45254
ENSG00000196787.3	HIST1H2AG	-0.685515	-0.482724	-2.43141	0.0207924	0.257058	-3.45264
ENSG00000207008.1	SNORA54	-2.9354	-5.08061	-2.28356	0.0291494	0.283671	-3.45362
ENSG00000276571.1	AC002550.2	1.15807	-3.60907	2.29133	0.0286438	0.28232	-3.45597
ENSG00000099860.9	GADD45B	0.432342	5.06968	2.76494	0.00935251	0.215628	-3.45625
ENSG00000181798.2	LINC00471	1.34328	-2.53694	2.30568	0.0277311	0.280367	-3.45682
ENSG00000125967.16	NECAB3	0.539753	1.66126	2.58764	0.0143881	0.235671	-3.46115
ENSG00000267673.6	FDX2	0.524632	1.78917	2.56998	0.0150079	0.238169	-3.46184
ENSG00000271855.1	AC073195.1	-0.837887	-1.9871	-2.29386	0.0284813	0.28232	-3.46298
ENSG00000279809.1	AC005538.2	4.14713	-2.42246	2.26819	0.0301724	0.287055	-3.4637
ENSG00000153975.10	ZUP1	-0.343442	4.05915	-2.72958	0.0102022	0.218718	-3.46523
ENSG00000103335.22	PIEZO1	0.45644	6.7881	2.87575	0.00709884	0.212266	-3.46604
ENSG00000099804.9	CDC34	0.402331	3.56205	2.70344	0.0108761	0.222314	-3.46678
ENSG00000136877.14	FPGS	0.348238	4.77891	2.79484	0.00868604	0.212266	-3.46702
ENSG00000240211.1	AC092849.1	-1.69524	-4.66729	-2.26832	0.030164	0.287055	-3.46784
ENSG00000256338.2	RPL41P2	0.564585	4.40701	2.78513	0.00889756	0.213345	-3.46983
ENSG00000276966.2	HIST1H4E	-1.08426	-2.7998	-2.30026	0.028073	0.280997	-3.46991
ENSG00000259366.1	AC108449.2	-0.494106	1.57676	-2.54606	0.0158866	0.240394	-3.47026
ENSG00000225725.4	FAM66E	-1.58679	-5.25688	-2.26398	0.0304585	0.287962	-3.47033
ENSG00000211946.3	IGHV3-20	-3.46518	-4.70665	-2.27399	0.0297829	0.285747	-3.47039
ENSG00000271967.1	AL583856.2	-1.35847	-4.0928	-2.27345	0.0298189	0.285799	-3.47219
ENSG00000273211.1	AC137630.4	-0.653484	-1.47593	-2.33466	0.0259682	0.275071	-3.47219
ENSG00000243738.3	RN7SL181P	1.41545	-3.52639	2.26186	0.0306034	0.288327	-3.47257
ENSG00000237883.1	DGUOK-AS1	1.23375	-1.34907	2.27251	0.0298819	0.285938	-3.47375
ENSG00000260401.1	AP002761.4	-1.31266	-4.21907	-2.27954	0.029414	0.284261	-3.4738
ENSG00000108176.15	DNAJC12	-1.552	-2.69002	-2.26357	0.0304865	0.287962	-3.47462
ENSG00000177169.10	ULK1	0.548974	4.3707	2.75232	0.00964783	0.217445	-3.47463
ENSG00000164190.18	NIPBL	-0.245212	7.93565	-2.88118	0.00700264	0.212266	-3.47474
ENSG00000196155.13	PLEKHG4	0.385347	3.95069	2.77526	0.00911739	0.214383	-3.47481
ENSG00000110801.13	PSMD9	0.230656	4.78782	2.78129	0.00898233	0.213549	-3.47615
ENSG00000185187.13	SIGIRR	0.47167	5.53024	2.84738	0.00762157	0.212266	-3.47656
ENSG00000123095.6	BHLHE41	-2.3022	-5.35387	-2.30116	0.0280161	0.280997	-3.47757
ENSG00000119203.14	CPSF3	-0.218089	5.0262	-2.79567	0.00866819	0.212266	-3.4802
ENSG00000054967.13	RELT	0.424441	3.77357	2.66808	0.0118536	0.225923	-3.48071
ENSG00000261732.1	AL031708.1	0.656589	0.912331	2.47394	0.0188302	0.250171	-3.48168
ENSG00000198839.9	ZNF277	-0.308035	4.8311	-2.79181	0.00875166	0.212266	-3.48184
ENSG00000205903.7	ZNF316	0.332217	5.27159	2.80464	0.00847755	0.212266	-3.48342
ENSG00000237877.6	LINC01473	-1.30835	-2.28733	-2.27115	0.0299727	0.286475	-3.48379
ENSG00000274015.1	AL136038.5	0.826776	-1.915	2.31153	0.0273672	0.279211	-3.48461
ENSG00000272223.1	AL136304.1	1.38594	-3.71495	2.26681	0.0302656	0.287412	-3.48509
ENSG00000229809.8	ZNF688	0.438918	2.75858	2.6676	0.0118673	0.225923	-3.48525
ENSG00000279901.1	AC092117.2	-1.10133	-2.08562	-2.26774	0.0302026	0.287078	-3.48679
ENSG00000189212.12	DPY19L2P1	1.47696	-5.22579	2.25207	0.0312805	0.291079	-3.48838
ENSG00000244486.8	SCARF2	0.84993	-1.83158	2.36124	0.0244406	0.270772	-3.4888
ENSG00000225948.2	LINC02648	-0.524264	1.92756	-2.59964	0.0139806	0.23381	-3.49045
ENSG00000114698.15	PLSCR4	-1.79601	-3.38239	-2.25014	0.0314151	0.291079	-3.49092
ENSG00000111775.3	COX6A1	0.260144	5.9488	2.81862	0.00818811	0.212266	-3.49189
ENSG00000257925.1	AC008083.1	-1.95974	-4.78681	-2.25071	0.0313753	0.291079	-3.49199
ENSG00000185236.12	RAB11B	0.467284	4.69554	2.77976	0.00901637	0.213549	-3.4923
ENSG00000229404.5	LINC00858	-1.89155	-5.1494	-2.24946	0.0314632	0.291079	-3.49478
ENSG00000161040.16	FBXL13	-1.72854	-2.91601	-2.26749	0.0302202	0.287112	-3.49492
ENSG00000011132.12	APBA3	0.460903	4.32616	2.74396	0.0098484	0.218718	-3.49514
ENSG00000226571.2	AL592429.2	1.64273	-4.87217	2.25588	0.0310154	0.290128	-3.49548
ENSG00000134759.14	ELP2	-0.19521	6.83612	-2.84946	0.00758197	0.212266	-3.49617
ENSG00000268581.1	SIGLEC18P	-1.50148	-4.33992	-2.24599	0.0317075	0.291079	-3.49623
ENSG00000104904.12	OAZ1	0.34708	7.99977	2.87975	0.00702795	0.212266	-3.49625
ENSG00000270040.1	AL356055.1	1.87813	-3.95768	2.28726	0.0289073	0.283301	-3.49711
ENSG00000216937.13	CCDC7	-0.372734	2.40524	-2.66288	0.0120039	0.226952	-3.49853
ENSG00000111678.11	C12orf57	0.500445	5.64114	2.81492	0.00826383	0.212266	-3.49887
ENSG00000236456.1	AL035458.1	1.01539	-2.44689	2.26168	0.0306158	0.288327	-3.49938
ENSG00000150540.14	HNMT	-2.03586	-3.70553	-2.24854	0.0315278	0.291079	-3.49948
ENSG00000249502.2	AC006160.1	1.47204	-3.72394	2.24571	0.0317275	0.291079	-3.50217
ENSG00000049323.16	LTBP1	1.27212	-1.86485	2.25956	0.0307613	0.288878	-3.50256
ENSG00000182095.14	TNRC18	0.479899	5.29438	2.78168	0.00897373	0.213549	-3.50374
ENSG00000266998.1	AC111182.1	0.58602	-0.519082	2.44826	0.0199937	0.253928	-3.50437
ENSG00000259429.5	UBE2Q2P2	0.673654	0.268335	2.45447	0.0197065	0.253484	-3.50725
ENSG00000258454.1	AC016526.2	2.13653	-5.01501	2.27937	0.0294253	0.284261	-3.50879
ENSG00000251485.1	AC068134.3	0.587051	0.374232	2.45986	0.0194605	0.252776	-3.50906
ENSG00000130429.14	ARPC1B	0.433009	6.54581	2.85263	0.00752205	0.212266	-3.50962
ENSG00000117281.15	CD160	-1.38754	-1.09452	-2.37975	0.0234255	0.266743	-3.51073
ENSG00000224418.1	STK24-AS1	1.61906	-3.7116	2.23689	0.0323569	0.292922	-3.51088
ENSG00000105701.16	FKBP8	0.578981	5.94194	2.83139	0.00793176	0.212266	-3.51088
ENSG00000185955.5	C7orf61	1.45937	-2.36626	2.2654	0.0303619	0.287797	-3.51092
ENSG00000286235.1	AL035461.3	-1.87515	2.12163	-2.56996	0.0150089	0.238169	-3.51174
ENSG00000256663.1	AC112777.1	1.71809	-5.10839	2.24205	0.0319871	0.291685	-3.51181
ENSG00000271757.1	AP002360.2	1.47656	-3.40637	2.24509	0.0317714	0.291079	-3.51216
ENSG00000204531.18	POU5F1	1.91427	-5.34404	2.2474	0.031608	0.291079	-3.51292
ENSG00000229162.1	AL445471.1	0.980581	-1.7157	2.25424	0.0311294	0.290799	-3.51338
ENSG00000261684.2	AC018362.1	-2.68496	-3.46819	-2.23541	0.0324634	0.292922	-3.5134
ENSG00000250135.1	AL049795.2	1.41266	-1.29725	2.3299	0.0262505	0.276219	-3.51561
ENSG00000199568.1	RNU5A-1	-3.17802	-5.52607	-2.26919	0.0301048	0.28694	-3.51566
ENSG00000230043.1	TMSB4XP6	0.648837	-1.45574	2.30967	0.0274821	0.279587	-3.51726
ENSG00000156574.9	NODAL	1.83762	-5.17077	2.2368	0.0323635	0.292922	-3.51741
ENSG00000230325.1	AL359921.1	0.781174	-1.42951	2.29642	0.0283174	0.282149	-3.51764
ENSG00000131183.11	SLC34A1	-1.54212	-4.34126	-2.23206	0.0327061	0.294037	-3.51784
ENSG00000184441.4	AP001062.1	0.373186	1.87155	2.602	0.0139018	0.23381	-3.51893
ENSG00000266777.1	SH3GL1P1	0.589046	0.909865	2.4502	0.0199037	0.253928	-3.51966
ENSG00000128228.5	SDF2L1	0.561202	1.86818	2.54374	0.0159744	0.240669	-3.521
ENSG00000167562.12	ZNF701	-0.294166	4.34752	-2.75945	0.00948008	0.215628	-3.52117
ENSG00000278987.1	AL031009.1	0.93983	-0.806522	2.30292	0.0279047	0.280729	-3.52141
ENSG00000145214.14	DGKQ	0.601253	3.95139	2.72846	0.0102303	0.218864	-3.52304
ENSG00000142208.16	AKT1	0.36935	6.20398	2.828	0.00799908	0.212266	-3.52309
ENSG00000161914.10	ZNF653	0.47332	1.33664	2.51428	0.0171273	0.24571	-3.52413
ENSG00000267348.2	GEMIN7-AS1	-1.63553	-4.96578	-2.2291	0.0329219	0.294188	-3.52419
ENSG00000143318.13	CASQ1	1.60287	-4.61078	2.22727	0.0330564	0.294272	-3.52621
ENSG00000173540.12	GMPPB	0.315629	4.28381	2.73574	0.0100492	0.218718	-3.52629
ENSG00000147592.9	LACTB2	-0.36278	2.45946	-2.60614	0.0137644	0.233368	-3.52644
ENSG00000233846.2	SELENOTP1	-0.894081	-3.34566	-2.22558	0.0331806	0.294429	-3.52783
ENSG00000266053.2	NDUFV2-AS1	0.430665	0.957207	2.48132	0.0185077	0.249076	-3.52924
ENSG00000170265.12	ZNF282	0.483487	3.56587	2.67506	0.0116544	0.225923	-3.52965
ENSG00000233426.3	EIF3FP3	0.437364	1.59265	2.54932	0.0157642	0.239478	-3.53034
ENSG00000119608.12	PROX2	-1.40102	-4.21095	-2.22631	0.0331265	0.294275	-3.53104
ENSG00000170365.10	SMAD1	0.514671	0.0228002	2.38116	0.0233498	0.266231	-3.53247
ENSG00000225931.3	AL139246.2	1.03767	-2.53249	2.26996	0.0300533	0.286809	-3.5329
ENSG00000275765.5	AC091982.3	0.672982	-1.77172	2.32731	0.0264056	0.276582	-3.53479
ENSG00000214309.5	MBLAC1	0.580699	-1.46646	2.27912	0.0294413	0.284261	-3.53562
ENSG00000286100.1	AL008725.1	-2.15113	-5.32651	-2.27384	0.0297926	0.285747	-3.53567
ENSG00000262227.1	AC004771.3	0.488405	-0.414748	2.40222	0.0222453	0.26306	-3.53818
ENSG00000032444.16	PNPLA6	0.508941	4.89071	2.77822	0.00905088	0.213549	-3.53849
ENSG00000278932.3	CR381653.1	0.909945	-1.63863	2.31487	0.0271611	0.278861	-3.53905
ENSG00000095752.7	IL11	-1.42062	-3.35385	-2.21871	0.0336897	0.295752	-3.53906
ENSG00000166250.12	CLMP	1.469	-2.67151	2.26194	0.0305981	0.288327	-3.53976
ENSG00000211784.2	TRAV10	-0.438441	2.13419	-2.53706	0.0162292	0.241915	-3.54048
ENSG00000272182.1	AC135507.1	1.11517	-1.57843	2.25876	0.0308162	0.289182	-3.5418
ENSG00000104960.15	PTOV1	0.410534	4.84284	2.7705	0.00922507	0.2152	-3.54327
ENSG00000213402.3	PTPRCAP	0.668519	5.50621	2.80254	0.00852181	0.212266	-3.54353
ENSG00000163576.18	EFHB	-1.23594	-2.8911	-2.2946	0.0284338	0.28232	-3.54429
ENSG00000283907.1	AD000090.1	-2.54369	-3.18934	-2.21979	0.033609	0.295573	-3.54573
ENSG00000154479.13	CCDC173	1.89874	-4.21224	2.23189	0.0327183	0.294037	-3.54694
ENSG00000232479.2	AC010900.1	1.79035	-4.4637	2.22775	0.0330212	0.294272	-3.54759
ENSG00000214093.3	AL096701.1	-1.61574	-3.65839	-2.22294	0.0333753	0.294713	-3.54764
ENSG00000188626.6	GOLGA8M	0.725737	-0.0932977	2.40146	0.022284	0.263182	-3.54793
ENSG00000181458.10	TMEM45A	1.98537	-5.28965	2.24282	0.0319324	0.291572	-3.54943
ENSG00000104825.17	NFKBIB	0.385008	3.72261	2.65544	0.0122224	0.227859	-3.54973
ENSG00000267127.7	AC090360.1	1.71845	-3.85421	2.21644	0.0338594	0.295897	-3.5501
ENSG00000115942.9	ORC2	-0.297187	5.99143	-2.79651	0.00865021	0.212266	-3.55024
ENSG00000183207.14	RUVBL2	0.45548	4.03231	2.70227	0.0109072	0.222729	-3.55113
ENSG00000099985.4	OSM	0.700174	1.44124	2.52674	0.0166307	0.244822	-3.55138
ENSG00000224934.4	AL391684.1	-0.504426	1.7956	-2.53592	0.0162732	0.24222	-3.55145
ENSG00000259746.1	HSPE1P3	1.27269	-2.88608	2.21487	0.0339777	0.295897	-3.55159
ENSG00000276454.1	AC008083.3	1.46877	-3.43199	2.22277	0.033388	0.294713	-3.55209
ENSG00000172671.19	ZFAND4	-0.223523	4.1718	-2.74044	0.00993389	0.218718	-3.55419
ENSG00000155465.18	SLC7A7	-0.975998	-1.95819	-2.36023	0.0244975	0.27089	-3.55606
ENSG00000169855.20	ROBO1	-1.45595	-3.19194	-2.23639	0.032393	0.292922	-3.5572
ENSG00000120925.16	RNF170	-0.243505	4.0975	-2.7473	0.00976773	0.218542	-3.55743
ENSG00000083896.12	YTHDC1	-0.181488	7.6402	-2.84686	0.00763133	0.212266	-3.55763
ENSG00000124171.9	PARD6B	-0.427091	1.57043	-2.477	0.0186958	0.24966	-3.55811
ENSG00000171298.13	GAA	0.467031	3.11357	2.70176	0.0109206	0.222782	-3.55828
ENSG00000065268.10	WDR18	0.562997	2.85898	2.5981	0.0140324	0.234384	-3.55889
ENSG00000124614.15	RPS10	0.255988	10.0439	2.9164	0.00640838	0.212266	-3.56093
ENSG00000148384.13	INPP5E	0.395075	3.94621	2.70914	0.0107256	0.222314	-3.56119
ENSG00000260086.2	AC007611.1	-2.23076	-4.31249	-2.20179	0.034974	0.299241	-3.56419
ENSG00000115661.14	STK16	0.228252	4.0246	2.73512	0.0100646	0.218718	-3.56489
ENSG00000162688.17	AGL	-0.321467	5.4354	-2.78402	0.00892201	0.213495	-3.56545
ENSG00000247081.7	BAALC-AS1	1.25338	-3.24297	2.23458	0.0325236	0.293082	-3.56554
ENSG00000270020.1	AC009108.3	1.09045	-2.49056	2.24776	0.0315824	0.291079	-3.56662
ENSG00000254402.7	LRRC24	0.963138	-3.10012	2.2329	0.0326455	0.293795	-3.56881
ENSG00000278619.5	MRM1	0.486025	2.2557	2.55356	0.0156061	0.239172	-3.56892
ENSG00000259804.1	AC027682.1	-1.06691	-1.89583	-2.23853	0.0322393	0.292434	-3.56976
ENSG00000123191.14	ATP7B	0.426897	0.17165	2.43891	0.0204332	0.255551	-3.57062
ENSG00000155636.15	RBM45	-0.282769	3.69596	-2.70624	0.0108019	0.222314	-3.57151
ENSG00000157181.16	ODR4	-0.295528	4.805	-2.73349	0.0101048	0.218718	-3.57231
ENSG00000109906.13	ZBTB16	0.670222	1.71521	2.52234	0.0168046	0.245424	-3.57244
ENSG00000090581.10	GNPTG	0.372833	4.31611	2.72519	0.0103126	0.219715	-3.57436
ENSG00000162104.10	ADCY9	0.398088	3.08768	2.64775	0.0124516	0.227859	-3.57496
ENSG00000106330.12	MOSPD3	0.43229	1.39093	2.56895	0.0150447	0.238372	-3.57499
ENSG00000185290.4	NUPR2	1.6704	-4.83477	2.20274	0.0349011	0.299241	-3.57672
ENSG00000107186.16	MPDZ	1.68139	-1.75344	2.21446	0.0340087	0.295897	-3.57688
ENSG00000262514.1	AC020978.6	-1.25241	-1.92423	-2.23573	0.0324407	0.292922	-3.57729
ENSG00000214770.3	AL161756.1	1.46866	-2.39907	2.20991	0.0343524	0.296912	-3.57772
ENSG00000267102.1	AC060766.1	0.540132	-0.0197273	2.40081	0.0223176	0.263182	-3.57901
ENSG00000260335.1	AC133555.4	0.785152	1.24213	2.49644	0.0178623	0.248307	-3.5813
ENSG00000169413.3	RNASE6	-0.68156	-0.167036	-2.5005	0.0176924	0.247732	-3.58224
ENSG00000171812.13	COL8A2	0.84954	-3.10337	2.24902	0.031494	0.291079	-3.58355
ENSG00000126254.12	RBM42	0.426387	3.98579	2.67991	0.0115178	0.225656	-3.58363
ENSG00000110046.13	ATG2A	0.547001	4.50789	2.71744	0.0105101	0.220509	-3.58539
ENSG00000102871.16	TRADD	0.368915	4.83435	2.77199	0.00919127	0.214897	-3.58577
ENSG00000184349.13	EFNA5	1.93016	-4.11119	2.18763	0.0360828	0.301469	-3.58584
ENSG00000160813.7	PPP1R35	0.487097	3.41312	2.67183	0.0117459	0.225923	-3.58635
ENSG00000148572.16	NRBF2	-0.303718	4.42619	-2.7062	0.010803	0.222314	-3.58739
ENSG00000092108.20	SCFD1	-0.252907	5.52376	-2.76501	0.00935099	0.215628	-3.5882
ENSG00000279347.1	AC021945.1	-1.36513	-4.45752	-2.1855	0.0362521	0.30162	-3.5909
ENSG00000255439.6	AC135050.2	2.86671	-3.35985	2.18336	0.0364233	0.30187	-3.59249
ENSG00000184967.7	NOC4L	0.578194	2.63121	2.5519	0.0156679	0.239172	-3.59275
ENSG00000008394.13	MGST1	-0.687906	-0.591726	-2.32194	0.0267292	0.278165	-3.59283
ENSG00000104835.14	SARS2	0.434757	2.8374	2.63517	0.012836	0.227859	-3.59327
ENSG00000215548.2	FRG1JP	-0.892447	-1.66451	-2.26417	0.0304457	0.287962	-3.59405
ENSG00000167491.17	GATAD2A	0.337698	6.33531	2.79307	0.00872424	0.212266	-3.59408
ENSG00000238084.4	AL031284.1	0.791451	-2.39095	2.20965	0.0343725	0.296912	-3.59571
ENSG00000122033.14	MTIF3	-0.247362	4.98843	-2.75813	0.00951088	0.215772	-3.59611
ENSG00000066557.6	LRRC40	-0.351215	4.10818	-2.679	0.0115433	0.225656	-3.59612
ENSG00000224152.1	AC009506.1	-1.36686	-2.93262	-2.19199	0.0357384	0.300493	-3.59796
ENSG00000105404.11	RABAC1	0.427283	3.47314	2.63798	0.012749	0.227859	-3.59804
ENSG00000270240.2	AC015849.1	1.67437	-4.70366	2.18027	0.0366715	0.302641	-3.59977
ENSG00000183185.9	GABRR3	1.37535	-5.3255	2.18501	0.0362908	0.30162	-3.60061
ENSG00000255882.1	AC091814.1	-1.54296	-4.30667	-2.1816	0.0365638	0.302476	-3.60074
ENSG00000099624.8	ATP5F1D	0.673622	3.26853	2.64079	0.012663	0.227859	-3.60089
ENSG00000106348.18	IMPDH1	0.359177	4.22714	2.73943	0.00995865	0.218718	-3.6027
ENSG00000283047.1	FRG1FP	-1.47091	-3.50527	-2.18684	0.0361452	0.301577	-3.6031
ENSG00000273381.1	AL158071.5	2.1198	-4.14294	2.17987	0.0367033	0.302641	-3.60478
ENSG00000261971.7	MMP25-AS1	0.31553	3.96823	2.73333	0.0101087	0.218718	-3.605
ENSG00000099817.12	POLR2E	0.512179	4.91348	2.72981	0.0101964	0.218718	-3.60572
ENSG00000073169.14	SELENOO	0.650574	3.08004	2.60949	0.0136541	0.232586	-3.60757
ENSG00000165684.4	SNAPC4	0.451669	3.86286	2.66474	0.0119499	0.226544	-3.60803
ENSG00000130669.17	PAK4	0.509006	1.80043	2.52296	0.01678	0.245348	-3.60962
ENSG00000273375.1	AC055764.2	1.69126	-4.09431	2.17142	0.0373903	0.304897	-3.61015
ENSG00000184436.11	THAP7	0.408072	4.08369	2.68565	0.011358	0.225656	-3.61027
ENSG00000268744.1	AC008758.4	2.08309	-1.82588	2.24002	0.032132	0.292218	-3.6108
ENSG00000181588.16	MEX3D	0.709274	0.120066	2.30409	0.027831	0.280552	-3.61095
ENSG00000169789.10	PRY	1.89594	-0.813695	2.31636	0.0270696	0.278861	-3.61181
ENSG00000132570.14	PCBD2	-0.262097	2.95549	-2.6527	0.0123037	0.227859	-3.61201
ENSG00000174796.12	THAP6	-0.254058	4.22113	-2.69707	0.0110464	0.22424	-3.61204
ENSG00000131591.17	C1orf159	0.659913	2.4242	2.55728	0.0154688	0.239172	-3.61444
ENSG00000103266.11	STUB1	0.422937	4.75696	2.73388	0.0100952	0.218718	-3.61517
ENSG00000083099.11	LYRM2	-0.277998	5.18596	-2.74505	0.00982202	0.218691	-3.61561
ENSG00000169976.6	SF3B5	0.317281	5.22928	2.73775	0.00999967	0.218718	-3.61691
ENSG00000074855.11	ANO8	0.407817	2.92609	2.65928	0.012109	0.227678	-3.61731
ENSG00000176531.10	PHLDB3	0.475538	3.34863	2.57809	0.0147203	0.236954	-3.61752
ENSG00000223612.3	AC241585.1	0.924068	-3.05641	2.17853	0.0368115	0.30265	-3.62042
ENSG00000164406.7	LEAP2	-0.372336	2.26084	-2.55529	0.0155423	0.239172	-3.62046
ENSG00000256464.1	YWHABP2	-1.21214	-2.8011	-2.16941	0.0375552	0.305608	-3.62054
ENSG00000153147.6	SMARCA5	-0.257337	7.61846	-2.81008	0.00836374	0.212266	-3.62143
ENSG00000175213.2	ZNF408	0.46387	2.80487	2.56701	0.0151148	0.238748	-3.62203
ENSG00000227825.4	SLC9A7P1	-1.88387	-5.28839	-2.16328	0.0380625	0.307554	-3.62212
ENSG00000165046.12	LETM2	-0.50637	1.09814	-2.40466	0.0221202	0.262918	-3.62264
ENSG00000172725.14	CORO1B	0.453807	3.47474	2.68992	0.0112407	0.225101	-3.62276
ENSG00000108055.9	SMC3	-0.236552	7.04461	-2.8004	0.0085672	0.212266	-3.62374
ENSG00000104921.15	FCER2	-1.2854	-3.5411	-2.19331	0.0356342	0.300493	-3.62538
ENSG00000142556.19	ZNF614	-0.405903	4.15796	-2.64685	0.0124789	0.227859	-3.62652
ENSG00000123815.12	COQ8B	0.361355	3.49409	2.68207	0.0114574	0.225656	-3.62671
ENSG00000196642.19	RABL6	0.41717	5.18987	2.74739	0.00976562	0.218542	-3.62998
ENSG00000136870.10	ZNF189	-0.25619	5.08128	-2.71675	0.0105278	0.220657	-3.63033
ENSG00000256651.1	AC006518.1	-1.13504	-4.70981	-2.15951	0.0383776	0.308483	-3.6306
ENSG00000226800.5	CACTIN-AS1	1.16488	-4.6988	2.15774	0.038526	0.308791	-3.63069
ENSG00000256299.1	AC073912.2	-1.6759	-4.86607	-2.15746	0.0385498	0.308791	-3.63094
ENSG00000232434.2	AJM1	0.741098	-1.43137	2.31289	0.0272826	0.279112	-3.63098
ENSG00000169660.16	HEXD	0.444106	4.21271	2.72966	0.0102003	0.218718	-3.63121
ENSG00000183814.15	LIN9	-0.37683	2.59621	-2.56215	0.0152905	0.239172	-3.63311
ENSG00000105655.18	ISYNA1	0.461122	2.84656	2.61635	0.0134312	0.231265	-3.63426
ENSG00000138663.9	COPS4	-0.253971	5.11384	-2.72327	0.0103611	0.220161	-3.63448
ENSG00000170122.5	FOXD4	1.92101	-4.43631	2.18374	0.0363923	0.301856	-3.6346
ENSG00000254910.1	AC136475.2	0.689258	-0.321789	2.44455	0.0201669	0.25449	-3.63481
ENSG00000140854.13	KATNB1	0.461257	3.32614	2.64256	0.0126089	0.227859	-3.63537
ENSG00000275964.1	AL355001.2	0.792883	-2.40958	2.24076	0.0320791	0.291972	-3.63557
ENSG00000099381.18	SETD1A	0.365404	5.57205	2.74938	0.00971785	0.218542	-3.63603
ENSG00000266820.1	KPNA2P3	-0.327679	2.53464	-2.58385	0.0145193	0.235671	-3.63608
ENSG00000164889.14	SLC4A2	0.454389	4.52654	2.69995	0.0109691	0.22355	-3.63813
ENSG00000226180.3	AC010536.1	1.36467	-1.59953	2.19131	0.0357919	0.300743	-3.6382
ENSG00000167657.14	DAPK3	0.438554	3.12556	2.59311	0.0142013	0.234549	-3.6403
ENSG00000114573.10	ATP6V1A	-0.249695	5.17008	-2.7231	0.0103655	0.220161	-3.64118
ENSG00000215014.5	AL645728.1	0.776468	-1.46121	2.24305	0.0319162	0.291553	-3.64215
ENSG00000286082.1	AL133493.1	1.71241	-4.09319	2.15686	0.0386004	0.308791	-3.64293
ENSG00000260428.3	SCX	1.10706	-3.68442	2.1543	0.0388164	0.309271	-3.64652
ENSG00000227676.3	LINC01068	-1.94083	-5.23388	-2.18411	0.0363633	0.301856	-3.64749
ENSG00000104886.11	PLEKHJ1	0.36782	4.36495	2.69398	0.0111298	0.22505	-3.64752
ENSG00000198435.4	NRARP	1.4541	-1.87844	2.15071	0.0391212	0.309808	-3.64762
ENSG00000171159.5	C9orf16	0.551807	3.82813	2.65195	0.0123258	0.227859	-3.64807
ENSG00000182979.18	MTA1	0.353804	5.18584	2.7389	0.00997159	0.218718	-3.64921
ENSG00000263179.1	HNRNPCP4	1.72756	-4.57427	2.14684	0.0394532	0.311187	-3.65165
ENSG00000242142.1	SERBP1P3	-1.67603	-4.43732	-2.14732	0.0394115	0.311187	-3.65189
ENSG00000267264.1	AC006504.3	1.32906	-3.12563	2.16309	0.0380783	0.307561	-3.6543
ENSG00000100319.12	ZMAT5	0.399843	2.30264	2.56777	0.0150874	0.238682	-3.65776
ENSG00000268129.1	AC026304.1	-0.802104	-2.16701	-2.24168	0.0320138	0.291799	-3.6585
ENSG00000267060.5	PTGES3L	1.2734	-2.70617	2.16764	0.0377007	0.305973	-3.65871
ENSG00000096006.11	CRISP3	-3.21127	-3.54399	-2.15742	0.0385526	0.308791	-3.65912
ENSG00000060749.15	QSER1	-0.355646	4.51305	-2.67964	0.0115251	0.225656	-3.65934
ENSG00000102879.15	CORO1A	0.507807	8.91498	2.84622	0.00764368	0.212266	-3.66112
ENSG00000185340.15	GAS2L1	1.06433	-2.27213	2.17263	0.0372914	0.304541	-3.66314
ENSG00000123159.16	GIPC1	0.493916	3.43988	2.66576	0.0119205	0.226193	-3.66347
ENSG00000276744.1	AC105137.2	-1.75004	-3.42662	-2.15225	0.03899	0.309808	-3.66672
ENSG00000235912.1	AL031729.1	0.616971	-1.55236	2.2104	0.0343154	0.296792	-3.66702
ENSG00000088451.11	TGDS	-0.337733	3.89436	-2.64094	0.0126585	0.227859	-3.66718
ENSG00000258869.1	LINC02312	1.86623	-5.75969	2.13978	0.0400641	0.312948	-3.66742
ENSG00000248787.2	AC092903.2	1.96231	-5.2853	2.15663	0.0386195	0.308791	-3.66872
ENSG00000142875.19	PRKACB	-0.28694	7.12857	-2.79624	0.00865593	0.212266	-3.67019
ENSG00000177600.9	RPLP2	0.357114	9.58396	2.85823	0.00741745	0.212266	-3.67108
ENSG00000273437.1	AC108673.3	1.36423	-1.47455	2.19014	0.0358841	0.300991	-3.67193
ENSG00000163517.15	HDAC11	0.423608	1.1774	2.51198	0.0172206	0.246546	-3.67204
ENSG00000186111.9	PIP5K1C	0.441115	4.2884	2.67231	0.0117323	0.225923	-3.67219
ENSG00000145506.13	NKD2	-1.74034	-4.74458	-2.17242	0.0373085	0.304561	-3.67256
ENSG00000196700.9	ZNF512B	0.439525	4.91973	2.71575	0.0105537	0.22075	-3.67393
ENSG00000199785.1	SNORA52	-1.68352	-4.62028	-2.12765	0.0411334	0.313278	-3.67474
ENSG00000173409.14	ARV1	-0.286527	3.18397	-2.6303	0.0129874	0.229166	-3.67488
ENSG00000259001.3	AL355075.4	-2.72601	-5.46012	-2.15045	0.0391437	0.309808	-3.67577
ENSG00000226403.1	AL392089.1	1.9187	-3.20139	2.12792	0.0411086	0.313278	-3.67638
ENSG00000232119.8	MCTS1	-0.271041	5.61511	-2.74323	0.00986597	0.218718	-3.6779
ENSG00000284690.2	CD300H	-1.66399	-3.18356	-2.15596	0.0386761	0.309021	-3.67795
ENSG00000259818.1	AL606760.3	-1.59504	-5.1814	-2.12897	0.0410152	0.313278	-3.67856
ENSG00000174917.8	MICOS13	0.455099	3.3968	2.61171	0.0135817	0.231923	-3.67882
ENSG00000204860.4	FAM201A	0.394531	0.496901	2.46538	0.0192109	0.251179	-3.67989
ENSG00000167972.14	ABCA3	0.365531	2.02678	2.59469	0.0141476	0.23446	-3.67995
ENSG00000063169.10	BICRA	0.42761	3.36672	2.6192	0.0133392	0.230436	-3.68222
ENSG00000225535.6	LINC01393	1.16939	-3.49528	2.14192	0.0398774	0.312436	-3.68272
ENSG00000260005.6	AC027601.1	1.62265	-4.74253	2.12324	0.0415283	0.313474	-3.68362
ENSG00000241020.1	AP000873.1	-1.85451	-1.97003	-2.17144	0.0373885	0.304897	-3.68367
ENSG00000124785.9	NRN1	1.39197	-3.09896	2.14268	0.0398116	0.312134	-3.6839
ENSG00000279235.1	AC011944.2	-2.21697	-3.95407	-2.12696	0.0411946	0.313278	-3.68444
ENSG00000117523.16	PRRC2C	-0.178402	9.41146	-2.83393	0.00788169	0.212266	-3.68444
ENSG00000129636.12	ITFG1	-0.293651	4.07866	-2.67345	0.0117001	0.225923	-3.68505
ENSG00000278000.1	AC139100.2	1.6151	-3.10728	2.13636	0.040363	0.313278	-3.68636
ENSG00000160602.14	AC010761.1	0.308463	2.78553	2.57197	0.0149368	0.237758	-3.68772
ENSG00000104626.14	ERI1	-0.300507	4.03554	-2.63033	0.0129867	0.229166	-3.68821
ENSG00000272752.6	STAG3L5P-PVRIG2P-PILRB	0.288	6.00234	2.74086	0.00992369	0.218718	-3.68831
ENSG00000088827.12	SIGLEC1	1.43704	-4.32744	2.12999	0.0409247	0.313278	-3.68923
ENSG00000248993.1	AL645941.2	2.0542	-5.95193	2.14366	0.0397267	0.311965	-3.68969
ENSG00000173638.19	SLC19A1	0.531062	2.39732	2.47178	0.0189258	0.250171	-3.6898
ENSG00000113594.10	LIFR	-1.89462	-2.80546	-2.11746	0.0420511	0.314934	-3.6901
ENSG00000143801.17	PSEN2	0.533603	0.0659413	2.36936	0.0239904	0.268951	-3.69019
ENSG00000260927.1	AC009107.2	1.43654	-4.42653	2.11704	0.0420889	0.314934	-3.69101
ENSG00000130311.11	DDA1	0.288372	4.90571	2.69736	0.0110386	0.22424	-3.69242
ENSG00000157578.13	LCA5L	-2.2465	-4.0804	-2.1189	0.0419197	0.314702	-3.69278
ENSG00000176973.8	FAM89B	0.482918	4.36132	2.66834	0.0118459	0.225923	-3.69322
ENSG00000227733.9	AC239809.3	-1.98213	-5.05064	-2.12999	0.0409248	0.313278	-3.6935
ENSG00000242802.8	AP5Z1	0.531009	4.7044	2.6782	0.0115658	0.225656	-3.69403
ENSG00000167700.9	MFSD3	0.57798	0.671075	2.41477	0.0216095	0.261136	-3.69492
ENSG00000235297.3	FAUP1	0.444884	-0.290026	2.30221	0.0279493	0.280729	-3.6979
ENSG00000218018.2	AL109955.1	0.435537	1.16061	2.36684	0.0241294	0.269442	-3.6994
ENSG00000185338.5	SOCS1	1.06024	1.96924	2.31869	0.0269268	0.278796	-3.69955
ENSG00000108262.15	GIT1	0.422774	6.02679	2.73238	0.0101325	0.218718	-3.70177
ENSG00000277959.1	AL162274.2	0.915904	-2.06995	2.17505	0.0370936	0.303952	-3.70213
ENSG00000160410.15	SHKBP1	0.430604	5.26361	2.72537	0.0103081	0.219715	-3.70273
ENSG00000185049.14	NELFA	0.430646	3.93011	2.62628	0.0131139	0.229759	-3.70323
ENSG00000227619.2	AL391056.1	-1.64608	-5.04916	-2.11103	0.0426396	0.316193	-3.70347
ENSG00000188153.13	COL4A5	-1.67321	-5.14568	-2.1072	0.0429931	0.317224	-3.7039
ENSG00000270557.1	AC013731.1	-0.622014	0.0865583	-2.35433	0.0248297	0.272375	-3.70555
ENSG00000185838.14	GNB1L	0.617762	1.44515	2.40804	0.0219483	0.262687	-3.70616
ENSG00000178605.13_PAR_Y	GTPBP6	0.472159	4.04511	2.64611	0.0125012	0.227859	-3.70623
ENSG00000178605.13	GTPBP6	0.472159	4.04511	2.64611	0.0125012	0.227859	-3.70623
ENSG00000182853.12	VMO1	-1.67574	-4.58354	-2.11529	0.042249	0.315299	-3.70715
ENSG00000274272.1	AC069281.2	0.545326	3.40273	2.64408	0.0125626	0.227859	-3.70845
ENSG00000279539.1	AC006486.2	1.11322	-3.22032	2.12154	0.0416816	0.313972	-3.70926
ENSG00000064313.12	TAF2	-0.226296	5.87969	-2.71841	0.0104854	0.220396	-3.71021
ENSG00000159335.16	PTMS	0.592064	1.33189	2.39709	0.0225096	0.263552	-3.71162
ENSG00000227507.2	LTB	0.452471	7.39059	2.7961	0.00865893	0.212266	-3.7122
ENSG00000148291.10	SURF2	0.355669	2.9925	2.54454	0.0159441	0.240669	-3.71242
ENSG00000077454.16	LRCH4	0.482005	5.94533	2.75551	0.00957253	0.216694	-3.71263
ENSG00000181418.8	DDN	1.78728	-4.58857	2.1228	0.0415678	0.313582	-3.71295
ENSG00000207496.1	SNORA7A	-2.04537	-5.90744	-2.13821	0.0402006	0.313278	-3.71455
ENSG00000108819.11	PPP1R9B	0.286029	6.09826	2.74794	0.0097524	0.218542	-3.71503
ENSG00000090661.12	CERS4	0.304636	2.79174	2.59232	0.0142279	0.234801	-3.71585
ENSG00000127337.7	YEATS4	-0.408871	3.96723	-2.64016	0.0126822	0.227859	-3.71738
ENSG00000196411.10	EPHB4	0.364127	2.55802	2.55554	0.015533	0.239172	-3.71827
ENSG00000174915.12	PTDSS2	0.359639	2.74091	2.55709	0.0154757	0.239172	-3.71908
ENSG00000168398.6	BDKRB2	1.71105	-5.43523	2.10328	0.0433585	0.31844	-3.71929
ENSG00000167635.11	ZNF146	-0.249857	7.20105	-2.76165	0.00942882	0.215628	-3.72005
ENSG00000163026.12	WDCP	-0.300072	4.23962	-2.63749	0.0127642	0.227859	-3.72097
ENSG00000160326.14	SLC2A6	0.610812	0.175878	2.31846	0.0269408	0.278796	-3.72203
ENSG00000122483.17	CCDC18	-0.347697	2.96824	-2.58806	0.0143738	0.235671	-3.72267
ENSG00000269439.5	AC010618.4	0.471946	-0.026213	2.29263	0.0285599	0.28232	-3.7229
ENSG00000269983.1	AC146944.4	-0.500619	2.27432	-2.51371	0.0171503	0.24571	-3.72416
ENSG00000108679.13	LGALS3BP	0.579586	4.55673	2.69264	0.0111663	0.225101	-3.72535
ENSG00000142675.18	CNKSR1	0.418526	1.51373	2.44558	0.0201188	0.254392	-3.72581
ENSG00000233791.5	LINC01136	1.78621	-3.01544	2.09033	0.0445832	0.320911	-3.72904
ENSG00000107223.13	EDF1	0.363298	6.52705	2.74104	0.00991918	0.218718	-3.72962
ENSG00000276089.1	RF02103	2.27318	-4.36064	2.08884	0.0447264	0.321015	-3.73026
ENSG00000271734.1	Z98200.1	-1.65268	-4.00668	-2.0879	0.0448165	0.321015	-3.7314
ENSG00000197734.9	C14orf178	-1.6977	-5.65506	-2.09038	0.0445789	0.320911	-3.73158
ENSG00000235081.1	AC245052.3	1.51357	-4.0447	2.08943	0.0446691	0.320911	-3.73196
ENSG00000278311.5	GGNBP2	-0.195742	7.1186	-2.76092	0.00944566	0.215628	-3.73221
ENSG00000165802.22	NSMF	0.307285	5.12782	2.68411	0.0114007	0.225656	-3.73233
ENSG00000158201.10	ABHD3	-0.264259	5.19518	-2.71207	0.010649	0.222182	-3.73296
ENSG00000279670.1	AL359922.3	-1.17287	-2.9305	-2.12621	0.0412614	0.313278	-3.733
ENSG00000177030.16	DEAF1	0.466763	4.4173	2.65095	0.0123559	0.227859	-3.73359
ENSG00000019485.13	PRDM11	0.269226	3.72779	2.62185	0.0132547	0.229759	-3.73366
ENSG00000141367.11	CLTC	-0.233019	7.66737	-2.75725	0.00953149	0.216002	-3.73407
ENSG00000157637.13	SLC38A10	0.510593	5.05191	2.70382	0.0108659	0.222314	-3.73526
ENSG00000240729.1	AC146507.2	-1.66504	-4.68704	-2.08464	0.0451314	0.321113	-3.73666
ENSG00000125826.20	RBCK1	0.328145	5.20836	2.70747	0.0107695	0.222314	-3.7367
ENSG00000100473.17	COCH	-0.857437	-2.31328	-2.12768	0.0411305	0.313278	-3.73751
ENSG00000082269.16	FAM135A	-0.339546	3.0819	-2.57794	0.0147257	0.236954	-3.73816
ENSG00000253194.2	AL137009.1	-1.69938	-5.33827	-2.08997	0.0446173	0.320911	-3.73838
ENSG00000120057.5	SFRP5	1.37534	-4.77119	2.09131	0.0444893	0.320911	-3.73953
ENSG00000181885.18	CLDN7	0.966043	-1.38356	2.16838	0.0376397	0.305908	-3.73976
ENSG00000277778.2	PGM5P2	-1.95355	-5.41465	-2.0875	0.0448551	0.321015	-3.73979
ENSG00000103490.14	PYCARD	0.424489	1.5062	2.49138	0.018076	0.248926	-3.74165
ENSG00000185262.9	UBALD2	0.424282	5.28687	2.70911	0.0107264	0.222314	-3.74165
ENSG00000275799.1	AP001059.2	-1.74	-3.85027	-2.0794	0.0456406	0.322004	-3.74351
ENSG00000207445.1	SNORD15B	-2.4023	-3.47218	-2.08556	0.0450426	0.321113	-3.74358
ENSG00000161016.17	RPL8	0.357908	9.79009	2.8313	0.00793362	0.212266	-3.74374
ENSG00000100084.14	HIRA	0.217347	5.507	2.69458	0.0111137	0.224984	-3.74629
ENSG00000249572.1	AC034231.1	1.50661	-2.62798	2.12325	0.0415269	0.313474	-3.74771
ENSG00000272817.1	AL359198.1	-1.24819	-2.75693	-2.10306	0.043379	0.31846	-3.74867
ENSG00000279908.1	AC026748.1	0.417106	1.14882	2.4549	0.0196866	0.253484	-3.74906
ENSG00000237580.1	GCSHP3	-2.37727	-4.1109	-2.08046	0.0455369	0.322004	-3.75023
ENSG00000197070.14	ARRDC1	0.387821	4.26676	2.64612	0.012501	0.227859	-3.7504
ENSG00000036549.13	AC118549.1	-0.228089	6.41719	-2.72074	0.0104256	0.220355	-3.75044
ENSG00000232618.1	AL355304.1	-1.4008	-2.60269	-2.10491	0.043206	0.318025	-3.75048
ENSG00000215861.5	AC245297.1	-1.94293	-2.94932	-2.07364	0.0462073	0.322998	-3.75154
ENSG00000124074.12	ENKD1	0.550016	0.981027	2.39426	0.0226571	0.263702	-3.75178
ENSG00000171827.10	ZNF570	-0.273919	4.18686	-2.62369	0.0131958	0.229759	-3.75194
ENSG00000126264.9	HCST	0.298823	5.02614	2.692	0.0111836	0.225101	-3.75229
ENSG00000125775.15	SDCBP2	0.753678	-0.378057	2.21767	0.0337673	0.295768	-3.75299
ENSG00000279837.1	AC112694.2	1.75481	-5.46151	2.08243	0.045346	0.321366	-3.75594
ENSG00000087087.20	SRRT	0.288136	6.88903	2.73523	0.0100619	0.218718	-3.7587
ENSG00000255837.1	TAS2R20	-1.27881	-1.62881	-2.17137	0.037394	0.304897	-3.75969
ENSG00000256966.6	AL513165.2	2.15911	-2.82884	2.07397	0.0461749	0.322998	-3.75983
ENSG00000275494.1	AC133552.5	1.6129	-5.05258	2.06694	0.0468738	0.324508	-3.76182
ENSG00000174028.6	FAM3C2	-0.553742	-0.15105	-2.24418	0.0318361	0.291079	-3.7622
ENSG00000235010.1	AL512622.1	1.66479	-4.54524	2.07617	0.0459582	0.322943	-3.76258
ENSG00000284740.1	AL645728.2	1.40747	-4.75806	2.07398	0.0461732	0.322998	-3.76283
ENSG00000090565.16	RAB11FIP3	0.363105	4.33115	2.62359	0.0131992	0.229759	-3.7635
ENSG00000184154.14	LRTOMT	0.450745	0.957851	2.32766	0.0263847	0.276503	-3.76632
ENSG00000008517.16	IL32	0.310521	7.94556	2.79142	0.00876002	0.212266	-3.76655
ENSG00000273983.1	HIST1H3G	-1.99115	-4.87225	-2.06442	0.0471269	0.3247	-3.76691
ENSG00000269946.2	MIRLET7A1HG	1.99722	-4.03778	2.06543	0.0470246	0.3247	-3.76718
ENSG00000264743.2	DPRXP4	1.23534	-4.7093	2.06665	0.0469032	0.324508	-3.76723
ENSG00000119986.7	AVPI1	0.840594	0.0443964	2.19318	0.0356443	0.300493	-3.76816
ENSG00000104043.14	ATP8B4	-0.692409	2.18867	-2.46162	0.0193806	0.252437	-3.76915
ENSG00000086504.16	MRPL28	0.431223	3.86475	2.59402	0.0141703	0.23446	-3.77023
ENSG00000261373.1	VPS9D1-AS1	0.758159	0.0734483	2.25171	0.0313055	0.291079	-3.77074
ENSG00000101557.15	USP14	-0.29793	6.20677	-2.69326	0.0111494	0.225089	-3.7715
ENSG00000228002.2	DHX9P1	-0.994945	-3.35523	-2.06944	0.0466237	0.32409	-3.77238
ENSG00000279476.1	AC092139.3	-1.84605	-5.63058	-2.07551	0.0460227	0.322977	-3.77265
ENSG00000197016.12	ZNF470	-0.366741	3.36829	-2.57146	0.014955	0.237758	-3.77333
ENSG00000185946.16	RNPC3	-0.29433	6.54577	-2.73546	0.010056	0.218718	-3.77417
ENSG00000283709.1	FAM238C	0.694171	-1.02538	2.2129	0.0341259	0.295897	-3.77483
ENSG00000169763.14	PRYP3	-1.99731	-4.81292	-2.05675	0.0479033	0.326474	-3.7752
ENSG00000160932.11	LY6E	0.399326	5.05144	2.70537	0.010825	0.222314	-3.77561
ENSG00000138346.15	DNA2	-0.364236	2.28349	-2.49266	0.0180214	0.248926	-3.7764
ENSG00000005075.15	POLR2J	0.321807	4.15404	2.61347	0.0135244	0.231601	-3.7765
ENSG00000089335.21	ZNF302	-0.303333	5.84756	-2.70753	0.0107681	0.222314	-3.77768
ENSG00000116786.13	PLEKHM2	0.385406	5.65841	2.68909	0.0112634	0.225322	-3.77853
ENSG00000267283.1	AC005306.1	0.726836	0.42925	2.3108	0.0274123	0.27947	-3.77974
ENSG00000275549.1	STPG3-AS1	1.43807	-4.04565	2.07155	0.0464139	0.323612	-3.78025
ENSG00000051523.11	CYBA	0.459552	5.71089	2.70576	0.0108147	0.222314	-3.78043
ENSG00000267745.1	AC060766.7	-0.505482	0.490198	-2.34698	0.0252499	0.272657	-3.7812
ENSG00000174791.11	RIN1	0.499234	0.223413	2.34539	0.0253415	0.272772	-3.7814
ENSG00000188760.10	TMEM198	1.22972	-3.62708	2.06457	0.0471111	0.3247	-3.78162
ENSG00000105289.15	TJP3	0.514048	2.03076	2.48906	0.0181748	0.248926	-3.78228
ENSG00000160072.19	ATAD3B	0.58826	4.96949	2.63703	0.0127785	0.227859	-3.78231
ENSG00000232860.7	SMG7-AS1	1.71175	-3.66743	2.05135	0.0484576	0.327488	-3.78257
ENSG00000271582.1	AC073111.2	1.38633	-2.90135	2.08678	0.0449248	0.321015	-3.78292
ENSG00000007541.16	PIGQ	0.528314	2.8987	2.55172	0.0156747	0.239172	-3.78324
ENSG00000185596.16	WASH3P	0.433456	4.83784	2.67428	0.0116765	0.225923	-3.78343
ENSG00000230587.1	LINC02580	-1.65799	-4.08923	-2.05243	0.0483457	0.327183	-3.78665
ENSG00000273173.5	SNURF	0.465411	2.62506	2.47603	0.0187384	0.250068	-3.78813
ENSG00000089723.10	OTUB2	-0.819358	-1.51556	-2.15576	0.0386931	0.309021	-3.78816
ENSG00000196172.9	ZNF681	-0.368732	3.50506	-2.57429	0.0148545	0.237758	-3.78859
ENSG00000211965.4	IGHV3-49	-2.63632	-3.67283	-2.06819	0.0467486	0.324351	-3.78871
ENSG00000187116.13	LILRA5	-1.07646	-2.64473	-2.13759	0.0402549	0.313278	-3.78942
ENSG00000226450.2	CYP2D8P	0.775179	-1.57827	2.14867	0.0392958	0.310829	-3.78951
ENSG00000055211.14	GINM1	-0.298901	3.99116	-2.59405	0.0141693	0.23446	-3.78956
ENSG00000204816.5	FGF7P5	2.29401	-4.35475	2.04729	0.0488772	0.32868	-3.78974
ENSG00000135205.15	CCDC146	-0.36063	3.2455	-2.60536	0.0137902	0.233368	-3.79022
ENSG00000203995.9	ZYG11A	-1.92659	-4.46112	-2.04625	0.0489857	0.328888	-3.79035
ENSG00000101400.5	SNTA1	0.499296	1.89187	2.45357	0.0197477	0.253823	-3.7905
ENSG00000111875.8	ASF1A	-0.334729	5.50279	-2.67616	0.0116231	0.225923	-3.79052
ENSG00000107371.13	EXOSC3	-0.300484	4.52954	-2.6017	0.0139119	0.23381	-3.79095
ENSG00000109586.12	GALNT7	-0.267111	4.99174	-2.65202	0.0123239	0.227859	-3.79104
ENSG00000176222.8	ZNF404	-0.573836	0.442166	-2.4141	0.0216431	0.261299	-3.79243
ENSG00000133704.10	IPO8	-0.202408	6.50221	-2.70726	0.0107751	0.222314	-3.79501
ENSG00000228224.3	NACA4P	-0.653182	-2.13826	-2.11352	0.0424103	0.315587	-3.79562
ENSG00000126773.13	PCNX4	-0.262195	6.02367	-2.68989	0.0112414	0.225101	-3.79617
ENSG00000262880.1	AC113189.2	-2.12648	-5.90597	-2.064	0.0471689	0.3247	-3.79667
ENSG00000245680.10	ZNF585B	-0.23822	4.54806	-2.64648	0.01249	0.227859	-3.79712
ENSG00000261221.3	ZNF865	0.484269	2.83451	2.51479	0.0171069	0.24571	-3.79743
ENSG00000164823.11	OSGIN2	-0.325077	4.24375	-2.59393	0.0141732	0.23446	-3.79796
ENSG00000244734.4	HBB	-1.83307	-3.87202	-2.05599	0.0479809	0.326477	-3.79797
ENSG00000198315.11	ZKSCAN8	-0.228445	6.92337	-2.72343	0.0103572	0.220161	-3.79893
ENSG00000119906.13	SLF2	-0.268382	5.81417	-2.69526	0.0110953	0.224984	-3.79914
ENSG00000152942.19	RAD17	-0.29129	5.31641	-2.67765	0.0115811	0.225656	-3.79914
ENSG00000249774.1	AC025458.1	1.42344	-3.86965	2.0454	0.0490743	0.329048	-3.80067
ENSG00000261390.5	MAFTRR	-1.11577	-4.46203	-2.06829	0.0467391	0.324351	-3.80157
ENSG00000090097.21	PCBP4	0.322806	3.08805	2.58591	0.0144479	0.235671	-3.80176
ENSG00000162542.13	TMCO4	0.29692	3.35022	2.59697	0.0140705	0.23446	-3.80275
ENSG00000112234.9	FBXL4	-0.272486	4.56936	-2.63782	0.0127541	0.227859	-3.80279
ENSG00000196366.3	C9orf163	1.82985	-3.19168	2.03692	0.0499644	0.331486	-3.80305
ENSG00000024526.17	DEPDC1	-1.56415	-1.86342	-2.13225	0.0407242	0.313278	-3.80474
ENSG00000242779.7	ZNF702P	-0.61639	1.33843	-2.40212	0.0222505	0.26306	-3.80493
ENSG00000274290.2	HIST1H2BE	0.756488	-2.07949	2.11396	0.0423704	0.315587	-3.80504
ENSG00000224848.1	AL589843.1	1.28708	-4.26456	2.03687	0.0499707	0.331486	-3.80523
ENSG00000148600.15	CDHR1	1.75492	-2.22911	2.09331	0.0442984	0.320666	-3.8074
ENSG00000170892.11	TSEN34	0.38388	2.98406	2.51695	0.0170198	0.24571	-3.80778
ENSG00000147180.16	ZNF711	-0.457817	2.43836	-2.48265	0.01845	0.248926	-3.80923
ENSG00000106009.16	BRAT1	0.503088	4.18587	2.623	0.0132178	0.229759	-3.81088
ENSG00000013561.18	RNF14	-0.26975	4.85685	-2.63603	0.0128091	0.227859	-3.81109
ENSG00000167815.12	PRDX2	0.284934	5.58954	2.68119	0.0114819	0.225656	-3.81165
ENSG00000242715.7	CCDC169	-1.5945	-4.73621	-2.0304	0.0506595	0.332443	-3.81629
ENSG00000283154.2	IQCJ-SCHIP1	2.18993	-3.37645	2.03286	0.0503966	0.332331	-3.81696
ENSG00000205307.12	SAP25	0.665554	2.66741	2.55594	0.015518	0.239172	-3.81746
ENSG00000224796.1	RPL32P1	1.60949	-3.37059	2.0506	0.0485348	0.327558	-3.81922
ENSG00000154898.15	CCDC144CP	-1.10725	-1.41569	-2.15111	0.0390878	0.309808	-3.81932
ENSG00000224993.3	RPL29P12	1.36828	-4.04608	2.02866	0.0508463	0.332725	-3.81954
ENSG00000100721.11	AL139020.1	-1.99389	-4.70352	-2.02928	0.0507796	0.332725	-3.82018
ENSG00000249773.3	AC092647.5	-2.29726	-2.28309	-2.02911	0.0507984	0.332725	-3.82059
ENSG00000142459.8	EVI5L	0.409227	2.18234	2.50193	0.0176332	0.247732	-3.82077
ENSG00000251682.1	AC122718.2	-1.73683	-4.28877	-2.02768	0.0509513	0.332725	-3.82077
ENSG00000143761.16	ARF1	0.237083	7.45144	2.72548	0.0103053	0.219715	-3.82139
ENSG00000204227.5	RING1	0.229296	5.33806	2.64823	0.0124374	0.227859	-3.82157
ENSG00000162244.11	RPL29	0.215772	9.74868	2.79617	0.00865749	0.212266	-3.8228
ENSG00000076944.16	STXBP2	0.332051	5.47626	2.67213	0.0117375	0.225923	-3.82285
ENSG00000159450.12	TCHH	-1.52601	-3.64941	-2.03436	0.0502371	0.332205	-3.82296
ENSG00000277159.1	AL139384.2	1.05159	-3.81895	2.04782	0.0488229	0.32868	-3.82303
ENSG00000162004.17	CCDC78	0.617195	-0.531323	2.213	0.0341184	0.295897	-3.82424
ENSG00000146463.11	ZMYM4	-0.239091	5.8511	-2.67748	0.0115861	0.225656	-3.82441
ENSG00000034693.15	PEX3	-0.219227	4.23623	-2.59129	0.014263	0.234973	-3.82467
ENSG00000258811.1	AL583810.2	-1.49976	-4.52475	-2.02491	0.051251	0.332938	-3.82506
ENSG00000158023.10	WDR66	1.28726	-1.27428	2.0632	0.047249	0.324935	-3.82539
ENSG00000132824.14	SERINC3	-0.235573	7.36984	-2.71807	0.010494	0.220396	-3.82622
ENSG00000235169.8	SMIM1	1.04579	-3.82603	2.04012	0.0496271	0.330778	-3.82631
ENSG00000087053.18	MTMR2	-0.29614	3.98133	-2.58194	0.0145858	0.235858	-3.82662
ENSG00000260903.3	XKR7	1.55826	-4.63379	2.01873	0.0519237	0.334344	-3.8272
ENSG00000060491.16	OGFR	0.4765	5.38778	2.65034	0.012374	0.227859	-3.82817
ENSG00000213300.5	HNRNPA3P6	-0.320773	1.30842	-2.33633	0.0258695	0.274725	-3.8292
ENSG00000188011.5	RTP5	1.48502	-3.58159	2.04563	0.0490501	0.328992	-3.83114
ENSG00000163357.10	DCST1	1.65947	-3.88481	2.01623	0.0521984	0.33449	-3.83115
ENSG00000141524.15	TMC6	0.462662	6.97565	2.73135	0.0101579	0.218718	-3.83117
ENSG00000110697.13	PITPNM1	0.539345	5.45954	2.66824	0.011849	0.225923	-3.83322
ENSG00000232871.8	SEC1P	1.73315	-4.4512	2.02523	0.0512164	0.332923	-3.83332
ENSG00000259699.2	HMGB1P8	1.49119	-4.23804	2.01661	0.052156	0.334425	-3.8353
ENSG00000104859.15	CLASRP	0.340597	5.28172	2.65235	0.0123139	0.227859	-3.83641
ENSG00000169727.12	GPS1	0.437486	4.96484	2.64431	0.0125556	0.227859	-3.83758
ENSG00000242110.8	AMACR	-0.455194	2.23269	-2.48979	0.0181435	0.248926	-3.83843
ENSG00000104884.15	ERCC2	0.329856	2.48521	2.52582	0.0166671	0.244822	-3.839
ENSG00000127419.17	TMEM175	0.391199	3.4316	2.57145	0.0149555	0.237758	-3.83941
ENSG00000174485.15	DENND4A	-0.299115	6.70347	-2.6843	0.0113954	0.225656	-3.83953
ENSG00000270781.1	AC091133.5	2.11621	-5.50272	2.0225	0.0515122	0.333481	-3.83966
ENSG00000272361.2	AC005014.2	1.18828	-3.00054	2.06304	0.0472651	0.324938	-3.84037
ENSG00000278903.3	CU633906.2	1.89199	-4.77899	2.00989	0.0528999	0.336813	-3.84056
ENSG00000249896.2	LINC02495	1.48909	-3.8839	2.02905	0.0508042	0.332725	-3.84175
ENSG00000211725.3	TRBV5-5	0.461572	1.13487	2.33197	0.0261272	0.275579	-3.84185
ENSG00000137270.11	GCM1	-1.99075	-4.98925	-2.01834	0.0519665	0.334344	-3.842
ENSG00000137563.12	GGH	-0.468267	0.301296	-2.26836	0.0301613	0.287055	-3.84205
ENSG00000162994.16	CLHC1	-0.473072	1.41066	-2.42326	0.0211888	0.259218	-3.84258
ENSG00000187229.3	AC100800.1	-2.18275	-5.44193	-2.02505	0.0512359	0.332938	-3.84291
ENSG00000142235.9	AC008403.1	0.453517	1.35246	2.44227	0.0202745	0.255224	-3.84372
ENSG00000167549.18	CORO6	0.498519	0.16192	2.26479	0.0304034	0.287926	-3.84564
ENSG00000115694.15	STK25	0.339305	5.62542	2.66888	0.0118306	0.225923	-3.84638
ENSG00000138134.12	STAMBPL1	-0.33006	4.46058	-2.60997	0.0136384	0.232586	-3.84698
ENSG00000107651.13	SEC23IP	-0.219245	5.93453	-2.66025	0.0120808	0.227562	-3.84773
ENSG00000131669.10	NINJ1	0.445603	4.26375	2.55188	0.0156685	0.239172	-3.84917
ENSG00000106477.19	CEP41	-0.290773	3.01186	-2.55331	0.0156156	0.239172	-3.84945
ENSG00000267430.1	AC036176.2	-1.66974	-4.23207	-2.00525	0.0534182	0.33808	-3.85001
ENSG00000130734.10	ATG4D	0.41797	3.52585	2.54067	0.016091	0.241248	-3.85207
ENSG00000139971.15	ARMH4	1.79874	-3.85293	1.99973	0.0540419	0.339287	-3.85352
ENSG00000185924.7	RTN4RL1	0.835324	-1.69723	2.13033	0.0408948	0.313278	-3.85513
ENSG00000142611.17	PRDM16	-1.43638	-2.96164	-2.03071	0.0506263	0.332331	-3.85552
ENSG00000232850.3	AL590708.1	1.30807	-3.21647	2.00313	0.0536576	0.338499	-3.85682
ENSG00000100241.21	SBF1	0.493471	7.03845	2.7042	0.010856	0.222314	-3.85848
ENSG00000273253.2	AL022328.4	0.847999	-1.31523	2.14258	0.0398209	0.312134	-3.85865
ENSG00000285492.1	AL356417.3	-1.63306	-4.25481	-1.99929	0.0540911	0.339287	-3.8587
ENSG00000259209.3	AC004943.1	-1.33964	-4.80601	-2.00264	0.0537127	0.338595	-3.85941
ENSG00000275807.1	AC145285.6	1.30498	-3.95424	1.99498	0.0545826	0.339722	-3.8604
ENSG00000260949.1	AP006545.1	1.64492	-4.17217	1.99337	0.0547671	0.339941	-3.8612
ENSG00000260271.2	AL132996.1	-1.40615	-4.53507	-1.99657	0.0544005	0.339591	-3.86363
ENSG00000166900.17	STX3	-0.285089	3.85183	-2.56084	0.0153384	0.239172	-3.86435
ENSG00000104881.16	PPP1R13L	0.346577	0.977561	2.33244	0.0260993	0.275579	-3.86473
ENSG00000280997.1	CCAT2	-1.64175	-3.28265	-2.03125	0.0505681	0.332331	-3.86476
ENSG00000136897.8	MRPL50	-0.31612	5.43498	-2.62369	0.0131961	0.229759	-3.86612
ENSG00000279095.1	AC243964.3	-2.20753	-3.98112	-2.00068	0.0539334	0.33883	-3.86645
ENSG00000213339.9	QTRT1	0.41731	4.13903	2.58271	0.0145588	0.235858	-3.8675
ENSG00000168772.11	CXXC4	2.25946	-3.25695	1.98834	0.0553473	0.341395	-3.8679
ENSG00000235888.2	AF064858.1	-1.16158	-2.32496	-2.02615	0.051117	0.332725	-3.86803
ENSG00000233297.4	RASA4DP	1.14026	-2.49204	2.12257	0.0415882	0.313582	-3.86867
ENSG00000167232.14	ZNF91	-0.331156	5.75898	-2.65179	0.0123308	0.227859	-3.86871
ENSG00000154001.14	PPP2R5E	-0.260699	5.55783	-2.65025	0.0123768	0.227859	-3.86997
ENSG00000131495.8	NDUFA2	0.302993	4.16898	2.57886	0.0146935	0.236954	-3.87009
ENSG00000167377.18	ZNF23	-0.252618	4.61832	-2.61524	0.013467	0.231303	-3.87013
ENSG00000138078.15	PREPL	-0.282203	6.00458	-2.66323	0.0119939	0.226952	-3.87057
ENSG00000259863.1	SH3RF3-AS1	1.66799	-4.05065	1.98653	0.0555568	0.341552	-3.87096
ENSG00000253559.1	OSGEPL1-AS1	1.50014	-3.34742	2.02655	0.0510735	0.332725	-3.87145
ENSG00000180900.19	SCRIB	0.60597	3.72443	2.55415	0.0155845	0.239172	-3.87243
ENSG00000125148.7	MT2A	0.501897	1.75942	2.45037	0.0198959	0.253928	-3.87499
ENSG00000142327.13	RNPEPL1	0.524724	6.16185	2.66848	0.0118421	0.225923	-3.8756
ENSG00000174125.8	TLR1	-0.377619	3.90739	-2.58856	0.0143568	0.235671	-3.87568
ENSG00000261118.1	AC092123.1	1.24208	-3.72404	2.01981	0.0518059	0.334163	-3.87619
ENSG00000188223.9	AD000671.1	2.86795	-4.97779	1.98751	0.0554431	0.341552	-3.87637
ENSG00000205923.3	CEMP1	-1.65291	-4.79134	-1.98199	0.0560869	0.342617	-3.87645
ENSG00000101220.17	C20orf27	0.376661	2.40924	2.49075	0.0181024	0.248926	-3.87696
ENSG00000122679.8	RAMP3	1.65469	-4.2302	1.98471	0.0557689	0.341552	-3.87706
ENSG00000176248.9	ANAPC2	0.354194	5.27901	2.63586	0.0128144	0.227859	-3.87736
ENSG00000124743.6	KLHL31	-0.956122	-1.13212	-2.10909	0.0428183	0.316613	-3.87785
ENSG00000255857.5	PXN-AS1	0.382562	-0.0655574	2.27518	0.0297032	0.285619	-3.87861
ENSG00000188906.16	LRRK2	-0.663934	0.698942	-2.36925	0.0239965	0.268951	-3.87908
ENSG00000227080.2	AC012441.1	1.48385	-4.49589	1.98001	0.0563193	0.343388	-3.87945
ENSG00000264384.2	RN7SL431P	-1.92544	-4.99175	-1.9796	0.0563673	0.343579	-3.87962
ENSG00000272368.2	AC074032.1	0.659667	-0.635876	2.19425	0.0355603	0.300493	-3.88011
ENSG00000278861.1	AC117503.2	1.1267	-2.06678	2.03086	0.0506106	0.332331	-3.88139
ENSG00000137942.16	FNBP1L	-0.553562	1.43985	-2.31439	0.0271905	0.278861	-3.88185
ENSG00000198658.4	ABHD17AP1	1.21621	-3.47135	1.9856	0.0556646	0.341552	-3.88196
ENSG00000196678.14	ERI2	-0.350623	1.33949	-2.39806	0.0224594	0.263552	-3.88319
ENSG00000118246.14	FASTKD2	-0.316506	5.87551	-2.64185	0.0126307	0.227859	-3.88367
ENSG00000205740.2	AL359878.1	-0.747462	-1.08929	-2.12017	0.0418046	0.314347	-3.88425
ENSG00000100316.16	RPL3	0.214335	11.8013	2.82461	0.00806692	0.212266	-3.88438
ENSG00000186862.19	PDZD7	0.481853	-0.855095	2.16256	0.0381222	0.307675	-3.88544
ENSG00000168899.5	VAMP5	0.360975	3.12016	2.52615	0.016654	0.244822	-3.88562
ENSG00000064201.15	TSPAN32	0.43366	3.58479	2.60102	0.0139347	0.23381	-3.88569
ENSG00000168522.13	FNTA	-0.245155	6.93444	-2.67505	0.0116546	0.225923	-3.88658
ENSG00000130005.12	GAMT	0.402011	1.42622	2.41611	0.0215425	0.260934	-3.88685
ENSG00000280355.1	AL132656.4	0.574118	0.653146	2.28564	0.0290134	0.283387	-3.88869
ENSG00000164070.12	HSPA4L	-1.79961	-3.70695	-1.97206	0.0572601	0.345351	-3.88937
ENSG00000196781.15	TLE1	0.863338	-0.123721	2.15848	0.038464	0.308624	-3.89182
ENSG00000105048.17	TNNT1	1.57491	-5.81144	1.9723	0.0572321	0.345351	-3.89319
ENSG00000183527.11	PSMG1	-0.359944	3.51414	-2.50674	0.0174345	0.247732	-3.8942
ENSG00000107242.18	PIP5K1B	-0.57148	-0.902737	-2.1676	0.0377038	0.305973	-3.89549
ENSG00000169131.13	ZNF354A	-0.296892	4.73019	-2.58912	0.0143376	0.235671	-3.89587
ENSG00000204758.7	AC008429.1	1.22253	-2.96104	2.02084	0.0516932	0.334035	-3.89605
ENSG00000261433.1	AC002347.1	1.51409	-3.79756	1.96947	0.0575705	0.34596	-3.89672
ENSG00000125962.14	ARMCX5	-0.184898	4.32891	-2.58184	0.014589	0.235858	-3.89921
ENSG00000156172.6	C8orf37	-0.40664	1.60305	-2.36553	0.0242022	0.269576	-3.90027
ENSG00000256552.2	AC092745.2	1.89092	-4.55971	1.96427	0.0581963	0.346004	-3.90071
ENSG00000260493.1	AC011773.4	-1.84522	-5.56296	-1.97822	0.0565301	0.343787	-3.90141
ENSG00000258317.1	AC034102.6	1.66253	-4.08227	1.96506	0.058101	0.346004	-3.90315
ENSG00000274008.1	RF00017	1.47149	-3.20577	1.96141	0.0585432	0.346708	-3.90334
ENSG00000255398.2	HCAR3	-1.96279	-4.46565	-1.96681	0.0578896	0.346004	-3.90335
ENSG00000278986.1	AC091060.1	0.512752	0.692832	2.26036	0.030706	0.288542	-3.90496
ENSG00000167981.7	ZNF597	-0.282828	3.73617	-2.50825	0.0173725	0.247732	-3.90523
ENSG00000267939.1	AC008946.1	1.69052	-4.67501	1.95983	0.0587355	0.346951	-3.90525
ENSG00000241520.1	AC098820.3	1.43128	-4.65806	1.97252	0.0572059	0.345351	-3.90609
ENSG00000213236.3	YWHAZP2	-0.792429	-2.50703	-2.0039	0.0535706	0.338499	-3.9064
ENSG00000237773.6	AC073332.1	0.937973	-1.40766	2.06831	0.0467367	0.324351	-3.90686
ENSG00000163975.12	MELTF	0.800628	-0.878089	2.11352	0.0424102	0.315587	-3.9072
ENSG00000233830.2	EIF4HP1	0.465205	-0.128202	2.17377	0.037198	0.304019	-3.90721
ENSG00000272269.1	AL138724.1	1.17946	-0.323064	2.07347	0.0462244	0.322998	-3.90726
ENSG00000172270.19	BSG	0.445837	5.80739	2.63619	0.0128043	0.227859	-3.90746
ENSG00000275340.1	FGD5P1	1.24415	-4.30878	1.97342	0.0570979	0.34528	-3.90777
ENSG00000227666.1	CYCSP24	-1.65486	-5.41642	-1.96097	0.0585969	0.346854	-3.90794
ENSG00000263345.1	AC006435.2	1.02265	-2.87066	1.98713	0.0554876	0.341552	-3.90848
ENSG00000135974.10	C2orf49	-0.244928	5.41684	-2.62026	0.0133054	0.230412	-3.90992
ENSG00000272097.1	AL024498.1	-1.08955	-1.54426	-2.15674	0.0386105	0.308791	-3.9101
ENSG00000234720.3	ATP5F1AP8	-1.26655	-6.11257	-1.98167	0.0561237	0.342617	-3.91014
ENSG00000235508.3	RPS2P7	1.54411	-3.54942	1.96306	0.058343	0.346004	-3.91042
ENSG00000165905.18	LARGE2	0.502526	0.279991	2.33762	0.0257937	0.274579	-3.91153
ENSG00000019991.17	HGF	-1.29491	-3.25804	-2.02613	0.051119	0.332725	-3.91211
ENSG00000231769.2	AL035701.1	1.36796	-3.46853	1.97523	0.0568831	0.344992	-3.91327
ENSG00000257497.2	AC121761.1	-0.416388	1.64487	-2.41082	0.0218075	0.262364	-3.9139
ENSG00000119446.14	RBM18	-0.263216	5.20915	-2.60121	0.0139282	0.23381	-3.91416
ENSG00000068912.14	ERLEC1	-0.25352	5.5937	-2.62216	0.0132448	0.229759	-3.91424
ENSG00000239763.2	AC009120.1	0.75261	-0.944573	2.12407	0.0414534	0.313399	-3.91479
ENSG00000143862.8	ARL8A	0.228969	4.25979	2.56516	0.0151816	0.239148	-3.91557
ENSG00000167658.16	EEF2	0.413635	10.6807	2.78038	0.00900257	0.213549	-3.91644
ENSG00000159082.17	SYNJ1	-0.305794	5.25894	-2.60416	0.0138301	0.233368	-3.91681
ENSG00000221491.2	SNORA2C	-2.06009	-5.47506	-1.95804	0.0589546	0.347414	-3.91731
ENSG00000277324.1	AC093462.1	1.17073	-3.02623	1.98132	0.0561655	0.342653	-3.91737
ENSG00000267104.2	TBC1D3P1-DHX40P1	2.13257	-4.90404	1.94989	0.0599585	0.349158	-3.91809
ENSG00000253440.1	IGHV3-33-2	1.61609	-5.80806	1.95008	0.0599353	0.349158	-3.91816
ENSG00000116679.16	IVNS1ABP	-0.254728	8.30636	-2.69808	0.0110192	0.224129	-3.91846
ENSG00000257303.1	AC073896.2	0.6122	-0.688229	2.13999	0.0400452	0.31292	-3.91952
ENSG00000175221.15	MED16	0.625116	3.86868	2.55149	0.0156831	0.239172	-3.92185
ENSG00000132881.12	CPLANE2	0.490723	0.588109	2.28717	0.0289133	0.283301	-3.92198
ENSG00000218027.2	AL512329.1	1.69055	-4.62773	1.94824	0.0601643	0.349158	-3.9222
ENSG00000163016.10	ALMS1P1	-0.540781	-0.338665	-2.22444	0.0332647	0.29443	-3.92227
ENSG00000213471.10	TTLL13P	-1.4195	-2.60741	-2.03561	0.0501038	0.331646	-3.92288
ENSG00000198353.8	HOXC4	-1.79444	-4.2968	-1.94608	0.0604336	0.34958	-3.92342
ENSG00000185291.11_PAR_Y	IL3RA	-0.984038	-1.66919	-1.99895	0.05413	0.339287	-3.92367
ENSG00000185291.11	IL3RA	-0.984038	-1.66919	-1.99895	0.05413	0.339287	-3.92367
ENSG00000162572.20	SCNN1D	0.600254	1.01072	2.33504	0.0259459	0.274975	-3.92406
ENSG00000156869.13	FRRS1	-0.964925	-2.33537	-2.0758	0.0459938	0.322977	-3.9243
ENSG00000225092.2	AL355336.1	-1.87536	-5.58279	-1.94611	0.0604298	0.34958	-3.92524
ENSG00000116544.12	DLGAP3	0.848109	-3.27198	2.0046	0.0534919	0.338339	-3.92553
ENSG00000198113.3	TOR4A	0.630979	0.304209	2.21302	0.0341166	0.295897	-3.92567
ENSG00000285085.1	AL662884.4	1.84675	-4.89	1.94793	0.060202	0.349158	-3.92575
ENSG00000258653.3	AC005520.1	1.55906	-0.912374	2.07822	0.0457565	0.322178	-3.92678
ENSG00000125629.15	INSIG2	-0.289882	4.28154	-2.56626	0.0151417	0.238991	-3.92726
ENSG00000279198.1	AC008894.3	0.55493	-0.845631	2.15877	0.0384392	0.308545	-3.92727
ENSG00000108774.14	RAB5C	0.234438	6.28155	2.64207	0.012624	0.227859	-3.9276
ENSG00000105672.14	ETV2	0.961909	-3.39659	1.98939	0.0552255	0.34105	-3.92766
ENSG00000112514.15	CUTA	0.242147	5.35636	2.62746	0.0130768	0.229567	-3.92882
ENSG00000273004.1	AL078644.2	1.66871	-3.86389	1.94729	0.0602821	0.349193	-3.92923
ENSG00000198785.5	GRIN3A	-0.55682	-3.65378	-2.07449	0.0461234	0.322998	-3.92924
ENSG00000177455.13	CD19	-1.11489	-4.00052	-1.98458	0.0557841	0.341552	-3.92994
ENSG00000111011.18	RSRC2	-0.221702	7.36383	-2.67	0.0117985	0.225923	-3.93078
ENSG00000251221.1	LINC01337	1.44051	-4.6073	1.94104	0.0610666	0.350202	-3.93168
ENSG00000112584.13	FAM120B	-0.219378	5.75874	-2.63356	0.0128858	0.228545	-3.93202
ENSG00000100968.14	NFATC4	-1.56761	-3.72792	-1.94502	0.0605662	0.349662	-3.93237
ENSG00000169228.14	RAB24	0.299622	3.80657	2.54837	0.0157997	0.239666	-3.93277
ENSG00000203812.2	HIST2H2AA3	3.39254	-1.42195	1.9457	0.0604808	0.3496	-3.93289
ENSG00000105656.13	ELL	0.408646	3.88407	2.50583	0.017472	0.247732	-3.93357
ENSG00000137948.18	BRDT	-2.12988	-3.84686	-1.93909	0.0613126	0.350468	-3.93369
ENSG00000169885.10	CALML6	1.00832	-2.7397	1.99215	0.0549075	0.339949	-3.93384
ENSG00000168101.14	NUDT16L1	0.349159	3.90661	2.54353	0.0159824	0.240669	-3.93429
ENSG00000188549.12	CCDC9B	0.437921	0.208325	2.29602	0.0283426	0.282154	-3.93483
ENSG00000183137.14	CEP57L1	-0.328108	2.01289	-2.40592	0.022056	0.262687	-3.93557
ENSG00000272904.1	AL390726.3	-1.15252	-3.58365	-1.96697	0.0578699	0.346004	-3.93684
ENSG00000267317.2	AC027307.2	0.340914	0.872437	2.33246	0.0260985	0.275579	-3.93701
ENSG00000092098.17	RNF31	0.443373	5.41739	2.61888	0.0133496	0.230436	-3.93709
ENSG00000054793.13	ATP9A	-0.575042	0.72872	-2.23139	0.0327554	0.294037	-3.93754
ENSG00000229585.4	RPL21P44	1.12383	-3.46196	1.99549	0.0545243	0.339591	-3.93775
ENSG00000146842.17	TMEM209	-0.206204	4.87465	-2.59622	0.0140959	0.23446	-3.93807
ENSG00000179967.11	PPP1R14BP3	1.20145	-2.85962	1.95755	0.0590136	0.347552	-3.93848
ENSG00000160888.7	IER2	0.442598	5.82616	2.61178	0.0135793	0.231923	-3.93853
ENSG00000136937.13	NCBP1	-0.20954	6.16467	-2.62244	0.0132357	0.229759	-3.93941
ENSG00000144840.9	RABL3	-0.265655	4.88462	-2.60267	0.0138794	0.23372	-3.93943
ENSG00000157326.19	DHRS4	0.301276	2.84544	2.48816	0.0182131	0.248926	-3.94008
ENSG00000274209.4	ANTXRL	-1.44414	-5.4285	-1.93416	0.061939	0.352073	-3.94052
ENSG00000184470.21	TXNRD2	0.246979	3.53147	2.51459	0.0171147	0.24571	-3.94087
ENSG00000184923.12	NUTM2A	1.12607	-0.217494	2.22858	0.0329598	0.294188	-3.94157
ENSG00000241255.1	AL136126.1	-1.15414	-3.79434	-1.94069	0.06111	0.350202	-3.94184
ENSG00000225864.1	AL645939.1	1.09388	-3.09262	1.97557	0.0568434	0.344932	-3.942
ENSG00000163507.14	CIP2A	-0.350043	2.35347	-2.3992	0.0224007	0.263537	-3.94217
ENSG00000021762.20	OSBPL5	0.502931	0.750249	2.34965	0.0250964	0.272422	-3.94226
ENSG00000234636.2	MED14OS	1.2363	-2.87803	1.9684	0.0576988	0.34596	-3.94306
ENSG00000170835.14	CEL	0.754072	-1.20319	2.09446	0.0441889	0.320098	-3.94339
ENSG00000197785.13	ATAD3A	0.556518	3.27368	2.43232	0.0207487	0.257058	-3.94387
ENSG00000280121.1	AC010335.3	-2.04311	-5.32919	-1.94345	0.0607623	0.349892	-3.94467
ENSG00000164675.11	IQUB	1.8622	-4.79508	1.92894	0.0626097	0.352508	-3.94473
ENSG00000164609.10	SLU7	-0.195055	6.69019	-2.64503	0.012534	0.227859	-3.94692
ENSG00000102977.15	ACD	0.358851	3.99162	2.51423	0.0171295	0.24571	-3.94783
ENSG00000130222.11	GADD45G	1.80157	-1.89437	1.93596	0.0617093	0.351542	-3.94883
ENSG00000268279.4	AC090004.1	-2.09433	-4.03485	-1.92578	0.0630176	0.353053	-3.94967
ENSG00000168216.12	LMBRD1	-0.287279	5.68309	-2.59982	0.0139746	0.23381	-3.95223
ENSG00000167123.19	CERCAM	0.978272	-2.48596	2.02227	0.0515374	0.333539	-3.95264
ENSG00000217648.1	AL136116.3	-1.0949	-3.59534	-1.97916	0.0564186	0.343618	-3.95315
ENSG00000126903.16	SLC10A3	0.425826	3.93506	2.51479	0.0171069	0.24571	-3.95329
ENSG00000241527.1	CA15P1	1.63721	-5.17939	1.92394	0.0632561	0.353525	-3.95345
ENSG00000064490.14	RFXANK	0.32394	4.08649	2.555	0.0155528	0.239172	-3.95395
ENSG00000219773.1	RPSAP45	1.12081	-3.09178	1.96662	0.0579129	0.346004	-3.95413
ENSG00000254389.3	RHPN1-AS1	-1.2413	-3.84852	-1.94564	0.0604878	0.3496	-3.95601
ENSG00000272989.1	LINC02012	-0.695999	-1.60581	-2.13169	0.0407739	0.313278	-3.95682
ENSG00000137166.14	FOXP4	0.447854	2.80254	2.40553	0.022076	0.262687	-3.95717
ENSG00000270177.1	AC104109.2	1.34776	-2.76455	1.95871	0.0588725	0.347065	-3.95728
ENSG00000254777.5	AC022182.1	1.23142	-4.11875	1.92994	0.0624802	0.352508	-3.95743
ENSG00000154545.16	MAGED4	1.77597	-2.17368	2.03958	0.0496838	0.330778	-3.95774
ENSG00000160113.5	NR2F6	0.781276	-0.809068	2.11137	0.0426083	0.31614	-3.95806
ENSG00000256087.7	ZNF432	-0.275185	4.53094	-2.53595	0.0162719	0.24222	-3.95839
ENSG00000119414.11	PPP6C	-0.252124	6.77511	-2.64436	0.0125542	0.227859	-3.95853
ENSG00000188566.13	NDOR1	0.46457	3.03154	2.47326	0.0188604	0.250171	-3.9587
ENSG00000276334.1	AL133243.2	-0.687329	-0.866805	-2.08723	0.0448813	0.321015	-3.95984
ENSG00000162337.12	LRP5	0.557185	0.800894	2.21258	0.03415	0.295981	-3.96015
ENSG00000164037.16	SLC9B1	-0.436748	-0.534755	-2.20496	0.0347306	0.298534	-3.96052
ENSG00000161999.12	JMJD8	0.394363	4.68299	2.5654	0.0151728	0.239148	-3.96056
ENSG00000272275.1	AC092687.3	1.19126	-4.33505	1.94089	0.0610856	0.350202	-3.96071
ENSG00000164169.13	PRMT9	-0.350991	4.302	-2.52194	0.0168204	0.245424	-3.96077
ENSG00000169738.7	DCXR	0.44443	4.14008	2.52963	0.0165175	0.243744	-3.96108
ENSG00000099785.10	MARCH2	0.311417	2.86162	2.50281	0.0175965	0.247732	-3.96114
ENSG00000162032.16	SPSB3	0.537137	5.18198	2.59946	0.0139867	0.23381	-3.96189
ENSG00000240583.12	AQP1	0.853934	-3.16431	2.01658	0.0521603	0.334425	-3.9641
ENSG00000180448.10	ARHGAP45	0.631218	7.78873	2.68708	0.0113185	0.225656	-3.9644
ENSG00000279192.1	PWAR5	-2.44971	-5.22044	-1.91687	0.0641816	0.354807	-3.96553
ENSG00000177294.7	FBXO39	1.20944	-3.12249	1.99531	0.0545451	0.339591	-3.96606
ENSG00000127580.17	WDR24	0.454919	2.56396	2.41558	0.0215692	0.260934	-3.96659
ENSG00000235795.1	AC093157.2	1.27687	-2.14229	1.95477	0.0593555	0.347926	-3.96681
ENSG00000253534.1	TRBV6-8	1.87217	-4.76214	1.91193	0.0648348	0.356462	-3.96703
ENSG00000108557.19	RAI1	0.539881	4.20761	2.51584	0.0170646	0.24571	-3.96744
ENSG00000242358.1	RPS21P4	0.665778	-2.58376	1.98468	0.055772	0.341552	-3.96768
ENSG00000076928.17	ARHGEF1	0.454218	8.55824	2.70407	0.0108594	0.222314	-3.9677
ENSG00000249465.1	RBMXP4	-1.27051	-3.38609	-1.95289	0.0595874	0.348716	-3.96831
ENSG00000230424.1	EMC1-AS1	-0.680281	-1.50282	-2.07475	0.0460978	0.322998	-3.96858
ENSG00000014164.7	ZC3H3	0.495113	3.39681	2.48522	0.0183391	0.248926	-3.96891
ENSG00000167925.16	GHDC	0.335393	3.31662	2.50575	0.0174754	0.247732	-3.96925
ENSG00000249534.1	LINC01258	-1.58934	-5.82929	-1.90857	0.0652831	0.356836	-3.9704
ENSG00000143429.10	LSP1P4	1.65886	-3.51127	1.93521	0.0618052	0.351673	-3.97264
ENSG00000118454.13	ANKRD13C	-0.20263	5.13805	-2.57654	0.0147748	0.237223	-3.97267
ENSG00000169372.13	CRADD	0.338864	1.79086	2.36112	0.0244475	0.270772	-3.97311
ENSG00000235994.4	HGC6.3	-1.53715	-5.92859	-1.90746	0.0654318	0.356987	-3.97505
ENSG00000187944.2	C2orf66	-1.93197	-4.57071	-1.90447	0.0658327	0.35777	-3.97529
ENSG00000128626.11	MRPS12	0.413834	3.18212	2.4242	0.0211427	0.259218	-3.97593
ENSG00000185522.9	LMNTD2	0.593898	0.193041	2.20189	0.0349663	0.299241	-3.97688
ENSG00000198954.8	KIF1BP	-0.312128	3.774	-2.50531	0.0174933	0.247732	-3.97701
ENSG00000134627.12	PIWIL4	-0.39243	1.51331	-2.34611	0.0252996	0.272772	-3.97746
ENSG00000176402.5	GJC3	1.29319	-2.81799	1.98422	0.0558262	0.341552	-3.97773
ENSG00000101210.12	EEF1A2	0.950869	-1.07692	1.9712	0.0573629	0.345466	-3.97786
ENSG00000229932.3	YWHAZP3	-0.469649	-0.663434	-2.07887	0.0456928	0.322004	-3.97846
ENSG00000273951.1	AL031667.3	-1.41612	-3.89823	-1.91024	0.06506	0.356573	-3.97858
ENSG00000198898.14	CAPZA2	-0.295779	6.03892	-2.60596	0.0137703	0.233368	-3.97935
ENSG00000203993.4	ARRDC1-AS1	0.337913	3.49977	2.49002	0.0181338	0.248926	-3.9794
ENSG00000278737.1	AC013553.4	1.58167	-3.48677	1.90796	0.0653645	0.356949	-3.97966
ENSG00000146066.3	HIGD2A	0.315983	5.3467	2.59628	0.0140937	0.23446	-3.98058
ENSG00000244754.8	N4BP2L2	-0.25173	8.04205	-2.67912	0.0115399	0.225656	-3.9818
ENSG00000085382.12	HACE1	-0.251121	3.91196	-2.51429	0.0171271	0.24571	-3.98267
ENSG00000178809.11	TRIM73	0.385953	2.03711	2.40564	0.0220701	0.262687	-3.98374
ENSG00000236334.2	PPIAL4G	-1.21468	-3.21367	-2.00092	0.0539068	0.338784	-3.98438
ENSG00000216901.1	ZNF603P	-1.51008	-5.44406	-1.89727	0.0668082	0.359988	-3.98598
ENSG00000249456.1	AL731577.2	0.435617	1.26633	2.23037	0.0328292	0.294038	-3.98648
ENSG00000230359.5	TPI1P2	0.76186	-1.80021	2.07351	0.0462205	0.322998	-3.98692
ENSG00000226648.1	PLCG1-AS1	-0.706004	-1.83803	-2.11476	0.0422968	0.315469	-3.98709
ENSG00000123144.11	TRIR	0.230758	6.61577	2.62859	0.013041	0.229523	-3.98711
ENSG00000275426.1	AC253576.2	1.83918	-5.80209	1.89594	0.0669896	0.360126	-3.98794
ENSG00000160948.14	VPS28	0.422808	5.6426	2.60818	0.0136972	0.232931	-3.98873
ENSG00000105677.12	TMEM147	0.269803	4.28016	2.51822	0.0169687	0.24571	-3.98896
ENSG00000174004.6	NRROS	0.38562	3.01309	2.46074	0.0194205	0.252488	-3.98948
ENSG00000274487.2	AC244154.1	-0.314826	2.80983	-2.42905	0.0209065	0.257516	-3.98972
ENSG00000105193.9	RPS16	0.247232	9.95188	2.7256	0.0103022	0.219715	-3.99213
ENSG00000143207.21	COP1	-0.24544	5.39579	-2.57163	0.014949	0.237758	-3.99216
ENSG00000275450.1	AL845472.1	1.35032	-4.47455	1.89914	0.0665534	0.359819	-3.99324
ENSG00000211625.2	IGKV3D-20	-2.39709	-5.51938	-1.89018	0.0677808	0.361472	-3.99455
ENSG00000262074.6	SNORD3B-2	-1.7718	-4.56153	-1.89296	0.0673985	0.360918	-3.99459
ENSG00000183856.11	IQGAP3	1.09636	-2.34716	1.96005	0.0587083	0.346951	-3.99586
ENSG00000121680.16	PEX16	0.415827	3.58704	2.4901	0.0181305	0.248926	-3.99638
ENSG00000162521.19	RBBP4	-0.175103	7.53107	-2.65453	0.0122492	0.227859	-3.99696
ENSG00000120539.14	MASTL	-0.402974	3.89272	-2.4756	0.0187574	0.250115	-3.99706
ENSG00000133315.11	MACROD1	0.506383	-0.240709	2.15423	0.0388226	0.309271	-3.99789
ENSG00000226287.8	TMEM191A	0.498834	0.897507	2.31768	0.0269887	0.278796	-3.99838
ENSG00000260589.1	STAM-AS1	1.16653	-1.47902	1.92797	0.0627341	0.352508	-3.99843
ENSG00000005700.15	IBTK	-0.232172	6.08309	-2.61337	0.0135275	0.231601	-3.99871
ENSG00000131067.17	GGT7	0.279117	4.41195	2.55118	0.0156948	0.239172	-3.9992
ENSG00000105676.14	ARMC6	0.445138	3.67148	2.4754	0.0187662	0.250115	-3.99973
ENSG00000272247.1	AC080013.5	1.16526	-4.51034	1.91376	0.0645924	0.355532	-4.00053
ENSG00000011009.11	LYPLA2	0.40752	5.14628	2.56102	0.0153318	0.239172	-4.00199
ENSG00000268119.5	AC010615.2	-0.953907	-2.49439	-1.95272	0.0596085	0.348716	-4.00255
ENSG00000272305.5	AC096887.1	1.31584	-2.93398	1.9363	0.0616667	0.351396	-4.00316
ENSG00000165233.18	CARD19	0.470958	3.77467	2.49934	0.0177409	0.247833	-4.00329
[truncated: 18,647 more rows]

## Sheet: Dataset3_NR_vs_B_TCR_Reactome
Supplemental Dataset 3. GSEA pathway analysis in TCR-activated CD4+ T cells following in vivo NR supplementation.
Pathway	pval	padj	log2err	ES	NES	size	leadingEdge
Metabolism of RNA	5.7e-19	1e-15	1.12391	0.474452	4.49808	117	CTU2|POLR2F|SNRPB|BOP1|PELP1|DDX39A|ADARB1|ALYREF|TBL3|THOC6|IMP4|KHSRP|PTBP1|DDX49|DHX37|PUS1|RPP21|CHERP|POLR2L|LSM7|RPS28|EXOSC5|NHP2|NOC4L|RRP1|NOL6|CACTIN|TRMT1|SNU13|U2AF2|PSMA7|PES1|TRMT61A|PSMD8|PSMD9|RPS15|PUF60|PRPF19|PSMB2|RPLP1|UPF1|BUD23|RPLP2|RNPS1|POLR2H|FTSJ1|CCDC12|FBL|POP7|RPS5|FAU|WDR18|RPL36|YJU2|PSMB4|POLR2E|RPL18A|EIF4G1|RPS19|SEC13|WDR4|TBRG4|RPS21|NOB1|PPP2R1A|PSMD3|PSMB6|…
rRNA processing in the nucleus and cytosol	5.81e-12	5.09e-09	0.887075	0.556627	3.69518	46	BOP1|PELP1|TBL3|IMP4|DDX49|DHX37|RPP21|RPS28|EXOSC5|NHP2|NOC4L|RRP1|NOL6|SNU13|PES1|RPS15|RPLP1|BUD23|RPLP2|FBL|RPS5|FAU|WDR18|RPL36|RPL18A|RPS19|RPS21|NOB1|RPS16|RPL35|RPL13|EXOSC7|RPS9|SENP3|PDCD11|EXOSC4|RRP9|RPS2|RRP7A|RPL28|NAT10|NOP2|RPL19|RPL8|WDR46|RPL18
rRNA processing	1.21e-11	7.07e-09	0.875325	0.539146	3.64043	49	BOP1|PELP1|TBL3|IMP4|DDX49|DHX37|RPP21|RPS28|EXOSC5|NHP2|NOC4L|RRP1|NOL6|SNU13|PES1|RPS15|RPLP1|BUD23|RPLP2|FBL|RPS5|FAU|WDR18|RPL36|RPL18A|RPS19|RPS21|NOB1|RPS16|RPL35|RPL13|EXOSC7|RPS9|MRM3|SENP3|PDCD11|EXOSC4|RRP9|RPS2|RRP7A|RPL28|HSD17B10|NAT10|NOP2|RPL19|RPL8|WDR46|RPL18
Major pathway of rRNA processing in the nucleolus and cytosol	7.82e-11	3.43e-08	0.839089	0.558349	3.61739	43	BOP1|PELP1|TBL3|IMP4|DDX49|DHX37|RPP21|RPS28|EXOSC5|NOC4L|RRP1|NOL6|SNU13|PES1|RPS15|RPLP1|BUD23|RPLP2|FBL|RPS5|FAU|WDR18|RPL36|RPL18A|RPS19|RPS21|NOB1|RPS16|RPL35|RPL13|EXOSC7|RPS9|SENP3|PDCD11|EXOSC4|RRP9|RPS2|RRP7A|RPL28
Translation	3.14e-10	1.1e-07	0.814036	0.482144	3.46582	56	MRPL4|RPS28|MRPL20|MRPS12|EIF4EBP1|RPS15|FARSA|GADD45GIP1|RPLP1|EIF3G|MRPL12|MARS1|RPLP2|CARS1|TSFM|MRPL28|EEF1D|RPS5|SARS1|FAU|RPL36|EIF3B|RPL18A|EIF4G1|RPS19|AURKAIP1|MRPS26|RPS21|VARS1|MRPL57|AARS2|TUFM|RPS16|MRPL52|RPL35|RPL13|RPS9|SSR4|MRPS24|AARS1|MRPS2|RPS2|RPL28|CARS2|HARS1|MRPL38|RPL19|RPL8|RPL18|EARS2|EEF2|MRPL53
Regulation of expression of SLITs and ROBOs	8.33e-07	0.000243585	0.659444	0.493742	2.88417	33	SLIT1|RPS28|PSMA7|PSMD8|PSMD9|RPS15|PSMB2|RPLP1|RPLP2|RNPS1|RPS5|FAU|RPL36|PSMB4|RPL18A|EIF4G1|RPS19|RPS21|PSMD3|PSMB6|RPS16|RPL35|RPL13|RPS9|PSMC4|ELOB|RPS2|RPL28
Cellular responses to stimuli	1.28e-06	0.000280294	0.643552	0.310143	2.73719	98	MAFK|KDM6B|MAFG|KHSRP|CEBPB|HMGA1|RING1|RPS28|EXOSC5|COX8A|ARFGAP1|PSMA7|ATP6V0C|PSMD8|PSMD9|RPS15|NCOR2|RPTOR|HSF1|GCN1|RPS19BP1|PSMB2|RPLP1|COX6A1|TUBB4B|ACADVL|RPLP2|NPLOC4|CBX6|YIF1A|RPS5|ERF|FAU|SESN2|HIRA|RPL36|ZBTB17|PSMB4|RPL18A|RPS19|SEC13|KPTN|RPS21|H2AX|PSMD3|PSMB6|AKT2|RPS16|RPL35|G6PD|RAI1|RPL13|EXOSC7|RPS9|MYDGF|PSMC4|EXOSC4|ELOB|CDK4|RPS2|RPL28|ANAPC2|CCAR2|P4HB|KAT5|CALR|ABCF2|H2B…
Cellular responses to stress	1.28e-06	0.000280294	0.643552	0.310143	2.73719	98	MAFK|KDM6B|MAFG|KHSRP|CEBPB|HMGA1|RING1|RPS28|EXOSC5|COX8A|ARFGAP1|PSMA7|ATP6V0C|PSMD8|PSMD9|RPS15|NCOR2|RPTOR|HSF1|GCN1|RPS19BP1|PSMB2|RPLP1|COX6A1|TUBB4B|ACADVL|RPLP2|NPLOC4|CBX6|YIF1A|RPS5|ERF|FAU|SESN2|HIRA|RPL36|ZBTB17|PSMB4|RPL18A|RPS19|SEC13|KPTN|RPS21|H2AX|PSMD3|PSMB6|AKT2|RPS16|RPL35|G6PD|RAI1|RPL13|EXOSC7|RPS9|MYDGF|PSMC4|EXOSC4|ELOB|CDK4|RPS2|RPL28|ANAPC2|CCAR2|P4HB|KAT5|CALR|ABCF2|H2B…
HIV Infection	1.47e-06	0.000286646	0.643552	0.500544	2.8903	32	POLR2F|HMGA1|POLR2L|HLA-A|RANBP1|PSMA7|PSMD8|PSMD9|CHMP6|PSMB2|ARF1|SLC25A6|POLR2H|NELFA|PSMB4|POLR2E|CTDP1|SEC13|PSMD3|PSMB6|FURIN|PSMC4|CHMP2A|ELOB|RANGAP1|NELFB|NELFE
Cap-dependent Translation Initiation	4.66e-06	0.000742866	0.610527	0.54902	2.80093	23	RPS28|EIF4EBP1|RPS15|RPLP1|EIF3G|RPLP2|RPS5|FAU|RPL36|EIF3B|RPL18A|EIF4G1|RPS19|RPS21|RPS16|RPL35|RPL13|RPS9|RPS2|RPL28|RPL19|RPL8|RPL18
Eukaryotic Translation Initiation	4.66e-06	0.000742866	0.610527	0.54902	2.80093	23	RPS28|EIF4EBP1|RPS15|RPLP1|EIF3G|RPLP2|RPS5|FAU|RPL36|EIF3B|RPL18A|EIF4G1|RPS19|RPS21|RPS16|RPL35|RPL13|RPS9|RPS2|RPL28|RPL19|RPL8|RPL18
Influenza Infection	5.93e-06	0.000866835	0.610527	0.505672	2.81911	29	POLR2F|POLR2L|RPS28|RPS15|RPLP1|SLC25A6|RPLP2|POLR2H|RPS5|FAU|RPL36|POLR2E|RPL18A|RPS19|SEC13|RPS21|TGFB1|RPS16|RPL35|RPL13|RPS9|RPS2|RPL28|CALR|RPL19|RPL8|RPL18|CPSF4
Signaling by ROBO receptors	9.21e-06	0.00124311	0.593325	0.466161	2.77707	35	SLIT1|RPS28|PSMA7|PSMD8|PSMD9|RPS15|PSMB2|RPLP1|RPLP2|RNPS1|RPS5|FAU|RPL36|PSMB4|RPL18A|EIF4G1|RPS19|RPS21|PSMD3|PSMB6|RPS16|RPL35|RPL13|RPS9|PSMC4|ELOB|RPS2|RPL28|RPL19|RPL8|RPL18|VASP
Influenza Viral RNA Transcription and Replication	1.12e-05	0.00125859	0.593325	0.518436	2.69762	25	POLR2F|POLR2L|RPS28|RPS15|RPLP1|RPLP2|POLR2H|RPS5|FAU|RPL36|POLR2E|RPL18A|RPS19|SEC13|RPS21|RPS16|RPL35|RPL13|RPS9|RPS2|RPL28|RPL19|RPL8|RPL18
Cellular response to starvation	1.24e-05	0.00125859	0.593325	0.470972	2.65966	30	CEBPB|RPS28|ATP6V0C|RPS15|RPTOR|GCN1|RPLP1|RPLP2|RPS5|FAU|SESN2|RPL36|RPL18A|RPS19|SEC13|KPTN|RPS21|RPS16|RPL35|RPL13|RPS9|RPS2|RPL28|RPL19|RPL8|RPL18|MLST8|ATP6V1F
Formation of a pool of free 40S subunits	1.29e-05	0.00125859	0.593325	0.548368	2.69216	21	RPS28|RPS15|RPLP1|EIF3G|RPLP2|RPS5|FAU|RPL36|EIF3B|RPL18A|RPS19|RPS21|RPS16|RPL35|RPL13|RPS9|RPS2|RPL28|RPL19|RPL8|RPL18
Nonsense Mediated Decay (NMD) independent of the Exon Junction Complex (EJC)	1.29e-05	0.00125859	0.593325	0.548368	2.69216	21	RPS28|RPS15|RPLP1|UPF1|RPLP2|RPS5|FAU|RPL36|RPL18A|EIF4G1|RPS19|RPS21|RPS16|RPL35|RPL13|RPS9|RPS2|RPL28|RPL19|RPL8|RPL18
Response of EIF2AK4 (GCN2) to amino acid deficiency	1.29e-05	0.00125859	0.593325	0.548368	2.69216	21	CEBPB|RPS28|RPS15|GCN1|RPLP1|RPLP2|RPS5|FAU|RPL36|RPL18A|RPS19|RPS21|RPS16|RPL35|RPL13|RPS9|RPS2|RPL28|RPL19|RPL8|RPL18
Eukaryotic Translation Elongation	1.47e-05	0.00135346	0.593325	0.546588	2.68342	21	RPS28|RPS15|RPLP1|RPLP2|EEF1D|RPS5|FAU|RPL36|RPL18A|RPS19|RPS21|RPS16|RPL35|RPL13|RPS9|RPS2|RPL28|RPL19|RPL8|RPL18|EEF2
Selenocysteine synthesis	1.7e-05	0.00141485	0.57561	0.548043	2.64373	20	RPS28|RPS15|RPLP1|RPLP2|RPS5|SARS1|FAU|RPL36|RPL18A|RPS19|RPS21|RPS16|RPL35|RPL13|RPS9|RPS2|RPL28|RPL19|RPL8|RPL18
Nonsense Mediated Decay (NMD) enhanced by the Exon Junction Complex (EJC)	1.78e-05	0.00141485	0.57561	0.509995	2.6537	25	RPS28|RPS15|RPLP1|UPF1|RPLP2|RNPS1|RPS5|FAU|RPL36|RPL18A|EIF4G1|RPS19|RPS21|PPP2R1A|RPS16|RPL35|SMG5|RPL13|RPS9|RPS2|RPL28|RPL19|RPL8|RPL18
Nonsense-Mediated Decay (NMD)	1.78e-05	0.00141485	0.57561	0.509995	2.6537	25	RPS28|RPS15|RPLP1|UPF1|RPLP2|RNPS1|RPS5|FAU|RPL36|RPL18A|EIF4G1|RPS19|RPS21|PPP2R1A|RPS16|RPL35|SMG5|RPL13|RPS9|RPS2|RPL28|RPL19|RPL8|RPL18
Peptide chain elongation	1.86e-05	0.00141485	0.57561	0.546263	2.63514	20	RPS28|RPS15|RPLP1|RPLP2|RPS5|FAU|RPL36|RPL18A|RPS19|RPS21|RPS16|RPL35|RPL13|RPS9|RPS2|RPL28|RPL19|RPL8|RPL18|EEF2
GTP hydrolysis and joining of the 60S ribosomal subunit	2.03e-05	0.00142222	0.57561	0.548694	2.7372	22	RPS28|RPS15|RPLP1|EIF3G|RPLP2|RPS5|FAU|RPL36|EIF3B|RPL18A|EIF4G1|RPS19|RPS21|RPS16|RPL35|RPL13|RPS9|RPS2|RPL28|RPL19|RPL8|RPL18
L13a-mediated translational silencing of Ceruloplasmin expression	2.03e-05	0.00142222	0.57561	0.548694	2.7372	22	RPS28|RPS15|RPLP1|EIF3G|RPLP2|RPS5|FAU|RPL36|EIF3B|RPL18A|EIF4G1|RPS19|RPS21|RPS16|RPL35|RPL13|RPS9|RPS2|RPL28|RPL19|RPL8|RPL18
Infectious disease	2.6e-05	0.00175302	0.57561	0.26222	2.53086	125	POLR2F|STX1A|SNRPB|IRAK1|PRMT1|DVL1|HMGA1|POLR2L|RPS28|HLA-A|RANBP1|ACTB|MBD3|PDCD1|PSMA7|LARP1|PSMD8|PSMD9|RPS15|NCOR2|GATAD2A|CORO1A|CHMP6|MYH9|PSMB2|ARF1|RPLP1|TUBB4B|SLC25A6|RPLP2|POLR2H|NELFA|RPS5|FAU|ZDHHC9|RPL36|PSMB4|POLR2E|RPL18A|MED27|RPS19|CTDP1|SEC13|RPS21|AGRN|ACTG1|PSMD3|PSMB6|MOGS|AKT2|HGS|TGFB1|TUFM|RPS16|CRB3|RPL35|FURIN|SH3GL1|UBE2I|RPL13|RPS9|TRIM28|PSMC4|BRD4|CHMP2A|ELOB|RANGA…
Selenoamino acid metabolism	2.92e-05	0.00189958	0.57561	0.513008	2.61721	23	RPS28|RPS15|RPLP1|MARS1|RPLP2|RPS5|SARS1|FAU|RPL36|RPL18A|RPS19|RPS21|RPS16|RPL35|RPL13|RPS9|CBS|RPS2|RPL28|RPL19|RPL8|RPL18
Viral Infection Pathways	3.32e-05	0.00207939	0.557332	0.266752	2.48038	110	POLR2F|SNRPB|IRAK1|PRMT1|HMGA1|POLR2L|RPS28|HLA-A|RANBP1|MBD3|PDCD1|PSMA7|LARP1|PSMD8|PSMD9|RPS15|NCOR2|GATAD2A|CHMP6|PSMB2|ARF1|RPLP1|TUBB4B|SLC25A6|RPLP2|POLR2H|NELFA|RPS5|FAU|ZDHHC9|RPL36|PSMB4|POLR2E|RPL18A|MED27|RPS19|CTDP1|SEC13|RPS21|AGRN|PSMD3|PSMB6|MOGS|AKT2|TGFB1|TUFM|RPS16|CRB3|RPL35|FURIN|UBE2I|RPL13|RPS9|TRIM28|PSMC4|BRD4|CHMP2A|ELOB|RANGAP1|IKBKG|NELFB|MTA1|MED15|NELFE|RPS2|RPL28|CH…
Activation of the mRNA upon binding of the cap-binding complex and eIFs, and subsequent binding to 43S	4.65e-05	0.00281256	0.557332	0.6363	2.57205	13	RPS28|EIF4EBP1|RPS15|EIF3G|RPS5|FAU|EIF3B|EIF4G1|RPS19|RPS21|RPS16|RPS9
Eukaryotic Translation Termination	5.77e-05	0.00326427	0.557332	0.547718	2.59234	19	RPS28|RPS15|RPLP1|RPLP2|RPS5|FAU|RPL36|RPL18A|RPS19|RPS21|RPS16|RPL35|RPL13|RPS9|RPS2|RPL28|RPL19|RPL8|RPL18
Viral mRNA Translation	5.77e-05	0.00326427	0.557332	0.547718	2.59234	19	RPS28|RPS15|RPLP1|RPLP2|RPS5|FAU|RPL36|RPL18A|RPS19|RPS21|RPS16|RPL35|RPL13|RPS9|RPS2|RPL28|RPL19|RPL8|RPL18
Regulation of RAS by GAPs	7.44e-05	0.0040758	0.538434	0.673349	2.42611	10	PSMA7|PSMD8|PSMD9|PSMB2|HRAS|PSMB4|PSMD3|PSMB6|RASAL3|PSMC4
SRP-dependent cotranslational protein targeting to membrane	9.18e-05	0.00488068	0.538434	0.508273	2.49532	21	RPS28|RPS15|RPLP1|RPLP2|RPS5|FAU|RPL36|RPL18A|RPS19|RPS21|RPS16|RPL35|RPL13|RPS9|SSR4|RPS2|RPL28|RPL19|RPL8|RPL18
Developmental Biology	0.000107984	0.0054311	0.538434	0.23636	2.27636	123	POLR2F|STX1A|SLIT1|KDM6B|CEBPB|POLR2L|PLXNA1|RPS28|SRF|ACTB|MBD3|RARA|CLTB|PSMA7|PLXNA3|ATP6V0C|PSMD8|PSMD9|SMARCA4|ADGRV1|RPS15|NCOR2|GATAD2A|MYH9|PSMB2|HRAS|RPLP1|TUBB4B|MARS1|RPLP2|RNPS1|POLR2H|RPS5|TCF3|FAU|HIRA|RPL36|DRAP1|PSMB4|POLR2E|RPL18A|MED27|EIF4G1|RPS19|RPS21|AGRN|ACTG1|H2AX|PSMD3|PSMB6|AKT2|TNKS1BP1|TGFB1|BCL7B|RPS16|RPL35|FURIN|RPL13|RPS9|ZNF335|MYL6|PSMC4|GIT1|APH1A|CFL1|ELOB|CDK4…
rRNA modification in the nucleus and cytosol	0.000108374	0.0054311	0.538434	0.550355	2.54508	18	TBL3|IMP4|DDX49|DHX37|NHP2|NOC4L|NOL6|SNU13|BUD23|FBL|RPS9|PDCD11|RRP9|RPS2|RRP7A|NAT10|NOP2|WDR46
Ribosomal scanning and start codon recognition	0.000125345	0.00594104	0.518848	0.629791	2.44295	12	RPS28|RPS15|EIF3G|RPS5|FAU|EIF3B|EIF4G1|RPS19|RPS21|RPS16|RPS9
Translation initiation complex formation	0.000125345	0.00594104	0.518848	0.629791	2.44295	12	RPS28|RPS15|EIF3G|RPS5|FAU|EIF3B|EIF4G1|RPS19|RPS21|RPS16|RPS9
Mitochondrial protein import	0.000128711	0.00594104	0.518848	0.650032	2.45368	11	TIMM44|TIMM13|CHCHD2|PAM16|PMPCA|TIMM10|TOMM40|SLC25A6|NDUFB8
Host Interactions of HIV factors	0.000241766	0.0108733	0.518848	0.511684	2.42179	19	HMGA1|HLA-A|RANBP1|PSMA7|PSMD8|PSMD9|PSMB2|ARF1|SLC25A6|PSMB4|SEC13|PSMD3|PSMB6|PSMC4|ELOB|RANGAP1
Nervous system development	0.000315099	0.0138171	0.498493	0.295791	2.25398	65	SLIT1|PLXNA1|RPS28|ACTB|CLTB|PSMA7|PLXNA3|PSMD8|PSMD9|SMARCA4|ADGRV1|RPS15|MYH9|PSMB2|HRAS|RPLP1|TUBB4B|RPLP2|RNPS1|RPS5|FAU|RPL36|PSMB4|RPL18A|EIF4G1|RPS19|RPS21|AGRN|ACTG1|PSMD3|PSMB6|RPS16|RPL35|RPL13|RPS9|MYL6|PSMC4|GIT1|APH1A|CFL1|ELOB|SREBF2|RPS2|RPL28
Formation of RNA Pol II elongation complex	0.000376031	0.0152968	0.498493	0.625	2.2519	10	POLR2F|POLR2L|POLR2H|MLLT1|NELFA|POLR2E|CTDP1|ELOB|NELFB|NELFE
RNA Polymerase II Transcription Elongation	0.000376031	0.0152968	0.498493	0.625	2.2519	10	POLR2F|POLR2L|POLR2H|MLLT1|NELFA|POLR2E|CTDP1|ELOB|NELFB|NELFE
Formation of the ternary complex, and subsequently, the 43S complex	0.00038043	0.0152968	0.498493	0.623349	2.35296	11	RPS28|RPS15|EIF3G|RPS5|FAU|EIF3B|RPS19|RPS21|RPS16|RPS9
Metabolism of proteins	0.000383727	0.0152968	0.498493	0.186753	2.11768	219	STX1A|JMJD4|LONP1|CHCHD2|MRPL4|EXOC3|RAD23A|RING1|GFUS|RPS28|SPHK1|PMPCA|HLA-A|MRPL20|ACTB|ARFGAP1|MRPS12|RARA|U2AF2|PSMA7|DOHH|FOXK2|EIF4EBP1|DPH2|TIMM10|PSMD8|PSMD9|RPS15|FARSA|NCOR2|DPH1|APOE|CTBP1|TMED9|PSMB2|GADD45GIP1|ARF1|RPLP1|EIF3G|ADRM1|TUBB4B|KLHL21|SLC25A6|NR1H2|MRPL12|MARS1|SHMT2|RPLP2|EIF5A|GPAA1|NPLOC4|CARS1|COPE|YKT6|TSFM|MRPL28|EEF1D|RPS5|PEX10|SARS1|FAU|RPL36|PSMB4|EIF3B|RPL18A|…
SARS-CoV-2 modulates host translation machinery	0.000433881	0.0154765	0.498493	0.620283	2.23491	10	SNRPB|RPS28|RPS15|RPS5|FAU|RPS19|RPS21|RPS16|RPS9|RPS2
NCAM1 interactions	0.000449712	0.0154765	0.498493	-0.820255	-2.17373	5	NCAM1|GFRA2|CACNB4|COL4A4
ABC transporter disorders	0.000458826	0.0154765	0.498493	0.672952	2.34229	9	PSMA7|PSMD8|PSMD9|ABCB6|PSMB2|PSMB4|PSMD3|PSMB6|PSMC4
AUF1 (hnRNP D0) binds and destabilizes mRNA	0.000458826	0.0154765	0.498493	0.672952	2.34229	9	PSMA7|PSMD8|PSMD9|PSMB2|PSMB4|EIF4G1|PSMD3|PSMB6|PSMC4
Degradation of DVL	0.000458826	0.0154765	0.498493	0.672952	2.34229	9	DVL1|PSMA7|PSMD8|PSMD9|PSMB2|PSMB4|PSMD3|PSMB6|PSMC4
Regulation of RUNX3 expression and activity	0.000458826	0.0154765	0.498493	0.672952	2.34229	9	PSMA7|PSMD8|PSMD9|PSMB2|PSMB4|PSMD3|PSMB6|TGFB1|PSMC4
Regulation of ornithine decarboxylase (ODC)	0.000458826	0.0154765	0.498493	0.672952	2.34229	9	PSMA7|PSMD8|PSMD9|PSMB2|OAZ1|PSMB4|PSMD3|PSMB6|PSMC4
The role of GTSE1 in G2/M progression after G2 checkpoint	0.000458826	0.0154765	0.498493	0.672952	2.34229	9	PSMA7|PSMD8|PSMD9|PSMB2|TUBB4B|PSMB4|PSMD3|PSMB6|PSMC4
KEAP1-NFE2L2 pathway	0.000676894	0.0220376	0.477271	0.527349	2.39648	17	MAFK|MAFG|PSMA7|PSMD8|PSMD9|PSMB2|NPLOC4|SESN2|PSMB4|PSMD3|PSMB6|AKT2|G6PD|PSMC4
Processing of Capped Intron-Containing Pre-mRNA	0.000721754	0.0220376	0.477271	0.34548	2.21413	41	POLR2F|SNRPB|DDX39A|ALYREF|THOC6|PTBP1|CHERP|POLR2L|LSM7|CACTIN|SNU13|U2AF2|PUF60|PRPF19|RNPS1|POLR2H|CCDC12|YJU2|POLR2E|SEC13|SRRT|SF3B5|SF3A2|YBX1|DHX38|SART1|SNRNP70|UBL5|DDX41|RBM10
Nuclear events mediated by NFE2L2	0.000741877	0.0220376	0.477271	0.554483	2.24133	13	MAFK|MAFG|PSMA7|PSMD8|PSMD9|PSMB2|PSMB4|PSMD3|PSMB6|G6PD|PSMC4
Cellular response to chemical stress	0.000766084	0.0220376	0.477271	0.44025	2.24602	23	MAFK|MAFG|COX8A|PSMA7|PSMD8|PSMD9|NCOR2|PSMB2|COX6A1|NPLOC4|SESN2|PSMB4|PSMD3|PSMB6|AKT2|G6PD
Degradation of beta-catenin by the destruction complex	0.000767392	0.0220376	0.477271	0.538648	2.23016	14	TLE3|PSMA7|PSMD8|PSMD9|CTBP1|PSMB2|PSMB4|AXIN1|PPP2R1A|PSMD3|PSMB6|PSMC4
Electric Transmission Across Gap Junctions	0.000875217	0.0220376	0.477271	-1	-1.32753	1	GJC1
Transmission across Electrical Synapses	0.000875217	0.0220376	0.477271	-1	-1.32753	1	GJC1
Cross-presentation of soluble exogenous antigens (endosomes)	0.000967443	0.0220376	0.477271	0.672556	2.22006	8	PSMA7|PSMD8|PSMD9|PSMB2|PSMB4|PSMD3|PSMB6|PSMC4
Defective CFTR causes cystic fibrosis	0.000967443	0.0220376	0.477271	0.672556	2.22006	8	PSMA7|PSMD8|PSMD9|PSMB2|PSMB4|PSMD3|PSMB6|PSMC4
Degradation of GLI1 by the proteasome	0.000967443	0.0220376	0.477271	0.672556	2.22006	8	PSMA7|PSMD8|PSMD9|PSMB2|PSMB4|PSMD3|PSMB6|PSMC4
Degradation of GLI2 by the proteasome	0.000967443	0.0220376	0.477271	0.672556	2.22006	8	PSMA7|PSMD8|PSMD9|PSMB2|PSMB4|PSMD3|PSMB6|PSMC4
FBXL7 down-regulates AURKA during mitotic entry and in early mitosis	0.000967443	0.0220376	0.477271	0.672556	2.22006	8	PSMA7|PSMD8|PSMD9|PSMB2|PSMB4|PSMD3|PSMB6|PSMC4
GLI3 is processed to GLI3R by the proteasome	0.000967443	0.0220376	0.477271	0.672556	2.22006	8	PSMA7|PSMD8|PSMD9|PSMB2|PSMB4|PSMD3|PSMB6|PSMC4
GSK3B and BTRC:CUL1-mediated-degradation of NFE2L2	0.000967443	0.0220376	0.477271	0.672556	2.22006	8	PSMA7|PSMD8|PSMD9|PSMB2|PSMB4|PSMD3|PSMB6|PSMC4
Hh mutants abrogate ligand secretion	0.000967443	0.0220376	0.477271	0.672556	2.22006	8	PSMA7|PSMD8|PSMD9|PSMB2|PSMB4|PSMD3|PSMB6|PSMC4
Hh mutants are degraded by ERAD	0.000967443	0.0220376	0.477271	0.672556	2.22006	8	PSMA7|PSMD8|PSMD9|PSMB2|PSMB4|PSMD3|PSMB6|PSMC4
Negative regulation of NOTCH4 signaling	0.000967443	0.0220376	0.477271	0.672556	2.22006	8	PSMA7|PSMD8|PSMD9|PSMB2|PSMB4|PSMD3|PSMB6|PSMC4
Regulation of Apoptosis	0.000967443	0.0220376	0.477271	0.672556	2.22006	8	PSMA7|PSMD8|PSMD9|PSMB2|PSMB4|PSMD3|PSMB6|PSMC4
Regulation of activated PAK-2p34 by proteasome mediated degradation	0.000967443	0.0220376	0.477271	0.672556	2.22006	8	PSMA7|PSMD8|PSMD9|PSMB2|PSMB4|PSMD3|PSMB6|PSMC4
SCF-beta-TrCP mediated degradation of Emi1	0.000967443	0.0220376	0.477271	0.672556	2.22006	8	PSMA7|PSMD8|PSMD9|PSMB2|PSMB4|PSMD3|PSMB6|PSMC4
Somitogenesis	0.000967443	0.0220376	0.477271	0.672556	2.22006	8	PSMA7|PSMD8|PSMD9|PSMB2|PSMB4|PSMD3|PSMB6|PSMC4
Ubiquitin Mediated Degradation of Phosphorylated Cdc25A	0.000967443	0.0220376	0.477271	0.672556	2.22006	8	PSMA7|PSMD8|PSMD9|PSMB2|PSMB4|PSMD3|PSMB6|PSMC4
Vpu mediated degradation of CD4	0.000967443	0.0220376	0.477271	0.672556	2.22006	8	PSMA7|PSMD8|PSMD9|PSMB2|PSMB4|PSMD3|PSMB6|PSMC4
p53-Independent DNA Damage Response	0.000967443	0.0220376	0.477271	0.672556	2.22006	8	PSMA7|PSMD8|PSMD9|PSMB2|PSMB4|PSMD3|PSMB6|PSMC4
p53-Independent G1/S DNA damage checkpoint	0.000967443	0.0220376	0.477271	0.672556	2.22006	8	PSMA7|PSMD8|PSMD9|PSMB2|PSMB4|PSMD3|PSMB6|PSMC4
Degradation of AXIN	0.00103366	0.023244	0.45506	0.596633	2.1497	10	PSMA7|PSMD8|PSMD9|PSMB2|PSMB4|AXIN1|PSMD3|PSMB6|PSMC4
Cellular response to hypoxia	0.00117287	0.0253976	0.45506	0.641721	2.23358	9	PSMA7|PSMD8|PSMD9|PSMB2|PSMB4|PSMD3|PSMB6|PSMC4|ELOB
Oxygen-dependent proline hydroxylation of Hypoxia-inducible Factor Alpha	0.00117287	0.0253976	0.45506	0.641721	2.23358	9	PSMA7|PSMD8|PSMD9|PSMB2|PSMB4|PSMD3|PSMB6|PSMC4|ELOB
Vif-mediated degradation of APOBEC3G	0.00117287	0.0253976	0.45506	0.641721	2.23358	9	PSMA7|PSMD8|PSMD9|PSMB2|PSMB4|PSMD3|PSMB6|PSMC4|ELOB
SCF(Skp2)-mediated degradation of p27/p21	0.00120868	0.0255424	0.45506	0.639364	2.22538	9	PSMA7|PSMD8|PSMD9|PSMB2|PSMB4|PSMD3|PSMB6|PSMC4|CDK4
Ubiquitin-dependent degradation of Cyclin D	0.00120868	0.0255424	0.45506	0.639364	2.22538	9	PSMA7|PSMD8|PSMD9|PSMB2|PSMB4|PSMD3|PSMB6|PSMC4|CDK4
Late Phase of HIV Life Cycle	0.00127578	0.0259702	0.45506	0.486133	2.24808	18	POLR2F|POLR2L|RANBP1|CHMP6|POLR2H|NELFA|POLR2E|CTDP1|SEC13|FURIN|CHMP2A|ELOB|RANGAP1|NELFB|NELFE
Cohesin Loading onto Chromatin	0.00128815	0.0259702	0.45506	-0.917792	-1.96402	3	SMC3|PDS5B|STAG2
Establishment of Sister Chromatid Cohesion	0.00128815	0.0259702	0.45506	-0.917792	-1.96402	3	SMC3|PDS5B|STAG2
Mitotic Telophase/Cytokinesis	0.00128815	0.0259702	0.45506	-0.917792	-1.96402	3	SMC3|PDS5B|STAG2
Negative regulators of DDX58/IFIH1 signaling	0.00130838	0.0260783	0.45506	-0.774838	-2.05337	5	CYLD|TAX1BP1|HERC5|RIGI|IFIH1
Metabolism of amino acids and derivatives	0.00135792	0.0265274	0.45506	0.307236	2.06719	48	RPS28|SRM|PSMA7|PSMD8|PSMD9|RPS15|PSMB2|RPLP1|SLC3A2|SLC7A5|MARS1|RPLP2|RPS5|OAZ1|SARS1|FAU|RPL36|PSMB4|RPL18A|RPS19|RPS21|PSMD3|PSMB6|RPS16|RPL35|RPL13|RPS9|CBS|PSMC4
Metabolism of polyamines	0.00136115	0.0265274	0.45506	0.589445	2.22498	11	SRM|PSMA7|PSMD8|PSMD9|PSMB2|OAZ1|PSMB4|PSMD3|PSMB6|PSMC4
Axon guidance	0.00141627	0.0272085	0.45506	0.278482	2.07743	62	SLIT1|PLXNA1|RPS28|ACTB|CLTB|PSMA7|PLXNA3|PSMD8|PSMD9|RPS15|MYH9|PSMB2|HRAS|RPLP1|TUBB4B|RPLP2|RNPS1|RPS5|FAU|RPL36|PSMB4|RPL18A|EIF4G1|RPS19|RPS21|AGRN|ACTG1|PSMD3|PSMB6|RPS16|RPL35|RPL13|RPS9|MYL6|PSMC4|GIT1|APH1A|CFL1|ELOB|RPS2|RPL28
mRNA Splicing	0.00144264	0.0272085	0.45506	0.374513	2.23109	35	POLR2F|SNRPB|ALYREF|PTBP1|CHERP|POLR2L|LSM7|CACTIN|SNU13|U2AF2|PUF60|PRPF19|RNPS1|POLR2H|CCDC12|YJU2|POLR2E|SRRT|SF3B5|SF3A2|YBX1|DHX38|SART1|SNRNP70|UBL5|DDX41|RBM10
mRNA Splicing - Major Pathway	0.00144264	0.0272085	0.45506	0.374513	2.23109	35	POLR2F|SNRPB|ALYREF|PTBP1|CHERP|POLR2L|LSM7|CACTIN|SNU13|U2AF2|PUF60|PRPF19|RNPS1|POLR2H|CCDC12|YJU2|POLR2E|SRRT|SF3B5|SF3A2|YBX1|DHX38|SART1|SNRNP70|UBL5|DDX41|RBM10
HIV Life Cycle	0.00148694	0.0277457	0.45506	0.454621	2.19306	20	POLR2F|HMGA1|POLR2L|RANBP1|CHMP6|POLR2H|NELFA|POLR2E|CTDP1|SEC13|FURIN|CHMP2A|ELOB|RANGAP1|NELFB|NELFE
UCH proteinases	0.00156844	0.0279009	0.45506	0.50273	2.2846	17	ACTB|PSMA7|FOXK2|PSMD8|PSMD9|PSMB2|ADRM1|PSMB4|PSMD3|PSMB6|TGFB1|PSMC4|FOXK1|BAP1|TFPT
Formation of HIV elongation complex in the absence of HIV Tat	0.00163842	0.0279009	0.45506	0.624632	2.1741	9	POLR2F|POLR2L|POLR2H|NELFA|POLR2E|CTDP1|ELOB|NELFB|NELFE
Formation of HIV-1 elongation complex containing HIV-1 Tat	0.00163842	0.0279009	0.45506	0.624632	2.1741	9	POLR2F|POLR2L|POLR2H|NELFA|POLR2E|CTDP1|ELOB|NELFB|NELFE
HIV Transcription Elongation	0.00163842	0.0279009	0.45506	0.624632	2.1741	9	POLR2F|POLR2L|POLR2H|NELFA|POLR2E|CTDP1|ELOB|NELFB|NELFE
HIV elongation arrest and recovery	0.00163842	0.0279009	0.45506	0.624632	2.1741	9	POLR2F|POLR2L|POLR2H|NELFA|POLR2E|CTDP1|ELOB|NELFB|NELFE
Pausing and recovery of HIV elongation	0.00163842	0.0279009	0.45506	0.624632	2.1741	9	POLR2F|POLR2L|POLR2H|NELFA|POLR2E|CTDP1|ELOB|NELFB|NELFE
Pausing and recovery of Tat-mediated HIV elongation	0.00163842	0.0279009	0.45506	0.624632	2.1741	9	POLR2F|POLR2L|POLR2H|NELFA|POLR2E|CTDP1|ELOB|NELFB|NELFE
Tat-mediated HIV elongation arrest and recovery	0.00163842	0.0279009	0.45506	0.624632	2.1741	9	POLR2F|POLR2L|POLR2H|NELFA|POLR2E|CTDP1|ELOB|NELFB|NELFE
Tat-mediated elongation of the HIV-1 transcript	0.00163842	0.0279009	0.45506	0.624632	2.1741	9	POLR2F|POLR2L|POLR2H|NELFA|POLR2E|CTDP1|ELOB|NELFB|NELFE
Dectin-1 mediated noncanonical NF-kB signaling	0.00175271	0.0292786	0.45506	0.576796	2.07822	10	PSMA7|PSMD8|PSMD9|PSMB2|PSMB4|PSMD3|PSMB6|MAP3K14|PSMC4
NIK-->noncanonical NF-kB signaling	0.00175271	0.0292786	0.45506	0.576796	2.07822	10	PSMA7|PSMD8|PSMD9|PSMB2|PSMB4|PSMD3|PSMB6|MAP3K14|PSMC4
SARS-CoV-1 modulates host translation machinery	0.00179958	0.0297779	0.45506	0.619918	2.15769	9	RPS28|RPS15|RPS5|FAU|RPS19|RPS21|RPS16|RPS9|RPS2
FGFR2 alternative splicing	0.00187846	0.0306717	0.45506	0.766608	2.05345	5	POLR2F|PTBP1|POLR2L|POLR2H|POLR2E
Activation of NF-kappaB in B cells	0.00188857	0.0306717	0.45506	0.576991	2.17797	11	NFKBIB|PSMA7|PSMD8|PSMD9|PSMB2|PSMB4|PSMD3|PSMB6|PSMC4|IKBKG|CARD11
Defective HDR through Homologous Recombination Repair (HRR) due to PALB2 loss of BRCA1 binding function	0.00209997	0.03231	0.431708	-0.759694	-2.01324	5	NBN|RAD50|RAD51B|ATM
Defective HDR through Homologous Recombination Repair (HRR) due to PALB2 loss of BRCA2/RAD51/RAD51C binding function	0.00209997	0.03231	0.431708	-0.759694	-2.01324	5	NBN|RAD50|RAD51B|ATM
Defective homologous recombination repair (HRR) due to BRCA1 loss of function	0.00209997	0.03231	0.431708	-0.759694	-2.01324	5	NBN|RAD50|RAD51B|ATM
Defective homologous recombination repair (HRR) due to PALB2 loss of function	0.00209997	0.03231	0.431708	-0.759694	-2.01324	5	NBN|RAD50|RAD51B|ATM
Impaired BRCA2 binding to PALB2	0.00209997	0.03231	0.431708	-0.759694	-2.01324	5	NBN|RAD50|RAD51B|ATM
Resolution of D-loop Structures through Synthesis-Dependent Strand Annealing (SDSA)	0.00209997	0.03231	0.431708	-0.759694	-2.01324	5	NBN|RAD50|RAD51B|ATM
RNA Polymerase III Chain Elongation	0.00223625	0.0335246	0.431708	0.758965	2.03298	5	POLR2F|POLR2L|POLR2H|POLR2E|POLR3E
RNA Polymerase III Transcription Initiation From Type 1 Promoter	0.00223625	0.0335246	0.431708	0.758965	2.03298	5	POLR2F|POLR2L|POLR2H|POLR2E|POLR3E
RNA Polymerase III Transcription Initiation From Type 2 Promoter	0.00223625	0.0335246	0.431708	0.758965	2.03298	5	POLR2F|POLR2L|POLR2H|POLR2E|POLR3E
PCP/CE pathway	0.00240116	0.0356918	0.431708	0.536824	2.08233	12	DVL1|CLTB|PSMA7|PSMD8|PSMD9|PSMB2|PSMB4|PSMD3|PSMB6|PSMC4
Regulation of mRNA stability by proteins that bind AU-rich elements	0.00246279	0.0359669	0.431708	0.507388	2.17007	15	KHSRP|EXOSC5|PSMA7|PSMD8|PSMD9|PSMB2|PSMB4|EIF4G1|PSMD3|PSMB6|EXOSC7|PSMC4|EXOSC4
Disorders of transmembrane transporters	0.00251115	0.0359669	0.431708	0.503192	2.08336	14	PSMA7|PSMD8|PSMD9|ABCB6|PSMB2|SLC3A2|PSMB4|SEC13|PSMD3|PSMB6|PSMC4
APC/C:Cdc20 mediated degradation of Securin	0.00264523	0.0359669	0.431708	0.604007	2.10232	9	PSMA7|PSMD8|PSMD9|PSMB2|PSMB4|PSMD3|PSMB6|PSMC4|ANAPC2
APC/C:Cdc20 mediated degradation of mitotic proteins	0.00264523	0.0359669	0.431708	0.604007	2.10232	9	PSMA7|PSMD8|PSMD9|PSMB2|PSMB4|PSMD3|PSMB6|PSMC4|ANAPC2
APC/C:Cdh1 mediated degradation of Cdc20 and other APC/C:Cdh1 targeted proteins in late mitosis/early G1	0.00264523	0.0359669	0.431708	0.604007	2.10232	9	PSMA7|PSMD8|PSMD9|PSMB2|PSMB4|PSMD3|PSMB6|PSMC4|ANAPC2
APC:Cdc20 mediated degradation of cell cycle proteins prior to satisfation of the cell cycle checkpoint	0.00264523	0.0359669	0.431708	0.604007	2.10232	9	PSMA7|PSMD8|PSMD9|PSMB2|PSMB4|PSMD3|PSMB6|PSMC4|ANAPC2
Activation of APC/C and APC/C:Cdc20 mediated degradation of mitotic proteins	0.00264523	0.0359669	0.431708	0.604007	2.10232	9	PSMA7|PSMD8|PSMD9|PSMB2|PSMB4|PSMD3|PSMB6|PSMC4|ANAPC2
Autodegradation of Cdh1 by Cdh1:APC/C	0.00264523	0.0359669	0.431708	0.604007	2.10232	9	PSMA7|PSMD8|PSMD9|PSMB2|PSMB4|PSMD3|PSMB6|PSMC4|ANAPC2
CDK-mediated phosphorylation and removal of Cdc6	0.00264523	0.0359669	0.431708	0.604007	2.10232	9	PSMA7|PSMD8|PSMD9|PSMB2|PSMB4|PSMD3|PSMB6|PSMC4|ANAPC2
Cdc20:Phospho-APC/C mediated degradation of Cyclin A	0.00264523	0.0359669	0.431708	0.604007	2.10232	9	PSMA7|PSMD8|PSMD9|PSMB2|PSMB4|PSMD3|PSMB6|PSMC4|ANAPC2
Regulation of APC/C activators between G1/S and early anaphase	0.00264523	0.0359669	0.431708	0.604007	2.10232	9	PSMA7|PSMD8|PSMD9|PSMB2|PSMB4|PSMD3|PSMB6|PSMC4|ANAPC2
tRNA modification in the nucleus and cytosol	0.00292572	0.0394747	0.431708	0.650622	2.01899	7	CTU2|PUS1|TRMT1|TRMT61A|FTSJ1|WDR4
Downstream signaling events of B Cell Receptor (BCR)	0.00309964	0.041502	0.431708	0.503187	2.03398	13	NFKBIB|PSMA7|PSMD8|PSMD9|PSMB2|HRAS|PSMB4|PSMD3|PSMB6|PSMC4|IKBKG|CARD11
TCF dependent signaling in response to WNT	0.00316541	0.0420616	0.431708	0.393675	2.04844	25	DVL1|TLE3|PSMA7|PSMD8|PSMD9|SMARCA4|CTBP1|PSMB2|PSMB4|AXIN1|PPP2R1A|H2AX|PSMD3|PSMB6|AKT2|CSNK1G2|PSMC4
Abortive elongation of HIV-1 transcript in the absence of Tat	0.00354357	0.0460402	0.431708	0.624264	2.06065	8	POLR2F|POLR2L|POLR2H|NELFA|POLR2E|CTDP1|NELFB|NELFE
Formation of the Early Elongation Complex	0.00354357	0.0460402	0.431708	0.624264	2.06065	8	POLR2F|POLR2L|POLR2H|NELFA|POLR2E|CTDP1|NELFB|NELFE
Formation of the HIV-1 Early Elongation Complex	0.00354357	0.0460402	0.431708	0.624264	2.06065	8	POLR2F|POLR2L|POLR2H|NELFA|POLR2E|CTDP1|NELFB|NELFE
Hedgehog ligand biogenesis	0.00394225	0.0508434	0.407018	0.5934	2.0654	9	PSMA7|PSMD8|PSMD9|PSMB2|PSMB4|PSMD3|PSMB6|PSMC4|P4HB
Mitochondrial translation	0.00437563	0.0556149	0.407018	0.476617	2.16593	17	MRPL4|MRPL20|MRPS12|GADD45GIP1|MRPL12|TSFM|MRPL28|AURKAIP1|MRPS26|MRPL57|TUFM|MRPL52|MRPS24|MRPS2|MRPL38|MRPL53
Mitochondrial translation elongation	0.00437563	0.0556149	0.407018	0.476617	2.16593	17	MRPL4|MRPL20|MRPS12|GADD45GIP1|MRPL12|TSFM|MRPL28|AURKAIP1|MRPS26|MRPL57|TUFM|MRPL52|MRPS24|MRPS2|MRPL38|MRPL53
RNA Polymerase II Pre-transcription Events	0.0045762	0.0575671	0.407018	0.539591	2.0368	11	POLR2F|POLR2L|POLR2H|MLLT1|NELFA|POLR2E|CTDP1|ELOB|NELFB|NELFE
Transcriptional regulation by RUNX1	0.00459486	0.0575671	0.407018	0.347715	2.00782	32	ZFPM1|PRMT1|RING1|PSMA7|PSMD8|PSMD9|SMARCA4|TNFRSF18|PSMB2|KMT2B|CBX6|TCF3|SETD1A|PSMB4|AXIN1|H2AX|PSMD3|PSMB6
tRNA processing	0.00490787	0.0610525	0.407018	0.479619	1.98576	14	CTU2|PUS1|RPP21|TRMT1|TRMT61A|FTSJ1|POP7|SEC13|WDR4
Hedgehog 'on' state	0.00502725	0.0620971	0.407018	0.586034	2.03976	9	PSMA7|PSMD8|PSMD9|PSMB2|PSMB4|PSMD3|PSMB6|PSMC4
Synthesis of DNA	0.00514378	0.0630923	0.407018	0.5304	2.0021	11	PSMA7|PSMD8|PSMD9|PSMB2|PSMB4|POLD2|PSMD3|PSMB6|PSMC4|ANAPC2
Transcription of the HIV genome	0.00526481	0.0641283	0.407018	0.530959	1.91307	10	POLR2F|POLR2L|POLR2H|NELFA|POLR2E|CTDP1|ELOB|NELFB|NELFE
Orc1 removal from chromatin	0.00531658	0.0643123	0.407018	0.584346	2.03389	9	PSMA7|PSMD8|PSMD9|PSMB2|PSMB4|PSMD3|PSMB6|PSMC4
Extrinsic Pathway of Fibrin Clot Formation	0.00563579	0.0674014	0.407018	-0.997654	-1.32441	1	F3
NCAM signaling for neurite out-growth	0.0056488	0.0674014	0.407018	-0.600449	-2.01442	8	NCAM1|GFRA2|CACNB4|COL4A4
Signaling by FGFR	0.00596758	0.0702492	0.407018	0.579814	2.01811	9	POLR2F|PTBP1|POLR2L|HRAS|POLR2H|POLR2E|PPP2R1A
Signaling by FGFR2	0.00596758	0.0702492	0.407018	0.579814	2.01811	9	POLR2F|PTBP1|POLR2L|HRAS|POLR2H|POLR2E|PPP2R1A
Switching of origins to a post-replicative state	0.00613622	0.0717528	0.407018	0.522909	1.88406	10	PSMA7|PSMD8|PSMD9|PSMB2|PSMB4|PSMD3|PSMB6|PSMC4|ANAPC2
Protein localization	0.00650899	0.0756078	0.407018	0.360237	1.98236	28	TIMM44|STX1A|TIMM13|CHCHD2|PAM16|PMPCA|TIMM10|EMD|GET4|TOMM40|SLC25A6|SGTA|PEX10|PEX16|NDUFB8
Asymmetric localization of PCP proteins	0.00698025	0.0799016	0.407018	0.572063	1.99113	9	PSMA7|PSMD8|PSMD9|PSMB2|PSMB4|PSMD3|PSMB6|PSMC4
Mitochondrial translation initiation	0.0070153	0.0799016	0.407018	0.468025	2.00172	15	MRPL4|MRPL20|MRPS12|GADD45GIP1|MRPL12|MRPL28|AURKAIP1|MRPS26|MRPL57|MRPL52|MRPS24|MRPS2|MRPL38|MRPL53
Mitochondrial translation termination	0.0070153	0.0799016	0.407018	0.468025	2.00172	15	MRPL4|MRPL20|MRPS12|GADD45GIP1|MRPL12|MRPL28|AURKAIP1|MRPS26|MRPL57|MRPL52|MRPS24|MRPS2|MRPL38|MRPL53
FGFR2 mutant receptor activation	0.00807782	0.0885531	0.38073	0.766157	1.85934	4	POLR2F|POLR2L|POLR2H|POLR2E
RNA Pol II CTD phosphorylation and interaction with CE	0.00807782	0.0885531	0.38073	0.766157	1.85934	4	POLR2F|POLR2L|POLR2H|POLR2E
RNA Pol II CTD phosphorylation and interaction with CE during HIV infection	0.00807782	0.0885531	0.38073	0.766157	1.85934	4	POLR2F|POLR2L|POLR2H|POLR2E
RNA Polymerase I Transcription Termination	0.00807782	0.0885531	0.38073	0.766157	1.85934	4	POLR2F|POLR2L|POLR2H|POLR2E
Signaling by FGFR2 IIIa TM	0.00807782	0.0885531	0.38073	0.766157	1.85934	4	POLR2F|POLR2L|POLR2H|POLR2E
mRNA Capping	0.00807782	0.0885531	0.38073	0.766157	1.85934	4	POLR2F|POLR2L|POLR2H|POLR2E
SARS-CoV-2 Infection	0.00852779	0.0924457	0.38073	0.289179	1.86843	42	SNRPB|IRAK1|PRMT1|RPS28|HLA-A|LARP1|RPS15|CHMP6|RPS5|FAU|ZDHHC9|RPS19|SEC13|RPS21|AGRN|MOGS|AKT2|TUFM|RPS16|CRB3|FURIN|UBE2I|RPS9
Gamma carboxylation, hypusinylation, hydroxylation, and arylsulfatase activation	0.00853831	0.0924457	0.38073	0.508596	1.83249	10	JMJD4|U2AF2|DOHH|DPH2|DPH1|EIF5A
NFE2L2 regulating ER-stress associated genes	0.00904885	0.0944743	0.38073	0.996481	1.3297	1	MAFK
NFE2L2 regulating anti-oxidant/detoxification enzymes	0.00904885	0.0944743	0.38073	0.996481	1.3297	1	MAFK
NFE2L2 regulating inflammation associated genes	0.00904885	0.0944743	0.38073	0.996481	1.3297	1	MAFK
NFE2L2 regulating tumorigenic genes	0.00904885	0.0944743	0.38073	0.996481	1.3297	1	MAFK
Regulation of HMOX1 expression and activity	0.00904885	0.0944743	0.38073	0.996481	1.3297	1	MAFK
Regulation of NFE2L2 gene expression	0.00904885	0.0944743	0.38073	0.996481	1.3297	1	MAFK
Hedgehog 'off' state	0.00976798	0.101379	0.38073	0.510445	1.92678	11	PSMA7|PSMD8|PSMD9|PSMB2|TUBB4B|PSMB4|PSMD3|PSMB6|PSMC4
RNA Polymerase III Transcription Initiation	0.0103344	0.105386	0.38073	0.645988	1.86132	6	POLR2F|POLR2L|POLR2H|POLR2E|POLR3E
RNA Polymerase III Transcription Initiation From Type 3 Promoter	0.0103344	0.105386	0.38073	0.645988	1.86132	6	POLR2F|POLR2L|POLR2H|POLR2E|POLR3E
RNA Polymerase III Transcription Termination	0.0103344	0.105386	0.38073	0.645805	1.86079	6	POLR2F|POLR2L|POLR2H|POLR2E|POLR3E
Transcriptional regulation by RUNX3	0.0106236	0.107709	0.38073	0.506272	1.91103	11	PSMA7|PSMD8|PSMD9|PSMB2|PSMB4|PSMD3|PSMB6|TGFB1|PSMC4
Collagen chain trimerization	0.0111507	0.112404	0.38073	-0.938967	-1.67516	2	COL28A1|COL4A4
HDR through MMEJ (alt-NHEJ)	0.0112983	0.112905	0.38073	-0.937793	-1.67306	2	NBN|RAD50
Defective homologous recombination repair (HRR) due to BRCA2 loss of function	0.0115399	0.112905	0.38073	-0.65282	-1.88744	6	NBN|RAD50|RAD51B|ATM
Diseases of DNA Double-Strand Break Repair	0.0115399	0.112905	0.38073	-0.65282	-1.88744	6	NBN|RAD50|RAD51B|ATM
Homologous DNA Pairing and Strand Exchange	0.0115399	0.112905	0.38073	-0.65282	-1.88744	6	NBN|RAD50|RAD51B|ATM
Presynaptic phase of homologous DNA pairing and strand exchange	0.0115399	0.112905	0.38073	-0.65282	-1.88744	6	NBN|RAD50|RAD51B|ATM
Autodegradation of the E3 ubiquitin ligase COP1	0.0117033	0.112905	0.38073	0.553179	1.9254	9	PSMA7|PSMD8|PSMD9|PSMB2|PSMB4|PSMD3|PSMB6|PSMC4
Formation of paraxial mesoderm	0.0117492	0.112905	0.38073	0.490765	1.76825	10	PSMA7|PSMD8|PSMD9|PSMB2|PSMB4|PSMD3|PSMB6|PSMC4
Gastrulation	0.0117492	0.112905	0.38073	0.490765	1.76825	10	PSMA7|PSMD8|PSMD9|PSMB2|PSMB4|PSMD3|PSMB6|PSMC4
Cytoprotection by HMOX1	0.0117797	0.112905	0.38073	0.671092	1.7976	5	MAFK|COX8A|NCOR2|COX6A1
Viral Messenger RNA Synthesis	0.0127914	0.121936	0.38073	0.637156	1.83587	6	POLR2F|POLR2L|POLR2H|POLR2E|SEC13
ABC transporters in lipid homeostasis	0.0130706	0.123924	0.38073	-0.933685	-1.66573	2	ABCD3|ABCD2
Cytosolic sensors of pathogen-associated DNA	0.0131571	0.124073	0.38073	0.546258	1.90131	9	POLR2F|NFKBIB|POLR2L|POLR2H|POLR2E|POLR3E|IKBKG|DDX41|STAT6
RUNX1 interacts with co-factors whose precise effect on RUNX1 targets is not known	0.013374	0.12532	0.38073	0.819143	1.73415	3	RING1|SMARCA4|CBX6
G1/S DNA Damage Checkpoints	0.0136466	0.12532	0.38073	0.487603	1.75686	10	PSMA7|PSMD8|PSMD9|PSMB2|PSMB4|PSMD3|PSMB6|PSMC4
Stabilization of p53	0.0136466	0.12532	0.38073	0.487603	1.75686	10	PSMA7|PSMD8|PSMD9|PSMB2|PSMB4|PSMD3|PSMB6|PSMC4
p53-Dependent G1 DNA Damage Response	0.0136466	0.12532	0.38073	0.487603	1.75686	10	PSMA7|PSMD8|PSMD9|PSMB2|PSMB4|PSMD3|PSMB6|PSMC4
p53-Dependent G1/S DNA damage checkpoint	0.0136466	0.12532	0.38073	0.487603	1.75686	10	PSMA7|PSMD8|PSMD9|PSMB2|PSMB4|PSMD3|PSMB6|PSMC4
Presynaptic depolarization and calcium channel opening	0.0140007	0.127902	0.38073	-0.993548	-1.31896	1	CACNB4
Sensing of DNA Double Strand Breaks	0.0144046	0.13091	0.38073	-0.727225	-1.74295	4	NBN|RAD50|ATM
Cytosolic tRNA aminoacylation	0.0149019	0.134046	0.38073	0.576221	1.78811	7	FARSA|MARS1|CARS1|SARS1|VARS1|AARS1|HARS1
Nephrin family interactions	0.0149025	0.134046	0.38073	-0.655497	-1.73711	5	CD2AP|CASK|ACTN2|PIK3CB|PIK3R1
Regulation of PTEN stability and activity	0.0154519	0.138278	0.38073	0.468988	1.8192	12	PSMA7|PSMD8|PSMD9|PSMB2|PSMB4|PSMD3|PSMB6|AKT2|PSMC4
FCERI mediated NF-kB activation	0.0159066	0.141626	0.352488	0.492344	1.85845	11	PSMA7|PSMD8|PSMD9|PSMB2|PSMB4|PSMD3|PSMB6|PSMC4|IKBKG|CARD11
Signaling by Nuclear Receptors	0.0162981	0.144378	0.352488	0.298738	1.74506	33	POLR2F|PRMT1|POLR2L|TLE3|SPHK1|SRF|RARA|FASN|NCOR2|APOE|HRAS|NR1H2|POLR2H|POLR2E|AXIN1|H2AX|AKT2
ER-Phagosome pathway	0.0165459	0.145837	0.352488	0.437294	1.76763	13	HLA-A|PSMA7|PSMD8|PSMD9|PSMB2|PSMB4|PSMD3|PSMB6|PSMC4|IKBKG|CALR
TP53 Regulates Transcription of Caspase Activators and Caspases	0.0169007	0.14822	0.352488	-0.712242	-1.70704	4	TP63|APAF1|ATM
Signaling by FGFR2 in disease	0.0175576	0.153214	0.352488	0.561503	1.74244	7	POLR2F|POLR2L|HRAS|POLR2H|POLR2E
Resolution of D-Loop Structures	0.0179714	0.15528	0.352488	-0.636185	-1.83934	6	NBN|RAD50|RAD51B|ATM
Resolution of D-loop Structures through Holliday Junction Intermediates	0.0179714	0.15528	0.352488	-0.636185	-1.83934	6	NBN|RAD50|RAD51B|ATM
Cyclin A:Cdk2-associated events at S phase entry	0.0184198	0.157601	0.352488	0.428771	1.77524	14	PSMA7|PSMD8|PSMD9|PSMB2|E2F4|PSMB4|PSMD3|PSMB6|AKT2|PSMC4|CDK4
Cyclin E associated events during G1/S transition	0.0184198	0.157601	0.352488	0.428771	1.77524	14	PSMA7|PSMD8|PSMD9|PSMB2|E2F4|PSMB4|PSMD3|PSMB6|AKT2|PSMC4|CDK4
Gap-filling DNA repair synthesis and ligation in TC-NER	0.0187379	0.158011	0.352488	0.544266	1.79659	8	POLR2F|POLR2L|PRPF19|POLR2H|POLR2E|POLD2
RNA Polymerase III Abortive And Retractive Initiation	0.0187379	0.158011	0.352488	0.557387	1.72967	7	POLR2F|POLR2L|POLR2H|POLR2E|POLR3E|NFIX|SNAPC2
RNA Polymerase III Transcription	0.0187379	0.158011	0.352488	0.557387	1.72967	7	POLR2F|POLR2L|POLR2H|POLR2E|POLR3E|NFIX|SNAPC2
RUNX1 regulates transcription of genes involved in differentiation of HSCs	0.0192634	0.16067	0.352488	0.426	1.76376	14	PSMA7|PSMD8|PSMD9|PSMB2|TCF3|PSMB4|H2AX|PSMD3|PSMB6|PSMC4
Regulation of MITF-M-dependent genes involved in pigmentation	0.01927	0.16067	0.352488	0.719154	1.74527	4	ACTB|SMARCA4|AKT2|BCL7B
mRNA Splicing - Minor Pathway	0.019328	0.16067	0.352488	0.543217	1.79312	8	POLR2F|SNRPB|POLR2L|POLR2H|POLR2E|SF3B5|YBX1
Clathrin-mediated endocytosis	0.0195446	0.161704	0.352488	0.425352	1.76108	14	ACTB|ARFGAP1|CLTB|GAK|EPN1|FCHO1|ACTG1|HGS|SH3GL1|DNM2|LDLR|EPS15L1
Regulation of RUNX2 expression and activity	0.019784	0.162916	0.352488	0.459321	1.7817	12	PSMA7|ESRRA|PSMD8|PSMD9|PSMB2|PSMB4|PSMD3|PSMB6|PSMC4
Acetylcholine Neurotransmitter Release Cycle	0.0207174	0.165928	0.352488	0.991789	1.32344	1	STX1A
LGI-ADAM interactions	0.0207174	0.165928	0.352488	0.991789	1.32344	1	STX1A
Neurotoxicity of clostridium toxins	0.0207174	0.165928	0.352488	0.991789	1.32344	1	STX1A
Norepinephrine Neurotransmitter Release Cycle	0.0207174	0.165928	0.352488	0.991789	1.32344	1	STX1A
Serotonin Neurotransmitter Release Cycle	0.0207174	0.165928	0.352488	0.991789	1.32344	1	STX1A
Toxicity of botulinum toxin type C (botC)	0.0207174	0.165928	0.352488	0.991789	1.32344	1	STX1A
Meiosis	0.0208496	0.166228	0.352488	-0.439814	-1.89441	14	NBN|RAD50|SMC3|STAG2|POT1|ATM|H4C15|DMC1
Cilium Assembly	0.0216707	0.171128	0.352488	-0.304384	-1.84395	32	DYNLRB2|ARL3|CEP57|CENPJ|TTC21B|NPHP3|TTBK2|BBS2|KIFAP3|CEP162|RP2|BBS7|ALMS1|IFT80|CEP135|DYNC2LI1|CEP70|BBS10|AKAP9|CNTRL|TMEM67|KIF3A|PCM1|NEDD1|IFT70B|TCTN1|HAUS1
Signaling by Hedgehog	0.0218057	0.171128	0.352488	0.454461	1.76284	12	PSMA7|PSMD8|PSMD9|PSMB2|TUBB4B|PSMB4|PSMD3|PSMB6|PSMC4
APC/C-mediated degradation of cell cycle proteins	0.0218544	0.171128	0.352488	0.461284	1.66203	10	PSMA7|PSMD8|PSMD9|PSMB2|PSMB4|PSMD3|PSMB6|PSMC4|ANAPC2
Regulation of mitotic cell cycle	0.0218544	0.171128	0.352488	0.461284	1.66203	10	PSMA7|PSMD8|PSMD9|PSMB2|PSMB4|PSMD3|PSMB6|PSMC4|ANAPC2
PTEN Regulation	0.0220341	0.171768	0.352488	0.33696	1.75413	24	RING1|MBD3|PSMA7|PSMD8|PSMD9|RPTOR|GATAD2A|PSMB2|CBX6|PSMB4|PSMD3|PSMB6|AKT2|PSMC4|AGO2|MTA1
Interleukin-1 signaling	0.0222973	0.172288	0.352488	0.404878	1.77378	16	IRAK1|NFKBIB|PSMA7|PSMD8|PSMD9|PSMB2|PSMB4|PSMD3|PSMB6|PSMC4|IKBKG|TNIP2
TNFR2 non-canonical NF-kB pathway	0.0222973	0.172288	0.352488	0.404761	1.77327	16	PSMA7|TNFRSF4|PSMD8|PSMD9|TNFRSF18|PSMB2|PSMB4|PSMD3|PSMB6|MAP3K14|PSMC4
PIWI-interacting RNA (piRNA) biogenesis	0.0228042	0.175433	0.352488	0.625837	1.67638	5	POLR2F|POLR2L|POLR2H|POLR2E
Formyl peptide receptors bind formyl peptides and many other ligands	0.0230492	0.176542	0.352488	-0.990029	-1.31429	1	FPR2
Reproduction	0.0234344	0.178713	0.352488	-0.425188	-1.88899	15	NBN|RAD50|SMC3|STAG2|POT1|ATM|H4C15|DMC1|ADAM20
Bicarbonate transporters	0.0236148	0.179309	0.352488	-0.988856	-1.31273	1	AHCYL2
Disease	0.0240893	0.182124	0.352488	0.150981	1.63686	188	POLR2F|STX1A|SNRPB|IRAK1|PRMT1|DVL1|CEBPB|HMGA1|POLR2L|RPS28|HLA-A|CDC37|RANBP1|ACTB|MBD3|PDCD1|PSMA7|LARP1|PSMD8|PSMD9|RPS15|NCOR2|GATAD2A|CORO1A|ABCB6|CHMP6|CTBP1|MYH9|PSMB2|HRAS|ARF1|RPLP1|SLC3A2|TUBB4B|SLC25A6|RPLP2|CARS1|POLR2H|NELFA|RPS5|FAU|ZDHHC9|APRT|RPL36|PSMB4|POLR2E|RPL18A|MED27|RPS19|AXIN1|CTDP1|SEC13|RPS21|PPP2R1A|AGRN|ACTG1|H2AX|PSMD3|PSMB6|MOGS|AKT2|HGS|ZAP70|TGFB1|TUFM|RPS16|CRB3…
RAS processing	0.0247298	0.186163	0.352488	0.784498	1.66081	3	ABHD17A|HRAS|ZDHHC9
RNA Polymerase II Transcription Termination	0.0261379	0.195923	0.352488	0.443299	1.71955	12	SNRPB|DDX39A|ALYREF|THOC6|U2AF2|RNPS1
ABC-family proteins mediated transport	0.0276573	0.206429	0.352488	0.465332	1.75649	11	PSMA7|PSMD8|PSMD9|ABCB6|PSMB2|PSMB4|PSMD3|PSMB6|PSMC4
Formation of TC-NER Pre-Incision Complex	0.0278854	0.20725	0.352488	0.531528	1.64942	7	POLR2F|POLR2L|PRPF19|POLR2H|POLR2E
Interleukin-36 pathway	0.0284225	0.210351	0.352488	-0.987097	-1.3104	1	IL36A
SARS-CoV-2-host interactions	0.0291086	0.214523	0.352488	0.309944	1.7056	28	SNRPB|IRAK1|RPS28|HLA-A|LARP1|RPS15|RPS5|FAU|RPS19|SEC13|RPS21|AKT2|TUFM|RPS16|CRB3|RPS9
RAB geranylgeranylation	0.0298332	0.218943	0.352488	-0.673264	-1.61362	4	RAB23|RAB9B|RAB30
CRMPs in Sema3A signaling	0.0304311	0.221478	0.352488	0.896127	1.56808	2	PLXNA1|PLXNA3
SEMA3A-Plexin repulsion signaling by inhibiting Integrin adhesion	0.0304311	0.221478	0.352488	0.896127	1.56808	2	PLXNA1|PLXNA3
Signaling by Non-Receptor Tyrosine Kinases	0.0308015	0.222328	0.352488	0.684094	1.66019	4	PELP1|PXN|HRAS
Signaling by PTK6	0.0308015	0.222328	0.352488	0.684094	1.66019	4	PELP1|PXN|HRAS
RNA Polymerase I Transcription Initiation	0.0320075	0.230087	0.321776	0.499872	1.73986	9	POLR2F|POLR2L|MBD3|GATAD2A|POLR2H|POLR2E
Assembly of the pre-replicative complex	0.033065	0.236719	0.321776	0.394366	1.63279	14	PSMA7|PSMD8|PSMD9|PSMB2|PSMB4|H2AX|PSMD3|PSMB6|PSMC4|ANAPC2|H2BC26
Netrin-1 signaling	0.0340109	0.240545	0.321776	0.985337	1.31483	1	SLIT1
Regulation of commissural axon pathfinding by SLIT and ROBO	0.0340109	0.240545	0.321776	0.985337	1.31483	1	SLIT1
Regulation of cortical dendrite branching	0.0340109	0.240545	0.321776	0.985337	1.31483	1	SLIT1
Impaired BRCA2 binding to RAD51	0.0342681	0.24139	0.321776	-0.60339	-1.59902	5	NBN|RAD50|ATM
Downstream TCR signaling	0.0351197	0.246027	0.321776	0.424714	1.64746	12	PSMA7|PSMD8|PSMD9|PSMB2|PSMB4|PSMD3|PSMB6|PSMC4|IKBKG|CARD11
HIV Transcription Initiation	0.0359081	0.246027	0.321776	0.60427	1.61861	5	POLR2F|POLR2L|POLR2H|POLR2E
RNA Polymerase II HIV Promoter Escape	0.0359081	0.246027	0.321776	0.60427	1.61861	5	POLR2F|POLR2L|POLR2H|POLR2E
RNA Polymerase II Promoter Escape	0.0359081	0.246027	0.321776	0.60427	1.61861	5	POLR2F|POLR2L|POLR2H|POLR2E
RNA Polymerase II Transcription Initiation	0.0359081	0.246027	0.321776	0.60427	1.61861	5	POLR2F|POLR2L|POLR2H|POLR2E
RNA Polymerase II Transcription Initiation And Promoter Clearance	0.0359081	0.246027	0.321776	0.60427	1.61861	5	POLR2F|POLR2L|POLR2H|POLR2E
RNA Polymerase II Transcription Pre-Initiation And Promoter Opening	0.0359081	0.246027	0.321776	0.60427	1.61861	5	POLR2F|POLR2L|POLR2H|POLR2E
Glucose metabolism	0.0384676	0.262538	0.321776	0.488509	1.70031	9	ALDOA|PCK2|GAPDH|SEC13|PPP2R1A|PKM|PGAM1|ENO1|TPR
Diseases of DNA repair	0.041422	0.281606	0.321776	-0.469091	-1.62946	9	NBN|RAD50|RAD51B|ATM|RAD17|MSH2|MSH3|MSH6
GABA receptor activation	0.043414	0.292531	0.321776	-0.751028	-1.60715	3	KCNJ2|GABRB3|GNG2
Potassium Channels	0.043414	0.292531	0.321776	-0.751028	-1.60715	3	KCNJ2|KCNQ4|GNG2
Azathioprine ADME	0.0435295	0.292531	0.321776	0.751615	1.59119	3	GUK1|SLC29A1|NME2
PTK6 Expression	0.0460893	0.308552	0.321776	0.981232	1.30935	1	PELP1
Synaptic adhesion-like molecules	0.0468944	0.312748	0.321776	-0.978886	-1.2995	1	RTN3
Positive epigenetic regulation of rRNA expression	0.0482842	0.320798	0.321776	0.373498	1.6363	16	POLR2F|MYBBP1A|POLR2L|ACTB|MBD3|GATAD2A|POLR2H|POLR2E|H2AX
Nucleotide Excision Repair	0.05	0.325323	0.282013	0.362021	1.54835	15	POLR2F|RAD23A|POLR2L|ACTB|PRPF19|POLR2H|POLR2E|POLD2|UBE2I
PTK6 Regulates RHO GTPases, RAS GTPase and MAP kinases	0.0501002	0.325323	0.287857	0.853286	1.49312	2	PXN|HRAS
VEGFR2 mediated cell proliferation	0.0501002	0.325323	0.287857	0.853286	1.49312	2	SPHK1|HRAS
Interleukin receptor SHC signaling	0.0501154	0.325323	0.321776	-0.505592	-1.59769	7	PIK3R3|JAK2|IL2|PIK3CB|PIK3R1|JAK1|SOS1
Interleukin-3, Interleukin-5 and GM-CSF signaling	0.0501154	0.325323	0.321776	-0.505592	-1.59769	7	PIK3R3|JAK2|IL2|PIK3CB|PIK3R1|JAK1|SOS1
HDR through Homologous Recombination (HRR)	0.0505051	0.325323	0.287857	-0.483443	-1.62188	8	NBN|RAD50|RAD51B|ATM
Repression of WNT target genes	0.0509188	0.325323	0.321776	0.859155	1.50338	2	TLE3|CTBP1
Nuclear Envelope (NE) Reassembly	0.0509804	0.325323	0.282013	0.45783	1.64958	10	EMD|CHMP6|TUBB4B|SEC13|PPP2R1A|UBE2I|CHMP2A|RANGAP1|CC2D1B
CD22 mediated BCR regulation	0.0510397	0.325323	0.276501	-0.975367	-1.29483	1	CD22
DNA Replication	0.0519231	0.325323	0.276501	0.356631	1.56241	16	PSMA7|PSMD8|PSMD9|PSMB2|PSMB4|POLD2|H2AX|PSMD3|PSMB6|PSMC4|ANAPC2|H2BC26
OADH complex synthesizes glutaryl-CoA from 2-OA	0.05201	0.325323	0.321776	-0.977713	-1.29794	1	DHTKD1
Chondroitin sulfate biosynthesis	0.0521042	0.325323	0.282013	0.838028	1.46642	2	CHPF2|CHPF
Developmental Cell Lineages	0.0529301	0.325323	0.271289	-0.973607	-1.29249	1	TP63
Differentiation of keratinocytes in interfollicular epidermis in mammalian skin	0.0529301	0.325323	0.271289	-0.973607	-1.29249	1	TP63
FOXO-mediated transcription of oxidative stress, metabolic and neuronal genes	0.0529301	0.325323	0.271289	-0.973021	-1.29171	1	CAT
TP53 Regulates Transcription of Death Receptors and Ligands	0.0529301	0.325323	0.271289	-0.973607	-1.29249	1	TP63
TP53 regulates transcription of several additional cell death genes whose specific roles in p53-dependent apoptosis remain uncertain	0.0529301	0.325323	0.271289	-0.973607	-1.29249	1	TP63
Insulin processing	0.0533881	0.325323	0.282013	0.738494	1.56341	3	STX1A|EXOC3
RHO GTPases activate IQGAPs	0.0533881	0.325323	0.282013	0.73576	1.55763	3	ACTB|TUBB4B|ACTG1
VEGFA-VEGFR2 Pathway	0.0536398	0.325323	0.271289	0.423373	1.5981	11	PXN|SPHK1|SH2D2A|ACTB|HRAS|ACTG1|AKT2
Aggrephagy	0.0541082	0.325323	0.276501	0.837441	1.46539	2	HSF1|TUBB4B
Amino acid transport across the plasma membrane	0.0541082	0.325323	0.276501	0.835094	1.46128	2	SLC3A2|SLC7A5
COPI-independent Golgi-to-ER retrograde traffic	0.0541082	0.325323	0.276501	0.837441	1.46539	2	AGPAT3|TUBB4B
Cooperation of Prefoldin and TriC/CCT in actin and tubulin folding	0.0541082	0.325323	0.276501	0.837441	1.46539	2	ACTB|TUBB4B
NR1H2 & NR1H3 regulate gene expression linked to lipogenesis	0.0541082	0.325323	0.276501	0.83392	1.45923	2	FASN|NR1H2
NR1H2 & NR1H3 regulate gene expression to control bile acid homeostasis	0.0541082	0.325323	0.276501	0.83392	1.45923	2	NCOR2|NR1H2
Prefoldin mediated transfer of substrate to CCT/TriC	0.0541082	0.325323	0.276501	0.837441	1.46539	2	ACTB|TUBB4B
Apoptosis	0.0541586	0.325323	0.271289	0.320509	1.57351	21	PLEC|PSMA7|PSMD8|PSMD9|PSMB2|BAX|BBC3|DAPK3|PSMB4|PSMD3|PSMB6|AKT2
Transport of Mature mRNA derived from an Intron-Containing Transcript	0.054902	0.325724	0.271289	0.441912	1.59223	10	DDX39A|ALYREF|THOC6|U2AF2|RNPS1|SEC13
NF-kB is activated and signals survival	0.0549683	0.325724	0.282013	0.972434	1.29761	1	IRAK1
p75NTR recruits signalling complexes	0.0549683	0.325724	0.282013	0.972434	1.29761	1	IRAK1
p75NTR signals via NF-kB	0.0549683	0.325724	0.282013	0.972434	1.29761	1	IRAK1
Nuclear Receptor transcription pathway	0.0551755	0.325851	0.321776	0.560981	1.61638	6	RARA|ESRRA|NCOR2|NR1H2
Metabolism of water-soluble vitamins and cofactors	0.0556622	0.327622	0.266351	0.328858	1.52078	18	SLC19A1|NADK|FASN|SLC5A6|SHMT2|SLC25A19|NAXE|CYB5R3|FPGS|THTPA|SLC52A2|CD320
Glycolysis	0.0571992	0.334425	0.266351	0.488221	1.61159	8	ALDOA|GAPDH|SEC13|PPP2R1A|PKM|PGAM1|ENO1|TPR
Signaling by FGFR in disease	0.0571992	0.334425	0.266351	0.488794	1.61348	8	POLR2F|POLR2L|HRAS|POLR2H|POLR2E
Hypusine synthesis from eIF5A-lysine	0.0581162	0.334654	0.266351	0.829225	1.45101	2	DOHH|EIF5A
Golgi-to-ER retrograde transport	0.0582707	0.334654	0.257206	0.371166	1.53674	14	KIF21B|AGPAT3|ARFGAP1|TMED9|ARF1|TUBB4B|COPE
Constitutive Signaling by NOTCH1 t(7;9)(NOTCH1:M1580_K2555) Translocation Mutant	0.0586011	0.334654	0.257206	-0.970088	-1.28782	1	ADAM10
Signaling by NOTCH1 t(7;9)(NOTCH1:M1580_K2555) Translocation Mutant	0.0586011	0.334654	0.257206	-0.970088	-1.28782	1	ADAM10
Neutrophil degranulation	0.0593918	0.334654	0.321776	-0.217531	-1.57903	52	FPR2|CPNE3|CAT|ADAM10|RAB9B|SLC11A1|AMPD3|ASAH1|ANO6|APAF1|GCA|BIN2|TLR2|PSEN1|ARMC8|FCGR3B|DSC1|SNAP23|AGL|MANBA|HPSE|PLAC8|CTSS|DSN1|SERPINB1|CD59|IDH1
C6 deamination of adenosine	0.0600748	0.334654	0.321776	0.975367	1.30153	1	ADARB1
Formation of editosomes by ADAR proteins	0.0600748	0.334654	0.321776	0.975367	1.30153	1	ADARB1
mRNA Editing	0.0600748	0.334654	0.321776	0.975367	1.30153	1	ADARB1
mRNA Editing: A to I Conversion	0.0600748	0.334654	0.321776	0.975367	1.30153	1	ADARB1
Trafficking of myristoylated proteins to the cilium	0.0600775	0.334654	0.257206	-0.697592	-1.49281	3	ARL3|NPHP3|RP2
Gene and protein expression by JAK-STAT signaling after Interleukin-12 stimulation	0.0601942	0.334654	0.257206	0.563161	1.50849	5	MIF|BOLA2|ARF1
Gluconeogenesis	0.0601942	0.334654	0.257206	0.569077	1.52434	5	ALDOA|PCK2|GAPDH|PGAM1|ENO1
Insertion of tail-anchored proteins into the endoplasmic reticulum membrane	0.0601942	0.334654	0.257206	0.541117	1.55915	6	STX1A|EMD|GET4|SGTA
Ca2+ pathway	0.0602001	0.334654	0.321776	-0.557212	-1.61101	6	AGO4|PPP3CA|GNG2|FZD3|NLK
Neuronal System	0.0602911	0.334654	0.266351	-0.32432	-1.52474	18	GJC1|CACNB4|RTN3|KCNJ2|KCNQ4|CASK|ACTN2|GABRB3|GNG2
Resolution of Sister Chromatid Cohesion	0.0602911	0.334654	0.266351	-0.323383	-1.52033	18	PMF1-BGLAP|SMC3|PDS5B|STAG2|KNTC1|SKA2|CENPS|KIF2A|SGO1|DSN1|CENPC
TCR signaling	0.0604915	0.334707	0.252961	0.325282	1.47821	17	LAT|PSMA7|PSMD8|PSMD9|PSMB2|PSMB4|PSMD3|PSMB6|ZAP70|PSMC4|IKBKG
Organelle biogenesis and maintenance	0.0625034	0.344751	0.287805	-0.244091	-1.5724	39	DYNLRB2|ARL3|CEP57|CHD9|CENPJ|TTC21B|NPHP3|ACSS2|TTBK2|ATP6|BBS2|KIFAP3|CEP162|RP2|BBS7|ALMS1|IFT80|CEP135|DYNC2LI1|CEP70|BBS10|AKAP9|CNTRL|TMEM67|KIF3A|PCM1|NEDD1|IFT70B|TCTN1|HAUS1|DNAJC11
Sensory perception of taste	0.0634921	0.348792	0.252961	-0.812207	-1.44901	2	KCNJ2|TAS2R14
Bile acid and bile salt metabolism	0.0638325	0.348792	0.287805	-0.712036	-1.52371	3	HSD17B4|OSBPL9
Synthesis of bile acids and bile salts	0.0638325	0.348792	0.287805	-0.712036	-1.52371	3	HSD17B4|OSBPL9
Mitochondrial protein degradation	0.0642722	0.34902	0.245042	0.32287	1.46724	17	LONP1|CHCHD2|PMPCA|TIMM10|SLC25A6|MRPL12|SHMT2
TYSND1 cleaves peroxisomal proteins	0.0642722	0.34902	0.245042	-0.967155	-1.28393	1	HSD17B4
Transcriptional regulation by RUNX2	0.0655398	0.354101	0.287805	0.342372	1.58327	18	PSMA7|ESRRA|PSMD8|PSMD9|PSMB2|BAX|PSMB4|PSMD3|PSMB6|AKT2|PSMC4|CDK4|STUB1
TP53 Regulates Transcription of DNA Repair Genes	0.0656371	0.354101	0.245042	0.395008	1.53223	12	POLR2F|POLR2L|POLR2H|NELFA|POLR2E|CTDP1|ELOB|NELFB|NELFE
Metabolism	0.0658135	0.354101	0.237794	0.126007	1.42455	220	STX1A|SLC19A1|LETM1|GUK1|NADK|CIAO2B|AGPAT3|RPS28|SMPD4|AKR7A3|ALDOA|SPHK1|COX8A|NDUFAF3|SRM|ITPKC|PSMA7|MID1IP1|ESRRA|PCK2|FASN|PSMD8|PSMD9|RPS15|NCOR2|SLC5A6|APOE|STARD3|CHPF2|PSMB2|DTYMK|ARF1|RPLP1|COX6A1|SLC3A2|CHPF|SLC7A5|NR1H2|MARS1|ACADVL|SHMT2|RPLP2|NDUFAF8|PGAM5|SPHK2|PTGES2|SLC25A19|RPS5|OAZ1|SARS1|FAU|ITPA|ATP5F1D|APRT|GAPDH|RPL36|NDUFB8|PTPMT1|PSMB4|NAXE|RPL18A|MED27|RPS19|SBF1|NDUFA1…
Synthesis of PIPs at the plasma membrane	0.0666667	0.356504	0.248911	-0.479746	-1.51602	7	PIK3R3|INPP4B|PIK3R6|PIK3CB|PIK3R1|PLEKHA2
mRNA 3'-end processing	0.0666667	0.356504	0.245042	0.431031	1.55302	10	DDX39A|ALYREF|THOC6|U2AF2|RNPS1
B-WICH complex positively regulates rRNA expression	0.0675676	0.360164	0.24134	0.393666	1.52702	12	POLR2F|MYBBP1A|POLR2L|ACTB|POLR2H|POLR2E|H2AX
Mitochondrial calcium ion transport	0.0677618	0.360164	0.248911	0.703649	1.48965	3	LETM1|PMPCA
Drug ADME	0.0710059	0.375171	0.237794	0.466431	1.53966	8	GUK1|ITPA|SLC29A1|NME2|CYP2D6|BSG|CES2|ADK
Signal transduction by L1	0.0713478	0.375171	0.287805	-0.844484	-1.50659	2	NCAM1|ITGB3
Collagen degradation	0.0717054	0.375171	0.234393	-0.681262	-1.45786	3	ADAM10|COL4A4
NOTCH3 Intracellular Domain Regulates Transcription	0.0717054	0.375171	0.234393	-0.6835	-1.46265	3	HEY1|KAT2B|MAML2
NOTCH4 Intracellular Domain Regulates Transcription	0.0717054	0.375171	0.234393	-0.6835	-1.46265	3	HEY1|KAT2B|MAML2
Negative regulation of MAPK pathway	0.0718686	0.375171	0.24134	0.697005	1.47558	3	HRAS|PPP2R1A|PPP5C
Receptor Mediated Mitophagy	0.0721443	0.375493	0.237794	0.816901	1.42945	2	MAP1LC3A|PGAM5
Mitotic G1 phase and G1/S transition	0.074856	0.388454	0.227987	0.31813	1.47117	18	PSMA7|PSMD8|PSMD9|PSMB2|E2F4|PSMB4|PPP2R1A|PSMD3|PSMB6|AKT2|PSMC4|CDK4
Meiotic recombination	0.0755102	0.390693	0.234393	-0.428216	-1.48747	9	NBN|RAD50|ATM|H4C15|DMC1
ER to Golgi Anterograde Transport	0.0770677	0.397579	0.222056	0.353336	1.46291	14	ARFGAP1|TMED9|ARF1|TUBB4B|COPE|YKT6|SEC13|PPP6R1
Peroxisomal protein import	0.0787879	0.405261	0.227987	-0.457505	-1.53486	8	CAT|HSD17B4|PECR
HDR through Single Strand Annealing (SSA)	0.0800821	0.409516	0.227987	-0.512499	-1.48174	6	NBN|RAD50|ATM
Transcriptional Regulation by E2F6	0.0800821	0.409516	0.227987	-0.513824	-1.48557	6	APAF1|CBX5|CDC7|RBBP4|TFDP2
Peptide hormone metabolism	0.0811359	0.413699	0.224966	0.597688	1.45049	4	STX1A|EXOC3
Lysosome Vesicle Biogenesis	0.086785	0.439945	0.213928	0.444641	1.46773	8	CLTB|ARF1|HGS|CHMP2A|AP4M1|DNM2|AP1B1|GNS
Selective autophagy	0.086785	0.439945	0.213928	0.450889	1.48835	8	MAP1LC3A|HSF1|TOMM40|TUBB4B|PGAM5
Semaphorin interactions	0.0873786	0.441678	0.2114	0.516569	1.48842	6	PLXNA1|PLXNA3|MYH9|MYL6|CFL1
RNA Polymerase I Promoter Escape	0.0887574	0.443722	0.2114	0.441419	1.45709	8	POLR2F|POLR2L|POLR2H|POLR2E|H2AX
Axonal growth inhibition (RHOA activation)	0.0887949	0.443722	0.21925	0.96129	1.28274	1	ARHGDIA
Axonal growth stimulation	0.0887949	0.443722	0.21925	0.96129	1.28274	1	ARHGDIA
p75NTR regulates axonogenesis	0.0887949	0.443722	0.21925	0.96129	1.28274	1	ARHGDIA
TAK1-dependent IKK and NF-kappa-B activation	0.0892495	0.443819	0.213928	0.591238	1.43484	4	IRAK1|NFKBIB
Cell-extracellular matrix interactions	0.0893204	0.443819	0.208955	0.51544	1.48516	6	PXN|FLNA|ACTB
Dual incision in TC-NER	0.0901961	0.444726	0.208955	0.404091	1.45596	10	POLR2F|POLR2L|PRPF19|POLR2H|POLR2E|POLD2
Transcription-Coupled Nucleotide Excision Repair (TC-NER)	0.0901961	0.444726	0.208955	0.404091	1.45596	10	POLR2F|POLR2L|PRPF19|POLR2H|POLR2E|POLD2
Signaling by VEGF	0.0907336	0.444726	0.206588	0.381497	1.47982	12	PXN|SPHK1|SH2D2A|ACTB|HRAS|ACTG1|AKT2
tRNA Aminoacylation	0.0907336	0.444726	0.206588	0.383005	1.48567	12	FARSA|MARS1|CARS1|SARS1|VARS1|AARS2|AARS1|CARS2|HARS1|EARS2
Formation of annular gap junctions	0.0912779	0.444726	0.2114	0.586957	1.42445	4	ACTB|CLTB|ACTG1|DNM2
Gap junction degradation	0.0912779	0.444726	0.2114	0.586957	1.42445	4	ACTB|CLTB|ACTG1|DNM2
Recycling pathway of L1	0.0912779	0.444726	0.2114	0.586957	1.42445	4	ACTB|TUBB4B|ACTG1|DNM2
Antigen processing-Cross presentation	0.0923077	0.447259	0.204295	0.339159	1.45057	15	HLA-A|PSMA7|PSMD8|PSMD9|PSMB2|PSMB4|PSMD3|PSMB6|PSMC4|IKBKG|CALR
DNA Replication Pre-Initiation	0.0923077	0.447259	0.204295	0.341021	1.45853	15	PSMA7|PSMD8|PSMD9|PSMB2|PSMB4|H2AX|PSMD3|PSMB6|PSMC4|ANAPC2|H2BC26
COPI-mediated anterograde transport	0.0957854	0.461025	0.199915	0.397757	1.50141	11	ARFGAP1|TMED9|ARF1|TUBB4B|COPE|YKT6
Killing mechanisms	0.0972516	0.461025	0.208955	0.954252	1.27335	1	DVL1
Negative regulation of TCF-dependent signaling by DVL-interacting proteins	0.0972516	0.461025	0.208955	0.954252	1.27335	1	DVL1
P2Y receptors	0.0972516	0.461025	0.208955	0.956012	1.2757	1	P2RY11
Response of EIF2AK1 (HRI) to heme deficiency	0.0972516	0.461025	0.208955	0.952493	1.27101	1	CEBPB
VxPx cargo-targeting to cilium	0.0972516	0.461025	0.208955	0.951906	1.27022	1	EXOC3
WNT mediated activation of DVL	0.0972516	0.461025	0.208955	0.954252	1.27335	1	DVL1
WNT5:FZD7-mediated leishmania damping	0.0972516	0.461025	0.208955	0.954252	1.27335	1	DVL1
Transport of Mature Transcript to Cytoplasm	0.0977011	0.461883	0.197822	0.396473	1.49657	11	DDX39A|ALYREF|THOC6|U2AF2|RNPS1|SEC13
TP53 Regulates Transcription of Cell Death Genes	0.0979592	0.461883	0.204295	-0.417547	-1.45041	9	TP63|BNIP3L|APAF1|ATM
G1/S Transition	0.0988216	0.462295	0.287805	0.358484	1.62909	17	PSMA7|PSMD8|PSMD9|PSMB2|E2F4|PSMB4|PPP2R1A|PSMD3|PSMB6|AKT2|PSMC4|CDK4
Erythropoietin activates Phosphoinositide-3-kinase (PI3K)	0.0988372	0.462295	0.197822	-0.654727	-1.40108	3	JAK2|PIK3CB|PIK3R1
Regulation of signaling by CBL	0.0988372	0.462295	0.197822	-0.654727	-1.40108	3	PIK3R3|PIK3CB|PIK3R1
Signaling by WNT	0.100372	0.468224	0.191892	0.248901	1.47043	34	DVL1|TLE3|CLTB|PSMA7|PSMD8|PSMD9|SMARCA4|CTBP1|PSMB2|PSMB4|AXIN1|PPP2R1A|H2AX|PSMD3|PSMB6|AKT2
Protein hydroxylation	0.102669	0.477671	0.199915	0.673259	1.42531	3	JMJD4|U2AF2
Programmed Cell Death	0.103383	0.47943	0.190023	0.266661	1.46742	28	CDC37|PLEC|PSMA7|PSMD8|PSMD9|CHMP6|PSMB2|BAX|BBC3|DAPK3|PSMB4|PSMD3|PSMB6|AKT2
Josephin domain DUBs	0.103594	0.47943	0.202072	0.94956	1.26709	1	RAD23A
Antimicrobial peptides	0.104651	0.48211	0.191892	-0.650617	-1.39228	3	SLC11A1|TLR2|RNASE6
Metabolism of folate and pterines	0.104723	0.48211	0.197822	0.664709	1.40721	3	SLC19A1|SHMT2|FPGS
Beta-catenin independent WNT signaling	0.10586	0.484841	0.188204	0.309145	1.40487	17	DVL1|CLTB|PSMA7|PSMD8|PSMD9|PSMB2|PSMB4|PSMD3|PSMB6
MAPK1/MAPK3 signaling	0.106145	0.484841	0.186433	0.256793	1.43162	29	ABHD17A|LAT|ACTB|PSMA7|PSMD8|PSMD9|PSMB2|HRAS|ZDHHC9|PSMB4|PPP2R1A|ACTG1|PSMD3|PSMB6|RASAL3|PPP5C|PSMC4
RAF/MAP kinase cascade	0.106145	0.484841	0.186433	0.256793	1.43162	29	ABHD17A|LAT|ACTB|PSMA7|PSMD8|PSMD9|PSMB2|HRAS|ZDHHC9|PSMB4|PPP2R1A|ACTG1|PSMD3|PSMB6|RASAL3|PPP5C|PSMC4
TRAF3-dependent IRF activation pathway	0.107143	0.487353	0.191892	-0.773474	-1.37991	2	RIGI|IFIH1
Telomere Maintenance	0.107692	0.487353	0.188204	0.328815	1.40633	15	POLR2F|POLR2L|NHP2|POLR2H|POLR2E|POLD2|RUVBL2|H2AX
RNA Polymerase I Promoter Clearance	0.107807	0.487353	0.184706	0.351371	1.42031	13	POLR2F|POLR2L|MBD3|GATAD2A|POLR2H|POLR2E|H2AX
RNA Polymerase I Transcription	0.107807	0.487353	0.184706	0.351371	1.42031	13	POLR2F|POLR2L|MBD3|GATAD2A|POLR2H|POLR2E|H2AX
Macroautophagy	0.109641	0.49437	0.184706	0.307245	1.39624	17	MAP1LC3A|RPTOR|HSF1|CHMP6|TOMM40|TUBB4B|PGAM5|ATG4B
Intracellular signaling by second messengers	0.111732	0.501222	0.181383	0.241448	1.43838	35	IRAK1|RING1|MBD3|PSMA7|PSMD8|PSMD9|RPTOR|GATAD2A|PSMB2|CBX6|PSMB4|PPP2R1A|PSMD3|PSMB6|AKT2|PSMC4|CAMKK2|RHOG|AGO2|MTA1
PIP3 activates AKT signaling	0.111732	0.501222	0.181383	0.2482	1.44985	33	IRAK1|RING1|MBD3|PSMA7|PSMD8|PSMD9|RPTOR|GATAD2A|PSMB2|CBX6|PSMB4|PPP2R1A|PSMD3|PSMB6|AKT2|PSMC4|RHOG|AGO2|MTA1
Cell junction organization	0.113462	0.507682	0.183024	0.328028	1.40296	15	PXN|FLNA|PLEC|ACTB|ILF3|ZC3H12A|ACTG1|CRB3|CDH24|AGO2
Proton/oligopeptide cotransporters	0.115312	0.514649	0.179782	-0.94956	-1.26057	1	SLC15A2
Cardiac conduction	0.117878	0.524767	0.181383	-0.585148	-1.40243	4	KCNJ2|CASQ1|KAT2B
RET signaling	0.119097	0.528849	0.184706	-0.515002	-1.36479	5	GFRA2|PIK3R3|PIK3CB|PIK3R1
Chemokine receptors bind chemokines	0.120155	0.530861	0.17822	-0.637111	-1.36338	3	CXCL2|CXCL3|PF4
Recognition of DNA damage by PCNA-containing replication complex	0.120155	0.530861	0.17822	-0.639252	-1.36796	3	WDR48|CUL4B
Striated Muscle Contraction	0.121032	0.533391	0.179782	-0.758216	-1.35269	2	ACTN2|TNNI2
mRNA decay by 3' to 5' exoribonuclease	0.123203	0.539804	0.181383	0.644157	1.3637	3	EXOSC5|EXOSC7|EXOSC4
Regulation of PTEN gene transcription	0.123529	0.539804	0.176694	0.387427	1.39592	10	RING1|MBD3|RPTOR|GATAD2A|CBX6
Transcriptional regulation by small RNAs	0.124521	0.539804	0.173748	0.382087	1.44226	11	POLR2F|POLR2L|POLR2H|POLR2E|SEC13|H2AX|AGO2|H2BC26|TPR|H2BC9
GDP-fucose biosynthesis	0.124736	0.539804	0.183024	0.940176	1.25457	1	GFUS
Synthesis of PA	0.124736	0.539804	0.183024	0.941935	1.25692	1	AGPAT3
Dectin-2 family	0.125	0.539804	0.176694	-0.755282	-1.34745	2	CLEC4A|PLCG2
Erythropoietin activates Phospholipase C gamma (PLCG)	0.125	0.539804	0.176694	-0.755282	-1.34745	2	JAK2|PLCG2
Unfolded Protein Response (UPR)	0.125	0.539804	0.173748	0.310799	1.36162	16	KHSRP|CEBPB|EXOSC5|ARFGAP1|ACADVL|YIF1A|ZBTB17|EXOSC7|MYDGF|EXOSC4
Sema3A PAK dependent Axon repulsion	0.125257	0.539804	0.179782	0.641465	1.358	3	PLXNA1|PLXNA3
Diseases of signal transduction by growth factor receptors and second messengers	0.126374	0.543283	0.168238	0.198102	1.4204	57	POLR2F|CEBPB|POLR2L|CDC37|ACTB|PSMA7|PSMD8|PSMD9|NCOR2|CTBP1|MYH9|PSMB2|HRAS|CARS1|POLR2H|PSMB4|POLR2E|AXIN1|PPP2R1A|ACTG1|PSMD3|PSMB6|AKT2|ZAP70|TGFB1
RHOT1 GTPase cycle	0.126984	0.544573	0.175204	-0.753521	-1.34431	2	RAP1GDS1|RHOT1
SARS-CoV Infections	0.128205	0.547206	0.166934	0.197368	1.41513	57	SNRPB|IRAK1|PRMT1|RPS28|HLA-A|MBD3|PDCD1|LARP1|RPS15|GATAD2A|CHMP6|RPS5|FAU|ZDHHC9|RPS19|SEC13|RPS21|AGRN|MOGS|AKT2|TUFM|RPS16|CRB3|FURIN|UBE2I|RPS9
Signaling by the B Cell Receptor (BCR)	0.128544	0.547206	0.169571	0.302623	1.37524	17	NFKBIB|PSMA7|PSMD8|PSMD9|PSMB2|HRAS|PSMB4|PSMD3|PSMB6|PSMC4|IKBKG
Signaling by NOTCH3	0.128571	0.547206	0.176694	-0.3978	-1.38182	9	ADAM10|HEY1|PSEN1|MIB1|KAT2B
SARS-CoV-1-host interactions	0.128846	0.547206	0.170932	0.319518	1.36656	15	RPS28|RPS15|RPS5|FAU|RPS19|RPS21|RPS16|UBE2I|RPS9
Sphingolipid catabolism	0.129666	0.549358	0.172324	-0.573869	-1.3754	4	PLPP3|SGPP1|ALDH3A2
CLEC7A (Dectin-1) signaling	0.132692	0.553849	0.168238	0.318722	1.36316	15	PSMA7|PSMD8|PSMD9|PSMB2|PSMB4|PSMD3|PSMB6|MAP3K14|PSMC4|IKBKG
Activation of G protein gated Potassium channels	0.132937	0.553849	0.170932	-0.750587	-1.33908	2	KCNJ2|GNG2
Activation of GABAB receptors	0.132937	0.553849	0.170932	-0.750587	-1.33908	2	KCNJ2|GNG2
G protein gated Potassium channels	0.132937	0.553849	0.170932	-0.750587	-1.33908	2	KCNJ2|GNG2
GABA B receptor activation	0.132937	0.553849	0.170932	-0.750587	-1.33908	2	KCNJ2|GNG2
Inhibition of voltage gated Ca2+ channels via Gbeta/gamma subunits	0.132937	0.553849	0.170932	-0.750587	-1.33908	2	KCNJ2|GNG2
Inwardly rectifying K+ channels	0.132937	0.553849	0.170932	-0.750587	-1.33908	2	KCNJ2|GNG2
Postmitotic nuclear pore complex (NPC) reformation	0.13347	0.554755	0.173748	0.635937	1.3463	3	SEC13|UBE2I|RANGAP1
Extracellular matrix organization	0.133909	0.555222	0.17822	-0.248485	-1.35271	26	NCAM1|ADAM10|COL28A1|COL4A4|CAPN7|P4HA1|CASK|ITGB3|PSEN1
Ion influx/efflux at host-pathogen interface	0.134216	0.555222	0.165657	-0.944282	-1.25356	1	SLC11A1
Transport to the Golgi and subsequent modification	0.134615	0.555566	0.166934	0.31802	1.36016	15	ARFGAP1|TMED9|ARF1|TUBB4B|COPE|YKT6|SEC13|PPP6R1
Other semaphorin interactions	0.137421	0.56029	0.173748	0.932551	1.2444	1	PLXNA1
EGR2 and SOX10-mediated initiation of Schwann cell myelination	0.137577	0.56029	0.170932	0.634762	1.34381	3	SMARCA4|ADGRV1|SREBF2
Acyl chain remodelling of PC	0.137597	0.56029	0.165657	-0.621257	-1.32945	3	PNPLA8|LPCAT2|PLBD1
Anchoring fibril formation	0.137996	0.56029	0.16318	-0.938416	-1.24577	1	COL4A4
Crosslinking of collagen fibrils	0.137996	0.56029	0.16318	-0.938416	-1.24577	1	COL4A4
Factors involved in megakaryocyte development and platelet production	0.137996	0.56029	0.16318	0.297948	1.35399	17	MAFK|KIF21B|ZFPM1|MAFG|ACTB
Laminin interactions	0.137996	0.56029	0.16318	-0.938416	-1.24577	1	COL4A4
G alpha (i) signalling events	0.141079	0.569985	0.169571	-0.306947	-1.36368	15	FPR2|CXCL2|CXCL3|TAS2R14|PPP3CA|OPN3|GNG2|PDE1C|GNAZ
TNFR1-induced proapoptotic signaling	0.141414	0.569985	0.166934	-0.424711	-1.34211	7	OPTN|CYLD|USP2|BIRC2
M-decay: degradation of maternal mRNAs by maternally stored factors	0.141684	0.569985	0.168238	0.630652	1.33511	3	EIF4G1|TNKS1BP1|AGO2
TNFs bind their physiological receptors	0.141684	0.569985	0.168238	0.63245	1.33892	3	TNFRSF4|TNFRSF18
SLC-mediated transmembrane transport	0.143451	0.574103	0.168238	-0.275983	-1.35486	20	AHCYL2|SLC15A2|SLC11A1|SLC44A1|ARL2BP|LCN12|SLC35D2|SLC29A4
Chaperonin-mediated protein folding	0.143689	0.574103	0.161979	0.495133	1.32627	5	SPHK1|ACTB|TUBB4B
Protein folding	0.143689	0.574103	0.161979	0.495133	1.32627	5	SPHK1|ACTB|TUBB4B
EPH-Ephrin signaling	0.144981	0.577949	0.157403	0.335389	1.35571	13	ACTB|CLTB|MYH9|HRAS|ACTG1|MYL6|GIT1|APH1A|CFL1
RNA Polymerase II Transcription	0.147541	0.586818	0.154191	0.120776	1.26677	170	POLR2F|SNRPB|NOC2L|DDX39A|IRAK1|ALYREF|THOC6|ZFPM1|PLK3|PRMT1|CEBPB|RING1|POLR2L|SRF|COX8A|INTS11|MBD3|RARA|U2AF2|PSMA7|ESRRA|PSMD8|PSMD9|SMARCA4|TNFRSF18|NCOR2|RPTOR|APOE|GATAD2A|PSMB2|COX6A1|ZNF324B|NR1H2|KMT2B|RNPS1|BAX|POLR2H|CBX6|BBC3|E2F4|MLLT1|NELFA|TCF3|ZNF747|SESN2|SETD1A|PSMB4|POLR2E|MED27|AXIN1|CTDP1|PPP2R1A|H2AX|PSMD3|PSMB6|AKT2|TNKS1BP1|TGFB1|FURIN|G6PD|UBE2I
Gene expression (Transcription)	0.148218	0.588176	0.156312	0.116451	1.25807	186	POLR2F|SNRPB|NOC2L|DDX39A|IRAK1|ALYREF|MYBBP1A|THOC6|ZFPM1|PLK3|PRMT1|CEBPB|RING1|POLR2L|SRF|COX8A|INTS11|ACTB|MBD3|RARA|U2AF2|PSMA7|ESRRA|PSMD8|PSMD9|SMARCA4|TNFRSF18|NCOR2|RPTOR|APOE|GATAD2A|PSMB2|COX6A1|ZNF324B|NR1H2|KMT2B|RNPS1|BAX|POLR2H|CBX6|BBC3|E2F4|MLLT1|NELFA|TCF3|ZNF747|SESN2|SETD1A|PSMB4|POLR2E|MED27|AXIN1|POLR3E|CTDP1|SEC13|PPP2R1A|H2AX|PSMD3|PSMB6|AKT2|TNKS1BP1|TGFB1|BCL7B|FURIN|G6P…
RHOG GTPase cycle	0.14902	0.588989	0.159647	0.374916	1.35084	10	LETM1|ARHGDIA|EMD|SHMT2|YKT6
Interleukin-2 family signaling	0.149495	0.588989	0.161979	-0.390364	-1.30961	8	PIK3R3|JAK2|IL2|PIK3CB|PIK3R1|JAK1|SOS1
FCGR3A-mediated phagocytosis	0.150101	0.588989	0.161979	0.545254	1.32324	4	ACTB|MYH9|ACTG1
Leishmania phagocytosis	0.150101	0.588989	0.161979	0.545254	1.32324	4	ACTB|MYH9|ACTG1
Parasite infection	0.150101	0.588989	0.161979	0.545254	1.32324	4	ACTB|MYH9|ACTG1
FOXO-mediated transcription of cell cycle genes	0.150794	0.590384	0.159647	-0.74061	-1.32128	2	RBL2|CCNG2
Signaling by NOTCH	0.1527	0.592801	0.153159	0.236626	1.31918	29	TLE3|PSMA7|PSMD8|PSMD9|NCOR2|PSMB2|ELF3|PSMB4|H2AX|PSMD3|PSMB6|FURIN|MIB2|PSMC4|YBX1|APH1A|AGO2|SIRT6
Cytokine Signaling in Immune system	0.152753	0.592801	0.149208	0.157813	1.2914	79	STX1A|MIF|IRAK1|BOLA2|NFKBIB|FLNA|SPHK1|HLA-A|PSMA7|FAAP100|TNFRSF4|ILF3|PSMD8|PSMD9|SMARCA4|TNFRSF18|PSMB2|HRAS|ARF1|TUBB4B|FAAP20|EBI3|PSMB4|EIF4G1|SEC13|PPP2R1A|PSMD3|PSMB6|AKT2|TGFB1|UBE2I|MAP3K14
Alpha-oxidation of phytanate	0.152778	0.592801	0.158514	-0.740023	-1.32023	2	PECR|ALDH3A2
Mitotic Prometaphase	0.152838	0.592801	0.166934	-0.225393	-1.30527	30	PMF1-BGLAP|SMC3|PDS5B|STAG2|CEP57|KNTC1|SKA2|CENPJ|CENPS|KIF2A|SGO1|DSN1|CENPC|ALMS1|CEP135|CENPE|CEP70|AKAP9|CNTRL|PCM1|NEDD1
Glycogen metabolism	0.153101	0.592801	0.156312	-0.611274	-1.30809	3	AGL|PHKB|UGP2
Autophagy	0.15547	0.596599	0.154191	0.286011	1.32264	18	MAP1LC3A|RPTOR|HSF1|CHMP6|TOMM40|TUBB4B|PGAM5|ATG4B
HSF1-dependent transactivation	0.156057	0.596599	0.159647	0.615047	1.30207	3	RPTOR|HSF1
Ribavirin ADME	0.156187	0.596599	0.158514	0.542533	1.31664	4	ITPA|SLC29A1|NME2
Transcriptional regulation by the AP-2 (TFAP2) family of transcription factors	0.156187	0.596599	0.158514	0.544066	1.32036	4	APOE|UBE2I|NOP2|CITED4
Constitutive Signaling by NOTCH1 HD+PEST Domain Mutants	0.157143	0.596599	0.158514	-0.378643	-1.31527	9	ADAM10|HEY1|PSEN1|MIB1|KAT2B
Constitutive Signaling by NOTCH1 PEST Domain Mutants	0.157143	0.596599	0.158514	-0.378643	-1.31527	9	ADAM10|HEY1|PSEN1|MIB1|KAT2B
Signaling by NOTCH1 HD+PEST Domain Mutants in Cancer	0.157143	0.596599	0.158514	-0.378643	-1.31527	9	ADAM10|HEY1|PSEN1|MIB1|KAT2B
Signaling by NOTCH1 PEST Domain Mutants in Cancer	0.157143	0.596599	0.158514	-0.378643	-1.31527	9	ADAM10|HEY1|PSEN1|MIB1|KAT2B
Signaling by NOTCH1 in Cancer	0.157143	0.596599	0.158514	-0.378643	-1.31527	9	ADAM10|HEY1|PSEN1|MIB1|KAT2B
Maternal to zygotic transition (MZT)	0.158203	0.599327	0.154191	0.383481	1.33475	9	KDM6B|HIRA|EIF4G1|H2AX|TNKS1BP1|AGO2|H2BC26
ATF4 activates genes in response to endoplasmic reticulum stress	0.159763	0.601691	0.154191	0.430217	1.33504	7	KHSRP|CEBPB|EXOSC5
PERK regulates gene expression	0.159763	0.601691	0.154191	0.430217	1.33504	7	KHSRP|CEBPB|EXOSC5
Chondroitin sulfate/dermatan sulfate metabolism	0.160243	0.601691	0.156312	0.53933	1.30887	4	CHPF2|CHPF|AGRN
C-type lectin receptors (CLRs)	0.160681	0.601691	0.15017	0.290169	1.31864	17	PSMA7|PSMD8|PSMD9|PSMB2|HRAS|PSMB4|PSMD3|PSMB6|MAP3K14|PSMC4|IKBKG
SLC transporter disorders	0.161165	0.601691	0.152145	0.48736	1.30545	5	SLC3A2|SEC13|SLC39A4|BSG|TPR
tRNA processing in the nucleus	0.161165	0.601691	0.152145	0.48736	1.30545	5	RPP21|POP7|SEC13|CPSF4|TPR
SARS-CoV-1 Infection	0.161228	0.601691	0.151149	0.275918	1.33101	20	RPS28|RPS15|CHMP6|RPS5|FAU|RPS19|RPS21|MOGS|RPS16|UBE2I|RPS9|CHMP2A|RPS2
Aflatoxin activation and detoxification	0.162791	0.606231	0.158514	0.923754	1.23266	1	AKR7A3
COPI-dependent Golgi-to-ER retrograde traffic	0.163569	0.606805	0.147331	0.327941	1.3256	13	KIF21B|ARFGAP1|TMED9|ARF1|TUBB4B|COPE
Hemostasis	0.163669	0.606805	0.144631	0.191206	1.30876	50	MAFK|FERMT3|MIF|KIF21B|ZFPM1|MAFG|FLNA|LAT|ALDOA|ACTB|HRAS|SLC3A2|TUBB4B|SLC7A5
Initiation of Nuclear Envelope (NE) Reformation	0.164329	0.606805	0.153159	0.737089	1.28979	2	EMD|PPP2R1A
RHO GTPases Activate WASPs and WAVEs	0.164329	0.606805	0.153159	0.735329	1.28671	2	ACTB|ACTG1
Disassembly of the destruction complex and recruitment of AXIN to the membrane	0.165049	0.606908	0.15017	0.483707	1.29567	5	DVL1|AXIN1|PPP2R1A|CSNK1G2
Regulation of actin dynamics for phagocytic cup formation	0.165049	0.606908	0.15017	0.485597	1.30073	5	ACTB|MYH9|ACTG1|CFL1|FCGR3A
Resolution of Abasic Sites (AP sites)	0.166333	0.61035	0.152145	0.731221	1.27952	2	POLD2|PNKP
Antiviral mechanism by IFN-stimulated genes	0.166987	0.611471	0.148261	0.279156	1.32124	19	FLNA|SPHK1|FAAP100|ILF3|TUBB4B|FAAP20|EIF4G1|SEC13|PPP2R1A|UBE2I
MAPK6/MAPK4 signaling	0.167954	0.61245	0.148261	0.343354	1.33187	12	PSMA7|PSMD8|PSMD9|PSMB2|PSMB4|PSMD3|PSMB6|PSMC4|AGO2
Integration of energy metabolism	0.168357	0.61245	0.152145	0.535855	1.30043	4	STX1A|FASN|PPP2R1A
RUNX2 regulates osteoblast differentiation	0.168651	0.61245	0.15017	-0.721244	-1.28673	2	HEY1|RUNX2
YAP1- and WWTR1 (TAZ)-stimulated gene expression	0.168651	0.61245	0.15017	-0.721244	-1.28673	2	KAT2B|RUNX2
CTLA4 inhibitory signaling	0.170341	0.613492	0.15017	0.727113	1.27233	2	PPP2R1A|AKT2
Estrogen-dependent nuclear events downstream of ESR-membrane signaling	0.170341	0.613492	0.15017	0.727113	1.27233	2	SRF|AKT2
Prevention of phagosomal-lysosomal fusion	0.170341	0.613492	0.15017	0.725352	1.26925	2	CORO1A|HGS
Suppression of phagosomal maturation	0.170341	0.613492	0.15017	0.725352	1.26925	2	CORO1A|HGS
ESR-mediated signaling	0.170686	0.613492	0.143759	0.248578	1.33093	26	POLR2F|PRMT1|POLR2L|TLE3|SPHK1|SRF|HRAS|POLR2H|POLR2E|AXIN1|H2AX|AKT2|PPP5C
Influenza Virus Induced Apoptosis	0.172345	0.616817	0.149208	0.72007	1.26001	2	SLC25A6|TGFB1
Glycogen breakdown (glycogenolysis)	0.174603	0.616817	0.147331	-0.717136	-1.2794	2	AGL|PHKB
Activated NOTCH1 Transmits Signal to the Nucleus	0.176591	0.616817	0.149208	-0.487658	-1.29233	5	ADAM10|PSEN1|MIB1
NOTCH2 Activation and Transmission of Signal to the Nucleus	0.176591	0.616817	0.149208	-0.487658	-1.29233	5	ADAM10|PSEN1|MIB1
Stimuli-sensing channels	0.176591	0.616817	0.149208	-0.446841	-1.29191	6	ANO6|CASQ1|WWP1|SGK3|OSTM1
MicroRNA (miRNA) biogenesis	0.177515	0.616817	0.145516	0.422641	1.31153	7	POLR2F|POLR2L|POLR2H|POLR2E
Drug resistance in ERBB2 KD mutants	0.17759	0.616817	0.151149	0.919062	1.22639	1	CDC37
Drug resistance in ERBB2 TMD/JMD mutants	0.17759	0.616817	0.151149	0.919062	1.22639	1	CDC37
Drug-mediated inhibition of ERBB2 signaling	0.17759	0.616817	0.151149	0.919062	1.22639	1	CDC37
Resistance of ERBB2 KD mutants to AEE788	0.17759	0.616817	0.151149	0.919062	1.22639	1	CDC37
Resistance of ERBB2 KD mutants to afatinib	0.17759	0.616817	0.151149	0.919062	1.22639	1	CDC37
Resistance of ERBB2 KD mutants to lapatinib	0.17759	0.616817	0.151149	0.919062	1.22639	1	CDC37
Resistance of ERBB2 KD mutants to neratinib	0.17759	0.616817	0.151149	0.919062	1.22639	1	CDC37
Resistance of ERBB2 KD mutants to osimertinib	0.17759	0.616817	0.151149	0.919062	1.22639	1	CDC37
Resistance of ERBB2 KD mutants to sapitinib	0.17759	0.616817	0.151149	0.919062	1.22639	1	CDC37
Resistance of ERBB2 KD mutants to tesevatinib	0.17759	0.616817	0.151149	0.919062	1.22639	1	CDC37
Resistance of ERBB2 KD mutants to trastuzumab	0.17759	0.616817	0.151149	0.919062	1.22639	1	CDC37
Androgen biosynthesis	0.179584	0.622511	0.141225	-0.91085	-1.20918	1	SRD5A1
Interleukin-37 signaling	0.180233	0.623526	0.142901	-0.593658	-1.27039	3	PTPN4|PTPN12|CASP1
Signaling by ERBB2 TMD/JMD mutants	0.180698	0.623907	0.147331	0.608178	1.28753	3	CDC37|HRAS
Peroxisomal lipid metabolism	0.182752	0.629757	0.146416	-0.48341	-1.28107	5	HSD17B4|PECR
Interconversion of 2-oxoglutarate and 2-hydroxyglutarate	0.183365	0.630631	0.1396	-0.909091	-1.20684	1	L2HGDH
Classical Kir channels	0.185255	0.633407	0.138805	-0.906745	-1.20373	1	KCNJ2
Phase 4 - resting membrane potential	0.185255	0.633407	0.138805	-0.906745	-1.20373	1	KCNJ2
Sensory perception of sour taste	0.185255	0.633407	0.138805	-0.906745	-1.20373	1	KCNJ2
RHOH GTPase cycle	0.188641	0.643728	0.142901	0.525619	1.27559	4	ARHGDIA|NSFL1C|ZAP70
Caspase-mediated cleavage of cytoskeletal proteins	0.190275	0.646787	0.145516	0.916716	1.22326	1	PLEC
Type I hemidesmosome assembly	0.190275	0.646787	0.145516	0.916716	1.22326	1	PLEC
Adherens junctions interactions	0.191321	0.648929	0.1396	0.383925	1.26731	8	ACTB|ILF3|ZC3H12A|ACTG1|CDH24|AGO2
EPHB-mediated forward signaling	0.192233	0.648929	0.138022	0.475193	1.27286	5	ACTB|HRAS|ACTG1|CFL1
CD163 mediating an anti-inflammatory response	0.192385	0.648929	0.140406	0.712441	1.24666	2	MYH9|FURIN
Signaling by NODAL	0.192385	0.648929	0.140406	0.712441	1.24666	2	DRAP1|FURIN
ECM proteoglycans	0.193939	0.649314	0.140406	-0.402606	-1.27225	7	NCAM1|COL4A4|ITGB3
Voltage gated Potassium channels	0.194707	0.649314	0.135002	-0.902053	-1.1975	1	KCNQ4
Nef-mediates down modulation of cell surface receptors by recruiting them to clathrin adapters	0.195072	0.649314	0.141225	0.599756	1.2697	3	HLA-A|ARF1
The role of Nef in HIV-1 replication and disease pathogenesis	0.195072	0.649314	0.141225	0.599756	1.2697	3	HLA-A|ARF1
TP53 Regulates Transcription of Genes Involved in Cytochrome C Release	0.19596	0.649314	0.1396	-0.401904	-1.27003	7	TP63|BNIP3L|ATM
NFE2L2 regulates pentose phosphate pathway genes	0.196393	0.649314	0.138805	0.711268	1.24461	2	MAFG|G6PD
Purine salvage	0.196464	0.649314	0.137251	-0.526376	-1.26157	4	DCK|AMPD3
Constitutive Signaling by Aberrant PI3K in Cancer	0.197125	0.649314	0.140406	-0.472999	-1.25348	5	PIK3R3|PIK3CB|STRN|PIK3R1
NR1H2 and NR1H3-mediated signaling	0.197239	0.649314	0.137251	0.378881	1.25066	8	FASN|NCOR2|APOE|NR1H2
HCMV Infection	0.198885	0.649314	0.132147	0.308659	1.24766	13	NCOR2|CHMP6|TUBB4B|SEC13|TRIM28|CHMP2A|CHMP1A|H2BC26|TPR|TSG101|H2BC9
Extra-nuclear estrogen signaling	0.199219	0.649314	0.135741	0.365769	1.2731	9	PRMT1|SPHK1|SRF|HRAS
Regulation of endogenous retroelements by Piwi-interacting RNAs (piRNAs)	0.199234	0.649314	0.134273	0.337304	1.27322	11	ACTB|MBD3|SMARCA4|GATAD2A|H2AX|BCL7B|MTA1|H2BC26
Signal Transduction	0.199269	0.649314	0.130777	0.10207	1.20654	251	POLR2F|PELP1|PXN|LETM1|GPSM1|IRAK1|ARHGDIA|PRMT1|P2RY11|DVL1|ABHD17A|PTBP1|RING1|POLR2L|PLXNA1|TLE3|GMIP|FLNA|LAT|SPHK1|GALR2|CDC37|SRF|SH2D2A|ACTB|MBD3|RARA|CLTB|PSMA7|EIF4EBP1|FASN|ATP6V0C|PSMD8|PSMD9|SMARCA4|EMD|NCOR2|RPTOR|APOE|GPR35|LTBP4|GATAD2A|CTBP1|NLN|MYH9|PSMB2|HRAS|ARHGEF1|TUBB4B|NSFL1C|NR1H2|ELF3|SHMT2|BAX|POLR2H|CBX6|YKT6|E2F4|EPN1
Activation of ATR in response to replication stress	0.199612	0.649314	0.135002	-0.583089	-1.24777	3	CDC7|RAD17|ORC4
IL-6-type cytokine receptor ligand interactions	0.199612	0.649314	0.135002	-0.581914	-1.24526	3	JAK2|CNTF|JAK1
Interleukin-10 signaling	0.199612	0.649314	0.135002	-0.581914	-1.24526	3	CXCL2|IL18|JAK1
Interleukin-6 family signaling	0.199612	0.649314	0.135002	-0.581914	-1.24526	3	JAK2|CNTF|JAK1
Regulation of IFNG signaling	0.199612	0.649314	0.135002	-0.581914	-1.24526	3	JAK2|PIAS1|JAK1
DDX58/IFIH1-mediated induction of interferon-alpha/beta	0.2	0.649314	0.138805	-0.358039	-1.2437	9	CYLD|TAX1BP1|HERC5|RIGI|IFIH1
TP53 Regulates Transcription of Cell Cycle Genes	0.201183	0.649314	0.135741	0.377175	1.24503	8	PLK3|PRMT1|BAX|E2F4|TNKS1BP1
Collagen biosynthesis and modifying enzymes	0.20202	0.649314	0.137251	-0.39745	-1.25596	7	COL28A1|COL4A4|P4HA1
SARS-CoV-1 targets PDZ proteins in cell-cell junction	0.202268	0.649314	0.132147	-0.897947	-1.19205	1	PALS1
ADORA2B mediated anti-inflammatory cytokines production	0.202381	0.649314	0.135741	-0.69777	-1.24485	2	GNG2|GNAZ
G alpha (z) signalling events	0.202381	0.649314	0.135741	-0.69777	-1.24485	2	GNG2|GNAZ
GPER1 signaling	0.202381	0.649314	0.135741	-0.69777	-1.24485	2	GNG2|GNAZ
InlB-mediated entry of Listeria monocytogenes into host cell	0.204409	0.649314	0.135741	0.707746	1.23844	2	HGS|SH3GL1
Listeria monocytogenes entry into host cells	0.204409	0.649314	0.135741	0.707746	1.23844	2	HGS|SH3GL1
FOXO-mediated transcription	0.205339	0.649314	0.137251	-0.433601	-1.25363	6	CAT|RBL2|KAT2B|CCNG2
Regulation of PLK1 Activity at G2/M Transition	0.205394	0.649314	0.138022	-0.270529	-1.21259	16	OPTN|CEP57|BORA|CENPJ|PPP1R12B|ALMS1|CEP135|CEP70|AKAP9|CNTRL|PCM1|NEDD1|HAUS1
SUMOylation of RNA binding proteins	0.206897	0.649314	0.135741	0.513724	1.24672	4	RING1|SEC13|UBE2I
MITF-M-regulated melanocyte development	0.207843	0.649314	0.132846	0.346579	1.24874	10	ACTB|ATP6V0C|SMARCA4|MARS1|AKT2|BCL7B
Formation of Fibrin Clot (Clotting Cascade)	0.208333	0.649314	0.133555	-0.689356	-1.22984	2	F3
Gap junction assembly	0.208333	0.649314	0.133555	-0.691954	-1.23447	2	GJC1
SUMOylation of DNA methylation proteins	0.208417	0.649314	0.134273	0.70716	1.23742	2	RING1|UBE2I
Folding of actin by CCT/TriC	0.209302	0.649314	0.138022	0.909677	1.21387	1	ACTB
Plasma lipoprotein remodeling	0.209446	0.649314	0.135741	0.591309	1.25182	3	APOE|FURIN|P4HB
Activation of caspases through apoptosome-mediated cleavage	0.20983	0.649314	0.129443	-0.892669	-1.18504	1	APAF1
Cytochrome c-mediated apoptotic response	0.20983	0.649314	0.129443	-0.892669	-1.18504	1	APAF1
[truncated: 1,196 more rows]

## Sheet: Dataset4_NR_vs_B_Naive_Reactome
Supplemental Dataset 4. GSEA pathway analysis in naïve CD4+ T cells following in vivo NR supplementation.
[truncated: 1,881 more rows]
