# Supplementary material for: NAD+ augmentation by nicotinamide riboside engages SLIT2/ROBO1 signaling to attenuate Th17 inflammation in psoriasis
Source: JCI Insight. 2026 Apr 28;11(12):e203826. doi: 10.1172/jci.insight.203826 (PMC13313537; doi:10.1172/jci.insight.203826)
Supplement: Supporting data values [file jciinsight-11-203826-s181.xlsx]

## Sheet: Figure 1
Figure 1B
B	Placebo	B	NR		Placebo	NR
0.47	0.38	0.32	0.7		-0.09	0.39
0.39	0.29	0.42	1.17		-0.09	0.75
0.42	0.42	0.63	1.35		0	0.73
0.5	0.48	0.82	2.58		-0.02	1.76
0.75	0.77	0.63	1.71		0.01	1.08
0.4	0.38	0.56	0.96		-0.02	0.4
0.54	0.55	0.32	0.13		0.01	-0.18
0.58	0.59	0.79	1.97		0.01	1.18
0.51	0.52	0.47	1.62		0.01	1.15
Figure 1C
B	Placebo	B	NR		Placebo	NR
151.35	171.59	203.42	171.99		20.24	-31.43
223.15	327.94	579.97	215.29		104.79	-364.68
148.96	183.51	135.8	179.88		34.55	44.08
1044.76	904.28	577.84	207.68		-140.48	-370.16
573.7	620.29	489.4	411.52		46.59	-77.88
639.34	839.63	676.27	522.78		200.29	-153.49
762.94	1362.09	642.32	381.32		599.15	-261
506.11	523.51	313.8	113.93		17.4	-199.87
741.95	918.89	224.18	496.92		176.94	272.74
860.49	734.41	203.65	47.35		-126.08	-156.3
1094.63	1112.42	408.87	291.68		17.79	-117.19
		1104.36	644.36			-460
		263.02	290.05			27.03
		348.86	131.21			-217.65
		1048.09	542.08			-506.01
Figure 1D
B	Placebo	B	NR		Placebo	NR
460.33	614.68	505.75	300.57		154.35	-205.18
437.18	507.76	648.84	235.59		70.58	-413.25
229.82	228.92	120.43	303.29		-0.9	182.86
482.18	420.53	323.46	150.04		-61.65	-173.42
181.54	296.84	257.61	86.35		115.3	-171.26
195.05	223.49	215.98	85.62		28.44	-130.36
90.11	82	269.9	183.59		-8.11	-86.31
337.15	382.2	215.43	75.6		45.05	-139.83
79.91	94.26	15.27	27.43		14.35	12.16
587.82	401.78	248.04	7.17		-186.04	-240.87
		279.06	230.33			-48.73
		650.68	433.62			-217.06
		435.25	254.08			-181.17
		660.84	132.65			-528.19
		362.01	52.18			-309.83
Figure 1E
B	Placebo	B	NR
0.72	0.63	15.3	12.9
4.93	4.65	18	13.9
3.07	3.65	15	13.3
0.69	0.66	8.21	7.59
4.92	4.41	11.7	12.3
5.05	5.19	8.55	7.89
9.27	8.31	14.2	12.6
3.79	4.46	11	0.68
2.43	2.77	8.44	8.42
13.3	13.3	6.11	5.46
4.23	4.97	13.4	11.8
		18.5	16.3
		21.6	16.9
		22.2	20.7
		22.6	19.5
Figure 1F
B	Placebo	B	NR
1.38	1.39	2.39	2.24
3.54	3.5	3.23	2.44
2.04	1.94	3.05	2.41
3.52	3.44	1.28	1.22
1.46	1.16	2.44	2.37
1.92	1.61	1.17	1.29
2.69	2.19	2.4	1.75
2.82	2.67	1.2	0.4
1.83	1.82	1.16	0.79
3.03	2.71	1.14	0.98
4.53	3.95	1.99	1.81
		2.67	1.61
		1.7	1.78
		2.52	2.46
		2.49	2.29
Figure 1G
TBX21			RORC
Placebo	NR		Placebo	NR
1.16	1.84		1.39	0.63
1.3	1.74		1.29	0.91
0.91	1.47		1.04	1.1
3.2	1.11		1.45	0.76
2.95	1.38		4.11	0.58
0.29	0.53		0.51	1.13
0.74	0.83		1.89	0.66
1.58	2.27		2.73	1.16
1.24	1.65		0.51	0.56
1.13	1.17			1.05
0.33	0.56			1.07
	0.82

## Sheet: Figure 2
Figure 2C
SLIT1			ROBO1			FAU
Placebo	NR		Placebo	NR		Placebo	NR
0.67	2.89		0.19	1.4		0.86	1.13
1.78	7.76		1.77	3.76		0.92	0.8
0.2	5.28		1.23	3.16		1.42	1.35
1.08	2.6		1.13	1.08		1.79	2
1.42	2.53		0.79	1.78		0.73	2.03
1.72	0.91		0.77	3.32		0.47	0.77
1.87	2		1.84	6.24		1.04	1.18
0.62	1.1			3.61		1.66	1.36
0.31	0.93			1.65		0.95	2.16
1.43	1.85			5.58		0.86	3.82
	6.46					1.03	3.12
							2.54
							1.36
Figure 2D
SLIT1					ROBO1
Healthy		Psoriasis			Healthy		Psoriasis
Veh	NR	Veh	NR		Veh	NR	Veh	NR
1.51	0.71	2.08	2.66		0.53	0.77	4.19	4.28
1.07	1.27	1.39	2.21		1.05	1.33	2.2	3.5
0.88	1.06	1.86	4.18		0.52	0.55	1.36	2.84
1.07	1.28	1.94	3.54		1.19	1.58	1.84	2.6
0.77	1.2	2.4	4.42		1.5	1.6	3.99	4.05
1.63	1.11	1.19	4.61		1.52	1.3	4.52	4.68
0.75	1.14	1.91	3.72		0.83	1.33	0.79	0.82
2.94	6.61	1.99	3.66		1.77	1.81	2.2	2.74
2.54	1.92	2.38	6.61		1.17	2.78	1.93	1.69
0.88	0.89	1.51	2.92		0.84	1.9	1.49	1.33
0.81	0.74	1.55	2.02		0.86	1.13	2.21	4.22
Figure 2E
SLIT1						ROBO1
Th0	Th1	Th2	Th17	Treg		Th0	Th1	Th2	Th17	Treg
1.1	1.02	1.1	1.31	0.79		1.01	0.63	0.51	1.91	0.54
1	1.97	1.06	1.45	1.32		1.01	0.72	0.66	1.17	0.53
1	1.91	1.23	1.2	0.94		1.02	0.82	0.7	1.67	1.58
1.02	1.49	1.25	1.59	1.34		1	0.85	0.78	1.38	1.07
Figure 2F
B	Placebo	B	NR		Placebo	NR
2.69	2.38	7.3	8.8		-0.31	1.49
10.65	11.21	5.35	7.81		0.56	2.46
5.78	7.53	8.85	6.63		1.76	-2.22
6.68	4.73	4.94	7.99		-1.95	3.05
2.89	5.05	5.84	7.11		2.17	2.15
2.38	4.12	11.34	14.32		1.74	2.97
2.25	2.82	10.72	12.61		0.57	1.89
3.05	4.08	4.94	6.04		1.03	1.1
3.76	4.61	5.1	6.14		0.85	1.03
6.38	5.76	4.23	5.18		-0.62	0.95
2.29	2.57	3.95	9.03		0.08	5.07
		3.69	3.81			2.13
		2.56	4.69			3.09
		2.8	5.89			14.25
		2.41	16.66			3.55
		3.48	7.02
Figure 2G
Healthy	Psoriasis
13.46	8.32
4.43	2.43
12.51	6.2
5.3	4.51
3.23	3.85
8.29	3.21
6.22	8.34
19.03	2.11
8.9	1.97
5.87	4.79
4.15	7.47

## Sheet: Figure 3
Figure 3A
Healthy		Psoriasis
Veh	SLIT2	Veh	SLIT2
44.6361	35.2889	658.658	469.192
95.1053	106.094	257.396	269.237
50.2261	44.3279	895.491	536.294
86.4222	99.2701	369.169	376.085
182.43	148.401	462.434	392.828
235.63	295.457	822.188	702.131
91.4977	79.8822	274.007	218.465
196.606	165.118
291.042	256.982
388.291	497.157
559.079	653.308
482.026	431.941
485.679	486.226
Figure 3B
Veh	SLIT2
321.26	253.78
432.08	308.34
1302.93	1152.05
906.43	766.29
2148.74	1673.1
2037.09	1954.23
2263.29	1912.06
2259.22	1932.95
1153.75	577.06
1307.53	670.51
1413.41	714.28
1356.03	837.31
957.97	603.67
1191.6	673.47
Figure 3C
Veh	SLIT2
1	0.3
1	0.77
1.04	0.69
1.03	0.88
0.98	0.7
Figure 3D
Veh	SLIT2
15	13.9
18.8	13.5
9.36	8.78
8.79	9.04
12.1	10.9
10.6	10.4
7.25	7.43
7.35	7.13
9.37	7.21
8.92	7
20.9	13.9
21.4	18.9
Figure 3F
Veh	SLIT2		Veh	SLIT2		Veh	SLIT2
0.609	0.199		1.016	0.899		4.325	1.613
0.393	0.127		0.932	0.41		3.489	1.298
0.352	0.213		0.23	0.19		2.324	0.452
0.097	0.135		1.319	0.938		5.283	1.293
0.206	0.067		0.498	0.333		3.677	1.868
0.11	0.026		0.32	0.097		2.169	0.46
0.204	0.045		0.197	0.064		7.67	0.326
0.019	0.039		0.443	0.445		3.21	0.965

## Sheet: Figure 4
Figure 4A
Veh	SLIT2
2.74	17.3
4.6	11.6
4.25	11.5
5.85	6.47
2.58	6.39
4.83	4.64
Figure 4B
Veh	SLIT2	SLIT2+ROBO1
292.075	213.223	269.75
429.18	227.78	379.78
1153.75	577.057	957.97
1307.53	670.511	963.674
1413.41	714.28	1356.04
1191.6	673.468	1037.31
Figure 4C
Veh	SLIT2	SLIT2+sROBO1
2.17	1.63	2.18
2.26	1.79	2.36
2.34	1.61	2.31
2.3	1.54	2.2
1.89	1.67	2.07
1.71	1.65	1.91
Figure 4D
NC		ROBO1 KD
Veh	SLIT2	Veh	SLIT2
1180.75	721.24	1232.21	1224.17
1212.91	513.2	1254.72	1127.68
1878.09	1254.9	1695.23	1822.68
1725.71	1052.64	1476.35	1806.06
477.84	231.17	423.81	529.09
475.06	395.59	457.06	500.69
Figure 4E
NC		ROBO1 KD
Veh	SLIT2	Veh	SLIT2
1	0.82	0.95	0.96
1.01	0.77	0.91	1
1	0.66	0.98	1.12
1.01	0.81	1.02	1.46
Figure 4G
NC		ROBO1 KD
Veh	SLIT2	Veh	SLIT2
1.12	0.776	1.846	1.358
0.498	0.173	0.779	0.717
1.419	0.747	0.803	0.743
1.515	0.909	0.314	0.514

## Sheet: Figure 5
Figure 5A
SRGAP1	SRGAP2	SRGAP3	TAGAP
0.99	50.77	5.51	126.31
2.09	40.67	6.78	132.13
0.59	24.95	3.38	72.8
0.99	25.12	11.01	215.39
0.46	24.35	9.04	220.68
1.82	38.08	5.66	138.22
Figure 5B
Th0	Th1	Th2	Th17	Treg
1	1.82	0.71	1.86	1.13
1	1.08	0.38	1.61	0.51
1	1.22	1.16	1.86	0.71
1	0.84	1.6	2.16	0.96
Figure 5C
Healthy		Psoriasis
Veh	NR	Veh	NR
1.38	1.14	1.18	0.6
1.3	0.96	1.99	1.29
0.63	1.25	1.36	0.97
0.95	1.9	1.17	0.97
0.29	0.6	0.86	0.86
0.89	1.94	1.33	0.84
0.69	1.39	1.46	0.88
0.72	1.02	3.19	1.92
1.18	1.81	1.05	0.46
1.57	1.04	1.12	0.41
1.62	1.55	3.28	1.18
Figure 5E
Veh	SLIT2
0.115	0.101
0.202	0.173
0.55	0.154
0.382	0.174
0.41	0.32
1.232	0.62
1.02	0.803
Figure 5F
Healthy	Psoriasis
0.006	0.051
0.004	0.038
0.009	0.033
0	0.029
0.018	0.033
0.012	0.029
Figure 5G
Veh	SLIT2
0.016	0.011
0.025	0.01
0.017	0.013
0.012	0.01
0.016	0.013
0.021	0.017

## Sheet: Figure 6
Figure 6A
Veh	ML141	Ehop-016	Rhosin	Slit2
4498.34	2229.94	2399.06	3105.5	3514.93
686.235	342.395	330.822	237.93	333.025
4772.69	508.779	1791.92	1956.5	3144.47
4754.84	413.584	1192.99	1421.1	2825.18
1164.17	286.763	336.385	298.04	988.24
2914.48	270.974	634.118	300.3	1229.59
1632.17	608.485			926.65
687.788				503.93
Figure 6B
Veh	Y27632	Fasudil
4498.34	394.847	3524.97
686.235	267.082	290.977
4772.69	2553.47	3116.71
4754.84	3061.18	2448.36
1164.17	505.552	501.041
2914.48	681.485	611.563
1632.17	1185.28	581.807
687.788	381.652	305.118
Figure 6C
NC		TAGAP KD
Veh	SLIT2	Veh	SLIT2
1565.2	1383.55	1376.95	1439.7
1981.33	1383.55	1571.8	1769.96
2011.06	1687.4	1439.7	1376.95
2002.17	1704.44	1500.62	1184.57
2002.17	1704.44	1500.62	1184.57
1149.06	859.792	959.923	942.122
2444.19	1666.34	1399.85	1541.84
Figure 6D
NC		TAGAP KD
Veh	SLIT2	Veh	SLIT2
0.022	0.016	0.014	0.012
0.012	0.009	0.007	0.005
0.014	0.009	0.005	0.004
0.022	0.009	0.012	0.009
0.011	0.006	0.006	0.005
Figure 6F
NC		TAGAP KD			NC		TAGAP KD			NC		TAGAP KD
Veh	SLIT2	Veh	SLIT2		Veh	SLIT2	Veh	SLIT2		Veh	SLIT2	Veh	SLIT2
1.926	0.776	0.717	0.658		0.0586	0.0423	0.0493	0.0385		4.325	1.613	1.324	0.452
1.846	0.713	0.779	0.817		0.0538	0.0292	0.0414	0.048		3.489	1.298	1.28	1.37
2.042	0.747	0.803	0.783		0.0809	0.0563	0.05761	0.04719		5.283	1.293	1.2169	1.463
1.615	0.909	0.914	0.894		0.0741	0.0582	0.0731	0.0502		3.677	1.868	1.67	1.726
1.419	0.853	0.816	0.799		0.0403	0.00743	0.0214	0.01514		3.21	0.965	0.706	0.674

## Sheet: Figure 7
Figure 7A
Healthy		Psoriasis
Veh	NR	Veh	NR
6.45	9.49	2.42	7.87
6.69	11.92	3.41	7.38
7.48	13.07	3.51	12.83
8.96	19.01	2.84	8.82
Figure 7B
Veh	NR	SLIT2		Veh	NR	SLIT2		Veh	NR	SLIT2
8205	5015	1144		7734	5711	7663		10680	6157	5542
7751	4202	1023		8081	6589	5718		10258	6031	3579
7629	3968	731		6704	5148	6210		10020	5784	2814
8230	3493	696		9496	6443	6397		11000	5278	1194
8460	2235	663		5757	7142	4087		7765	5951	1223
8146	4704	888		8273	7142	6524		7972	6033	3267
8166	3959	810		7381	6713	4056		7898	7821	1066
7809	4616	694		8618	4350	5421		8302	7359	6217
Figure 7C
Healthy			Psoriasis				Healthy			Psoriasis				Healthy			Psoriasis
Veh	NR	SLIT2	Veh	NR	SLIT2		Veh	NR	SLIT2	Veh	NR	SLIT2		Veh	NR	SLIT2	Veh	NR	SLIT2
9000	9000	9000	6359.92	5123.77	3097.29		274.84	218.36	180.93	52.29	252.67	38.28		2613.99	5348.51	1848.08	2875.56	2499.8	1489.44
9000	8050.85	9000	6333.91	7280	7207.2		210.36	184.19	176.21	54.56	170.91	119.56		2469.01	4796.89	1905.43	2986.93	1983.95	2881.05
866.439	9000	731.651	9000	547.277	6008.99		238.26	94.38	80.67	23.17	121.27	37.24		519.262	6147.94	382.089	3728.08	340.611	3333.92
834.961	9000	782.598	9000	731.837	4389.55		258.88	82.76	81.13	27.31	178.87	84.43		537.91	5628.54	413.986	4188.47	475.549	629.94
7659.64	3400.45	7000.33	2765.97	3407.04	1515.24		138.13	276.3	85.54	108.94	54.81	104.08		815.501	858.497	594.24	885.27	415.571	432.231
6609.48	3736.57	5491.27	2704.82	4232.44	2774.56		99.34	283.2	65.02	98.53	69.09	229.41		618.263	899.48	445.145	816.697	506.615	762.173
7840.65	8469.93	6373.73	7635.74	4016.86	5619.27		20.37	166.78	19.55	81.93	11.02	54.91		1241.12	2024.68	1158.77	1309.71	808.432	824.316
7682.67	7647.2	6228.37	6877.61	5864.99	5812.27		24.31	156.77	18.25	57.66	19.57	86.13		1433.1	2007.48	1101.28	1011.66	1206.29	351.179
Figure 7D
NC		ROBO1 KD			NC		ROBO1 KD
Veh	SLIT2	Veh	SLIT2		Veh	SLIT2	Veh	SLIT2
6647	647	3476	2617		1193	610	367	409
5872	571	4010	2703		1404	611	362	338
7775	402	3233	2572		977	350	485	513
7208	463	1962	801		929	293	573	484
5986	149	1543	451		802	697	429	419
NC		ROBO1 KD			NC		ROBO1 KD
Veh	SLIT2	Veh	SLIT2		Veh	SLIT2	Veh	SLIT2
1002	982	707	661		2993	1190	1307	961
3031	1461	808	771		3460	1210	938	1371
2346	1640	883	1127		2346	1400	1283	1027
2843	1367	1319	1322		1843	1369	1319	1122
2978	2315	1005	1225		1978	1718	1693	1872

## Sheet: Figure S1
Figure S1C
B	Placebo	B	NR		Placebo	NR
16	22	20	19		6	-1
16	18	20	14		2	-6
15	20	21	19		5	-2
12	13	20	19		1	-1
11	11	24	23		0	-1
9	6	17	14		-3	-3
12	15	11	2		3	-9
13	12	18	10		-1	-8
11	9	14	12		-2	-2
26	30	8	7		4	-1
16	18	12	13		2	1
11	14	7	6		3	-1
		19	14			-5
		18	12			-6
		13	15			2
Figure S1D
B	Placebo	B	NR		Placebo	NR
16	24.44	20.83	19.79		8.44	-1.04
18.39	20.22	20.2	15.73		1.83	-4.47
20	25.64	30	27.94		5.64	-2.06
12.63	13.83	21.28	19.19		1.2	-2.08
15.94	16.42	25.26	23.96		0.48	-1.3
15.52	10.34	23.94	22.22		-5.17	-1.72
14.46	14.71	13.41	2.38		0.25	-11.03
16.25	14.29	17.48	9.9		-1.96	-7.57
20.75	16.36	15.38	13.19		-4.39	-2.2
21.67	25.86	12.31	10.77		4.2	-1.54
14.16	16.67	12.5	13.68		2.51	1.18
12.64	16.87	9.09	7.5		4.22	-1.59
		21.11	16.87			-4.24
		20.22	11.88			-8.34
		17.81	20.55			2.74
Figure S1E
B	Placebo	B	NR
261.45	584.37	360.63	133.43
500.26	497.66	458.74	252.82
225.23	285.48	492.85	451.45
524.96	191.13	680.02	26.03
409.03	389.64	1070.55	1056.8
162.82	503.5	462.72	430.57
138.13	326.6	898.6	525.31
217.79	361.75	687.97	282.28
42.47	53.83	50.22	210.22
441.19	622.38	183.96	72.36
1020.59	1099.62	32.94	28.54
		324.63	347.95
		306.92	239.12
		546.15	447.28
		187.35	395.44
		635.83	263.03
Figure S1F
B	Placebo	B	NR
1.92	2.03	1.25	0.96
1.21	1.33	1.74	1.43
1.19	1.36	1.21	1.23
1.83	1.4	1.64	1.49
1.35	1.21	1.83	1.4
1.52	0.91	2.42	1.91
1.3	1.22	1.59	1.41
2.12	1.59	1.14	0.8
0.69	0.95	1.11	1.21
1.63	1.41	2.12	2.38
1.41	0.96	1.77	2.17
		2.89	2.48
		2.83	2.64
		1.45	1.24
		1.42	1.29
Figure S1G
B	Placebo	B	NR
2.98	2.81	5.35	4.53
3.28	3.45	2.23	1.73
2.82	2.98	6.3	4.22
2.73	2.67	1.69	1.25
2.95	2.86	5.41	3.81
3.24	3.12	2.15	1.45
4.45	4.42	6.05	4.38
5.65	5.66	3.62	3.4
1.63	1.71	2.84	2.99
4.59	4.67	3.53	2.55
6.98	6.51	3.38	4.31
		3.92	4.34
		5.68	6.04
		4.96	6
		3.91	4.62
Figure S1H
GATA3			FOXP3
Placebo	NR		Placebo	NR
1.16	0.81		0.77	2.24
0.9	0.82		0.84	2.16
0.83	1.09		1.35	1.68
1.03	0.98		1.41	1.36
1.04	0.85		1.29	2.13
1.85	1.07		0.27	0.97
1.09	1.03		0.59	1.7
1.55	1.19		1.22	1.48
0.88	1.16		2.5	2.06
0.93	0.81		2.48	3.87
1.62	0.97		0.52	1.17
	1.02			0.55
	1.11

## Sheet: Figure S2
Figure S2E
SLIT1			ROBO1			FAU
Placebo	NR		Placebo	NR		Placebo	NR
0.84	1.48		1.14	1.16		0.93	1.12
1.26	1.81		0	1.5		0.93	1.82
1.31	3.55		1.18	6.22		1.1	2.53
0.75	0.92		0.41	1.88		0.96	1.99
0.65	1.65		0.42	0.55		0.6	2.19
0.41	0.8		2.31	2.73		1.15	0.92
2.44	0.8		1.35	2.67		1.01	2
0.77	1.44		2.23	1.08		1.35	2.45
1.01	1.11		0.34	2.96		0.75	2.62
0.63	0.64		1.24	1.38		0.87	3.44
			1.47	2.17		1.78	2.3
				2.51			1.65
							1.3
Figure S2F
FAU
Healthy		Psoriasis
Veh	NR	Veh	NR
0.47	0.44	0.79	1.82
0.58	0.62	1.08	1.91
0.76	0.46	0.69	2.29
0.79	0.43	1.11	2.4
0.9	0.77	1.62	3
0.79	0.39	1.6	3.69
0.82	0.53	1.17	1.4
1.75	0.78	1.21	1.05
2.01	2.51	1.83	0.7
2.08	2.14	1.29	0.9
1.44	1.65	1.93	2.78
Figure S2G
Th0	Th17
30.7	64.3
15.7	43.6
26.9	60.2
18.7	21.8
12.3	33
Figure S2H
Placebo	NR
0.22	0.88
0.39	0.8
0.87	0.2
0.64	0.66
0.29	0.66
0.67	0.95
0.38	0.32
1.09	0.51
1.54	0.37
0.4	0.23
0.46	1
	1.25
	0.7
	0.31
	0.19
	0.4
Figure S2I
Healthy	Psoriasis
1.04	0.16
0.87	0.48
0.35	0.74
0.72	0.58
0.45	0.55
0.52	0.38
0.75	0.46
0.67	0.25
1.07	0.65
0.22	0.65
0.44	0.22
0.26	1.25
0.8	1.71

## Sheet: Figure S3
Figure S3A
0	100	200
321.26	253.78	248.83
432.08	308.34	271.47
1302.93	1152.05	1082.91
906.43	766.29	1070.8
2148.74	1673.1	1558.44
2037.09	1954.23	1627.65
2263.29	1912.06	1761.43
2259.22	1932.95	1637.9
Figure S3B
Subjects
7
28
6
-3
10
2
-2
3
23
22
33
12
Figure S3C
Veh	SLIT2	Veh	SLIT2
230.99	105.44	395.37	82.141
410.903	230.99	581.755	282.763
131.326	118.382	189.571	96.3786
426.435	250.405	504.095	221.929
2485.44	1670.22	3349.21	2393.44
2774.22	1726.45	3413.1	2536.55
541.918	536.508	1365.74	936.919
Figure S3D
Veh	SLIT2
npTh17	pTh17
35.7	46.2
22.7	60
14.3	40
21.1	46.2
13.3	54.5
Figure S3E
Veh	SLIT2
6052	2191
4539	2579
5196	3735
5728	4867
5801	4208
6375	4563

[truncated: 4 more sheets: Figure S4, Figure S5, Figure S6, Figure S7]
